# Supplementary material for: Identification and Characterization of Piwi-Interacting RNAs for Early Testicular Development in Yak
Source: Int J Mol Sci. 2022 Oct 14;23(20):12320. doi: 10.3390/ijms232012320 (PMC9603861; doi:10.3390/ijms232012320)
Supplement: Supplementary file 1 [file ijms-23-12320-s001.zip]

Archive with 1 entries (1 files):
- ijms-1929066-supplementary.xlsx
