# Supplementary material for: Identification and Characterization of Piwi-Interacting RNAs for Early Testicular Development in Yak
Source: Int J Mol Sci. 2022 Oct 14;23(20):12320. doi: 10.3390/ijms232012320 (PMC9603861; doi:10.3390/ijms232012320)
Supplement: Supplementary file 1 [file ijms-23-12320-s001.zip › ijms-1929066-supplementary.xlsx]

## Sheet: Table S1
Table S1. The known piRNAs identified in all libraries
piRNA_id	M18_1	M18_2	M18_4	M6_2	M6_3	M6_4	M30_1	M30_2	M30_3	Sequence	Length
piR-bta-10412227	256	1	0	0	2	13518	0	209	0	TCACAGTGAACCGGTCTCTTTCGC	24
piR-bta-10504657	0	0	83	0	1	6827	0	710	0	CATTGCACTTGTCTCGGTCTGATAG	25
piR-bta-10535892	0	9	0	5419	20	0	96	3524	0	GTTTCCGTAGTGTAGTGGTTATCACGTTCGCTTA	34
piR-bta-10610989	1	0	0	0	0	244	18	20	14738	TGCATTGGTGGTTCAGTGGTAGAATTCTCGCCCG	34
piR-bta-10704441	0	8589	1	0	0	0	1	0	5	GTAAATGATGAACTCACTTTTTTCCCCATCG	31
piR-bta-10714573	0	3	7	4	9253	13	12	3	1	TCCCTGGTGGTCTAGTGGTTAGGATTCGGCGCAT	34
piR-bta-10724445	0	0	19	0	0	11490	0	0	0	CGCGACCTCAGATCAGACGTGGGC	24
piR-bta-10727246	0	0	17	0	9145	0	0	0	0	TGAGGTAGTAGTTTGTGCTGCTAG	24
piR-bta-10739462	0	0	0	9417	0	12	0	2	0	TGTAAACATCCTACACTCTCAGCTATAA	28
piR-bta-10742543	0	12380	4	4	15206	0	14	0	0	GCATTGGTGGTTCAGTGGTAGAATTCTCGCCAGG	34
piR-bta-10744286	2	1	990	14	12995	11729	1	3	0	TTCAAGTAATTCAGGATAGGTCTT	24
piR-bta-10755156	1	0	19024	0	378	0	0	0	0	CGCGACCTCAGATCAGACGTGGCGACCCGCCGCA	34
piR-bta-10765461	1	0	0	27154	6	0	0	1	9	GCATTGGTGGTTCAGTGGTAGAATTCTCGCATAC	34
piR-bta-10768017	0	2894	0	4960	0	6	0	0	0	CGCGACCTCAGATCAGACGCGGCGACCCGCG	31
piR-bta-10783591	9	3753	0	14	0	5	0	8552	4887	TCCCTGGTGGTCTAGTGGTTAGGATTCGGCGCAA	34
piR-bta-10786636	0	0	0	0	6002	0	0	0	0	CGCGACCTCAGATCAGACGTGGCGACCCCTG	31
piR-bta-10799179	7	0	4	6664	1	5	2	1	0	TGTAAACATCCCCGACTGGAAGCCTT	26
piR-bta-10814360	0	123	129	5082	11416	965	567	65	81	TGTTCACAGTGGCTAAGTTCCGTT	24
piR-bta-10841519	56	0	77	0	8	10848	0	0	0	TTCACAGTGGCTAAGTTCTGAACG	24
piR-bta-10847918	0	0	0	42156	0	0	0	0	0	TACCCTGTAGAACCGAATTTGTGAGGG	27
piR-bta-10856746	5	12	1	92	31	8644	11	0	0	TACCCTGTAGAACCGAATTTGTATA	25
piR-bta-10883779	1	1122	0	0	2	8540	14	594	276	TGAGGTAGTAGTTTGTGCTGCTAA	24
piR-bta-10888947	1008	1	0	11763	16	11	0	109	0	TGAGGTAGTAGGTTGTGTGGCTAA	24
piR-bta-10896295	0	0	0	36	0	9560	0	3	0	TGTAAACATCCCCGACTGGAAGATAA	26
piR-bta-10896896	9	4	0	12161	21	115	5	3	4	ACACTGTGCTGATTGTCATGTTCTGATTAGAA	32
piR-bta-10903843	0	1	2	1	3	6974	0	5	2	TCCGAGACGCGACCTCAGATCAGACGAAA	29
piR-bta-10940349	2	14	2	11	20	4839	602	626	602	AGGCTGGTCCGATGGTAGTGGGTTACCAGAACTT	34
piR-bta-10954422	0	3	2	0	5958	5	0	1	0	TGCGTTCGCGCTTTCCCCTGGTTTT	25
piR-bta-10988129	0	9	0	4	33789	0	1	0	0	AAGCATTGGTGGTTCAGTGGTAGAATTCTCGCC	33
piR-bta-11000947	0	1	0	11	4	6438	0	0	0	AGTGGGGGACTGCGTTCGCGCTTTCCCCTGTCT	33
piR-bta-11001821	264	35442	3	4	3	5	47	2	27329	GGGCTGGTCCGAAGGTAGTGAGTTATCTCAATTG	34
piR-bta-11021052	6514	280	0	0	0	0	140	0	1	CATTCTACTGTGCTTTGCCGATCCTCTGCTGT	32
piR-bta-11026915	0	0	0	0	0	0	2	20058	80	TGTTTTCGTTTAGAAGGGATCACGTGTGCA	30
piR-bta-11085039	0	0	0	6	0	3	0	21843	1065	TGGCTGGTCCGAAGGTAGTGAGTTATCTCAATTG	34
piR-bta-11089404	0	0	0	6115	1	10	0	0	0	TATTGCACTTGTCCCGGCCTGATG	24
piR-bta-11089869	0	0	0	0	1	0	83661	0	0	GTCTGAGATGAAGCACTGTAGCTCT	25
piR-bta-11090251	2	585	7	5047	13	3	2	341	0	AAAGTTCTGAGACACTCCGACTAT	24
piR-bta-11090945	0	3	0	6	114194	0	0	1	159	TCTGAGATGAAGCACTGTAGCTCC	24
piR-bta-11091207	0	1	0	390	0	17797	0	0	0	CTTCTCACTACTGCACTTGACTAGTCTTGAAAA	33
piR-bta-11091260	19	4595	28	222	152	1	22	1	2660	AAACCCGTAGATCCGATCTTGTAG	24
piR-bta-11091646	3173	1	1	26	0	0	11	17041	4	TAAACCCGTAGATCCGATCTTGTGA	25
piR-bta-11092749	19	14565	4	0	0	288	2	5	0	TCTGAGATGAAGCACTGTAGCTAG	24
piR-bta-11093565	2949	4286	0	1465	6	3700	1	2547	12193	GGCTGGTCCGAAGGTAGTGAGTTATCTCAATCGA	34
piR-bta-11094110	0	0	0	880	7	19	0	6988	26	GAGTCTGAGATGAAGCACTGTAGCTA	26
piR-bta-11096392	778	0	1124	0	0	0	0	4417	0	TCGTGTCTGACTGTTTGCAACCCCATGGGTT	31
piR-bta-11096933	0	0	7507	3	0	0	8	0	806	TCTTCTCACTACTGCACTTGACTAGTCTTA	30
piR-bta-11097459	0	0	7	0	70	81411	0	0	45	TTCAAGTAATCCAGGATAGGCAGTG	25
piR-bta-11099262	0	0	0	277630	0	0	0	0	0	TGAGATGAAGCACTGTAGCTCTGG	24
piR-bta-11099589	155	0	6275	0	0	58	0	0	0	AACCCGTAGATCCGAACTTGTGATG	25
piR-bta-11100068	0	267	1	0	11	9496	0	0	288	TCACAGTGAACCGGTCTCTTTTTG	24
piR-bta-11100507	0	322	395	0	7447	2	0	191	0	AACATTCAACGCTGTCGGTGAGCTT	25
piR-bta-11101554	1	53	0	2	0	1	0	0	6957	TGAGGTAGTAGGTTGTATAGTCTT	24
piR-bta-11101724	579	1	941	6713	55	8211	458	0	22	TGAGGTAGTAGATTGTATAGATTT	24
piR-bta-11102177	0	4360	499	29	61	6363	952	1650	0	CTCGTACCGTGAGTAATAATGCGA	24
piR-bta-11102264	521	1	10	26	6429	2188	2	0	15	GGATTCCTGGAAATACTGTTCTTTA	25
piR-bta-11102777	29	0	37	0	2844	3182	18	0	0	TGCCTTGATGATGTTCAAAGATCTGAC	27
piR-bta-11104075	0	0	35197	1	0	0	0	58	0	AACCCGTAGATCCGATCTTGTGATGA	26
piR-bta-11104079	186	0	0	0	3689	2509	2	0	0	CTATACGACCTGCTGCCTTTCTAA	24
piR-bta-11104501	0	908	4126	33762	6	38018	1	2	0	TGAGGTAGTAGATTGTATAGCTGT	24
piR-bta-11105062	0	0	11987	701	0	0	0	19	0	GTTCAAGTAATCCAGGATAGGCAG	24
piR-bta-11105216	0	0	0	0	6841	0	0	0	0	GTTAATGCTAATCGTGATAGGGGA	24
piR-bta-11105275	0	0	0	793	8	12266	0	0	0	TGTAGTGTTTCCTACTTTATGGAC	24
piR-bta-11105686	1200	0	0	8742	5	1	0	632	617	TTCAAGTAATTCAGGATAGGTCGT	24
piR-bta-11106855	0	6071	2	3	0	7	6	5	1	GTCCCTGGTGGTCTAGTGGTTAGGATTCGGCGCC	34
piR-bta-11107779	216	364	287	2487	1422	2627	169	122	98	TGAGGTAGTAGATTGTATAATTGT	24
piR-bta-11108377	15	0	16	0	5	16667	0	2	14	TACAGTAGTCTGCACATTGGTTGGA	25
piR-bta-11108659	4	14	1	20	66	12640	0	24	1	TTATAAAGCAATGAGACTGATTAT	24
piR-bta-11109722	0	2	0	13	74	0	0	58608	0	GGCATTGGTGGTTCAGTGGTAGAATTCTCGCTTG	34
piR-bta-11110173	1	0	5	1	11477	3915	0	4	0	GAAAAACTCAAACGAACTTTTGGA	24
piR-bta-11110456	302	556	766	6065	1563	1955	327	349	344	CCCAGTGTTTAGACTATCTGTTCT	24
piR-bta-11110575	0	0	0	12	0	8994	2	0	1	CTTCTCACTACTGCACTTGACTAGTCTTTC	30
piR-bta-11110906	189	1	192	24	1291	2991	1	3	1704	TACAGTAGTCTGCACATTGGTTAGT	25
piR-bta-11116304	66	63	2	934	7827	4	55	35	48	CATAAAGTAGAAAGCACTACTAAG	24
piR-bta-11117114	0	0	0	0	0	13622	0	0	0	TGAGGTAGTAGGTTGTATAGTATG	24
piR-bta-11119332	3	0	17322	17	0	35	0	0	0	TTCAAGTAATCCAGGATAGGCCGT	24
piR-bta-11120069	0	2	0	3	12818	111	0	5	0	AAACCCGTAGATCCGATCTTGTGCT	25
piR-bta-11121786	769	5	0	32	3763	82	1167	331	416	TCGTACCGTGAGTAATAATGCGTT	24
piR-bta-11123072	502	555	454	2061	1381	1643	413	251	252	TGTAAACACCCTACACTCTCAGTT	24
piR-bta-11124747	0	0	0	0	26319	0	1175	0	0	GAACATTCAACGCTGTCGGTGAGA	24
piR-bta-11124832	2830	4	40	12	2393	0	1830	3	1	GGCTGGTCCGAAGGTAGTGAGTTATCTCAATCG	33
piR-bta-11126848	0	0	11753	1	0	0	0	0	0	TTCAAGTAATCCAGGATAGGCGGTT	25
piR-bta-11128199	5	1129	1376	890	6	9062	1017	7	757	GGCTGGTCCGAAGGTAGTGAGTTATCTCAATTGC	34
piR-bta-11128390	0	0	1	5	79	10301	0	0	2	TGTAGTGTTTCCTACTTTATGGATT	25
piR-bta-11129103	2	834	0	8240	1	2	0	2	0	CCCAGTGTTCAGACTACCTGTTTA	24
piR-bta-11130121	0	1	47552	3	926	3	0	0	0	GGCATTGGTGGTTCAGTGGTAGAATTCTCGCCA	33
piR-bta-11131496	0	1	10070	0	0	0	0	0	11	TTCTACTGTGCTTTGCCGATCCTCTGCTGTT	31
piR-bta-11131952	0	2	0	12	11707	0	0	0	0	TCAGTGCATCACAGAACTTTGTTTC	25
piR-bta-11132973	0	0	0	0	1	7248	0	0	0	TGAGATGAAGCACTGTAGCTCGTGA	25
piR-bta-11133763	507	451	2288	76	3998	3447	653	284	330	CAACGGAATCCCAAAAGCAGCGGA	24
piR-bta-11133774	0	0	0	1	0	60570	3	0	0	GCGGGTGATGCGAACTGGAGTCTGAGTTGT	30
piR-bta-11133818	0	0	0	0	25	8957	0	0	0	ATCACATTGCCAGGGATTACCACTAA	26
piR-bta-11133942	0	1735	0	0	8443	11538	0	0	0	TGAGGTAGTAGATTGTATAGTGGC	24
piR-bta-11133966	3	1	0	3	4	158	10470	0	0	ATTCAAGTAATCCAGGATAGGCCT	24
piR-bta-11134047	7	0	12	104	23817	5	2707	2089	324	TGAGGTAGTAGATTGTATAGCTTA	24
piR-bta-11134126	11	91	4973	1	375	25	2265	0	0	AAACCCGTAGATCCGATCTTGTTA	24
piR-bta-11134200	0	1	0	0	0	1	10186	0	7136	TGAGATGAAGCACTGTAGCTAGGT	24
piR-bta-11134201	750	0	0	0	12	9374	0	0	1	CCCCGTGATGGAACTGAGGATCTGAGGGAA	30
piR-bta-11134216	0	0	1	91055	51268	274	0	0	0	AACCCGTAGATCCGATCTTGCGAT	24
piR-bta-11134248	0	0	22920	3	4	13	0	2853	1	TCGTACCGTGAGTAATAATGCGTC	24
piR-bta-11134284	0	0	0	12402	0	75	627	1	10	TCAGTGCACTACAGAACTTTGTCTTAA	27
piR-bta-11134387	1	18387	0	0	0	0	0	0	3	TCGTACCGTGAGTAATAATGCGATT	25
piR-bta-11134435	24	2041	34	20004	0	0	20	67	0	ACAGTAGTCTGCACATTGGTTTAG	24
piR-bta-11134447	0	0	7663	0	0	0	0	0	0	TGAGGTAGTAGGTTGTGTGGTTTGAA	26
piR-bta-11134488	1	1	2	1	7587	120	4	1	0	ACTGGACTTGGAGTCAGAAGGAGT	24
piR-bta-11135040	2	6	3	0	820	35	1	1110	15769	TCTGAGATGAAGCACTGTAGCTTT	24
piR-bta-11135096	150	88	141	2103	3654	16	82	47	60	TTCAAGTAATCCAGGATAGTCTAT	24
piR-bta-11135220	724	1	4	13	148	7175	36	21	35	TGAGGTAGTAGGTTGTATAGATAT	24
piR-bta-11135294	0	0	94	532	0	5355	0	0	0	GTCCCTGAGACCCTAACTTGTGAAT	25
piR-bta-11135397	3	0	180	64437	5	805	0	0	94	CCCAGTGTTCAGACTACCTGTTCTT	25
piR-bta-11135405	0	0	88441	8	386	5	0	0	3	CTGAGATGAAGCACTGTAGCTCTA	24
piR-bta-11135522	3	0	320	2020	4275	7	37	35	174	TGAGATGAAGCACTGTAGATCGGT	24
piR-bta-11135748	7669	447	549	3358	104382	68125	891	5120	792	CTCGTACCGTGAGTAATAATGCAA	24
piR-bta-11135851	0	0	0	1	0	300725	0	0	6	GCATTGGTGGTTCAGTGGTAGAATTCTCGCCCTC	34
piR-bta-11135953	197	1	1	7919	17	2	0	0	0	GTTCAAGTAATCCAGGATAGACTAT	25
piR-bta-11136080	4	27919	12	498	309	7	1389	24	1682	AAACCCGTAGATCCGATCTTGTGAAG	26
piR-bta-11136225	0	0	429	1	0	0	1	0	6872	CTGAGATGAAGCACTGTAGCTCAC	24
piR-bta-11136486	0	0	0	44	79315	0	3	0	0	TGAGATGAAGCACTGTAGCTCACG	24
piR-bta-11136575	3	3	4	20	21885	2	27807	4	46	GGCTGGTCCGAAGGTAGTGAGTTATCTCAATTTT	34
piR-bta-11136628	0	0	0	6	75934	98089	0	9	9	TGAGGTAGTAGTTTGTACAGTCTGAAG	27
piR-bta-11136638	1968	1275	1876	5351	26443	22168	1216	2	1346	CTCGTACCGTGAGTAATAATGCGAA	25
piR-bta-11136859	0	0	0	0	19754	0	0	0	0	CGCGACCTCAGATCAGACGTTGCT	24
piR-bta-11136868	0	0	0	29	79	74124	0	0	3	TAGCTTATCAGACTGATGTTGACAAT	26
piR-bta-11136885	2	0	23	2	5	8798	0	5	27	TGTAGTGTTTCCTACTTTATGGTG	24
piR-bta-11137032	21479	84	0	0	0	0	0	1	0	AACCCGTAGATCCGATCTTGTGATGT	26
piR-bta-11137115	264	309	45	2373	1639	933	202	168	138	TGAGGTAGGAGGTTGTATAGCTGT	24
piR-bta-11137179	0	9176	427	3315	0	26	2	0	0	AAACCCGTAGATCCGATCTTGCGT	24
piR-bta-11137266	87	105	180	3458	2111	334	253	216	63	AAACCCGTAGATCCGATCCTGTGA	24
piR-bta-11137302	346	241	277	3861	3238	1578	190	155	148	CCCAGTGTTCAGACTACCTGTCCT	24
piR-bta-11137315	0	0	0	7494	0	0	0	0	0	TGAGGTAGTAGGTTGTATGGTTTAAAA	27
piR-bta-11137624	7872	0	0	0	0	25	0	1	8	TGAGGTAGTAGGTTGTATAGTCCT	24
piR-bta-11137680	0	0	3	0	0	97501	0	2	0	AACCCGTAGATCCGATCTTGTGACG	25
piR-bta-11137753	2	2	5	21446	18	11	5	0	2	TCGTACCGTGAGTAATAATGCACA	24
piR-bta-11137797	329	0	0	1	29	9901	167	0	117	ACTGGACTTGGAGTCAGAAGGTGT	24
piR-bta-11137814	0	0	0	0	1	219414	0	0	0	TCGTACCGTGAGTAATAATGCGATA	25
piR-bta-11137979	23	2	16	974	6763	8	2	3	0	TCCCCCAGGTGTGATTCTGATTTTTT	26
piR-bta-11137985	0	0	0	547	0	35555	0	36	9	TCCCTGGTGGTCTAGTGGTTAGGATTCGGCGATG	34
piR-bta-11137987	0	0	0	0	3	6519	0	0	3	AACATTCAACGCTGTCGGTGAGCTTT	26
piR-bta-11138129	0	1	0	4	50942	709	2	47	28	ATTCAAGTAATCCAGGATAGGCGT	24
piR-bta-11138222	1	0	0	0	9373	1	0	0	0	GTCCAGTTTTCCCAGGAATCCCATG	25
piR-bta-11138245	259	492	2	24	471	36261	175	5109	191	AAACCCGTAGATCCGATCTTGCGA	24
piR-bta-11138322	0	0	8976	123	0	0	7465	0	0	TGAGGTAGTAGTTTGTGCTGTTTC	24
piR-bta-11138338	1	0	24619	8	161626	5	2	0	0	TGAGATGAAGCACTGTAGCTTGGA	24
piR-bta-11138389	1	0	3	8	6763	729	0	0	5	ACTGGACTTGGAGTCAGAAGGCAAG	25
piR-bta-11138392	2	7	3	28	21661	2	4	0	4	ATGAGGTAGTAGATTGTATAGTTAA	25
piR-bta-11138402	0	0	0	0	0	7528	0	2	0	TTAATGCTAATCGTGATAGGGGATTTTT	28
piR-bta-11138476	71	9	0	21	7168	17	3	0	8	CCACTAGATTGAGAGCTCCTGGAAA	25
piR-bta-11138535	0	6	14	0	26	20201	10	3	3	TGAGGTAGTAGTTTGTACAGTTAC	24
piR-bta-11138623	0	2	961	202	13846	8966	3385	668	835	TCGTACCGTGAGTAATAATGCTTT	24
piR-bta-11138781	905	0	1117	7840	170	8	19	0	517	TCCCTGAGACCCTTTAACCTGCGAA	25
piR-bta-11138852	35	13	10	7621	18020	115	19	8	5	TACTAGACTGAAGCTCCTTGAGAT	24
piR-bta-11138935	13282	0	0	99	52	25410	0	0	4217	TCAGTGCACTACAGAACTTTGGTT	24
piR-bta-11139010	6039	11	2	1	0	1409	5	35	6	AACCCGTAGATCCGAACTTGTGTAG	25
piR-bta-11139294	5599	0	0	699	534	354	0	46	47	CCCAGTGTTCAGACTACCTGTTCAAA	26
piR-bta-11139382	3	0	0	67	10240	73	0	4	4	TGAGGTAGTAGGTTGTATAGTACA	24
piR-bta-11139514	35	0	50	8999	125	3	35	5	1	CTTTCAGTCGGATGTTTACAGCTT	24
piR-bta-11139528	711	0	17	134	12842	53	0	4	1133	TACAGTAGTCTGCACATTGGTCAA	24
piR-bta-11139602	4	7	6	0	6519	0	9	1	0	TGAGGTAGTAGGTTGTATGGTCTG	24
piR-bta-11139607	4858	4	266	2958	38	43579	802	7	11	TCGTACCGTGAGTAATAATGCTAT	24
piR-bta-11139679	1	134	1	0	2	29897	0	78	0	CCCAGTGTTCAGACTACCTGTTCTC	25
piR-bta-11139712	9010	1	0	0	0	0	0	2	0	AACCCGTAGATCCGATCTTGTGATTA	26
piR-bta-11139854	1	3	21	77648	9	0	0	0	2	TGAGATGAAGCACTGTAGCTTGGT	24
piR-bta-11139966	4	0	0	0	6680	36	0	1	1	GTCCAGTTTTCCCAGGAATCCCTTATT	27
piR-bta-11140037	0	0	0	14063	0	0	3	0	0	TGAGGTAGTAGTTTGTACAGTTTGTT	26
piR-bta-11140068	1	0	1	35351	0	2	0	2034	0	AACCCGTAGATCCGATCTTGTGTTT	25
piR-bta-11140128	811	1527	1414	10558	6107	9777	710	598	473	GTGAGGTAGTAGATTGTACAGTTT	24
piR-bta-11140202	27	7	9	24	70	16069	23	3	6	CAACGGAATCCCAAAAGCAGCCTT	24
piR-bta-11140212	0	0	0	47675	0	0	94	2	0	CTGAGATGAAGCACTGTAGCTCCT	24
piR-bta-11140264	3671	3918	0	45	43	15	0	57	2	AAACCCGTAGATCCGAACTTGTAA	24
piR-bta-11140283	6	2	98	226	18	9531	7	112	20	CTGACCTATGAATTGACAGCCATTT	25
piR-bta-11140351	10128	0	0	1	0	0	0	0	0	TTCAAGTAATCCAGGATAGGCAGAG	25
piR-bta-11140639	1	9739	5	0	0	1	8	4	0	TCAGTGCACTACAGAACTTTGGCG	24
piR-bta-11140689	4330	6784	52	6	46109	415	4710	51	0	TGAGATGAAGCACTGTAGCACGGT	24
piR-bta-11140735	28	5	0	30874	0	51771	7	4260	3775	TGAGATGAAGCACTGTAGCCCGGA	24
piR-bta-11140799	1	15	0	2856	3	3823	466	0	12	CAAAGAATTCTCCTTTTGGGCATA	24
piR-bta-11140831	0	625	4	4168	11	1200	6	10	262	CCCAGTGTTTAGACTATCTGTTTT	24
piR-bta-11140992	1	0	6	10	6277	710	52	0	0	GCTTTCAGTCGGATGTTTACAGTA	24
piR-bta-11141065	0	9422	6	22863	1	0	8	4087	2	TCTGAGATGAAGCACTGTAGCTCTT	25
piR-bta-11141321	1329	5	1	3	10	41546	0	0	0	TCACAGTGAACCGGTCTCTTTTTAT	25
piR-bta-11141342	0	0	0	1	7595	0	0	0	0	CGCGACCTCAGATCAGACGCGGCGT	25
piR-bta-11141595	2	10308	6183	1992	5395	83	0	1	517	TGAGATGAAGCACTGTAGCCCGGT	24
piR-bta-11141835	0	0	0	2	8217	3	0	0	0	TGAGGTAGTAGGTTGTGTGGTATTA	25
piR-bta-11142068	0	10834	55	764	0	627	0	0	0	GTTCAAGTAATCCAGGATAGGCAA	24
piR-bta-11142146	0	0	0	24975	1268	2	0	0	0	ACAGTAGTCTGCACATTGGTCAAA	24
piR-bta-11142171	0	0	1	345	1	5728	0	0	0	TGAGGTAGTAGGTTGTGTGGTTACAA	26
piR-bta-11142307	0	31	0	13175	0	0	0	0	0	TGAGGTAGTAGGTTGTGTGGTTACT	25
piR-bta-11142343	0	0	0	9726	0	52	0	0	1	TGAGGTAGTAGTTTGTACAGTTAGT	25
piR-bta-11142494	0	0	4	7338	6485	6230	7	0	1756	TGAGGTAGTAGATTGTATAGCTAT	24
piR-bta-11142564	8	0	0	5	1	28	0	8204	0	TGAGATGAAGCACTGTAGCTCCGT	24
piR-bta-11142619	0	0	14637	0	2	68	22	2	2	TGAGATGAAGCACTGTAGCTCCAG	24
piR-bta-11142657	671	1277	1255	9197	3748	4643	673	593	478	TTGAGGTAGTAGGTTGTACGGTTA	24
piR-bta-11142709	734	0	0	7428	0	6	7	0	1	TCCCTGAGACCCTTTAACCTGTAAA	25
piR-bta-11142728	0	3	8	9	0	18077	4	7	0	TATTGCACTTGTCCCGGCCTGTTAATT	27
piR-bta-11142782	0	0	2261	2	3	16911	0	0	1006	TGTAAACATCCTACACTCTCAGTG	24
piR-bta-11142858	1	2	0	0	13436	1	0	0	1	CTAGACTGAAGCTCCTTGAGGAAGG	25
piR-bta-11142876	7	7	2	178478	2	1	2	1	0	TTCAAGTAATCCAGGATAGGCCGC	24
piR-bta-11142894	0	2	708	5799	23	0	4	2	5	TCAGTGCACTACAGAACTCTGTTT	24
piR-bta-11142943	395	4	572	14	18	11241	528	1	390	TGAGGTAGTAGTTTGTGCTGGTAG	24
piR-bta-11143131	2	1	0	1801	13003	5	0	7	0	TACAGTAGTCTGCACATTGGTTTAA	25
piR-bta-11143134	0	1	0	114175	8	2	0	0	0	TTCAAGTAATCCAGGATAGGCAGG	24
piR-bta-11143209	58	82	49	1207	71250	71268	407	20	324	CCCATAAAGTAGAAAGCACTACCT	24
piR-bta-11143317	5	0	6	7043	0	0	0	3	0	AACCCGTAGATCCGAACTTGTGTGG	25
piR-bta-11143420	0	239	3	4462	357	849	137	0	2	TCGGATCCGTCTGAGCTTGGCATG	24
piR-bta-11143515	0	1	7634	0	0	3149	0	16	0	GTTGGGAGTCTGAGATGAAGCACTGTAGCTCTT	33
piR-bta-11143586	0	31	0	25075	0	0	0	13	0	TGAGGTAGTAGATTGTATAGTATC	24
piR-bta-11143635	6	7	39	35493	34	27	4	4	170	AAACCCGTAGATCCGATCTTGTTT	24
piR-bta-11143672	342	1	1	1265	15	4689	288	1140	2	TCAGTGCATGACAGAACTTGGTTC	24
piR-bta-11143752	6662	0	0	20	1	1	5579	3	4644	TGAGGTAGTAGTTTGTGCTGTCGT	24
piR-bta-11143967	0	5	5	21	6576	170	0	1	14	GTAGTGTTTCCTACTTTATGGAAA	24
piR-bta-11144084	161	0	2	6194	2454	50	2	2	2	AACCCGTAGATCCGAACTTGTACC	24
piR-bta-11144133	7	4	9	10863	121	1129	12	8	36	CATTGCACTTGTCTCGGTCTGTTT	24
piR-bta-11144208	11	1	5	39	19	15069	1995	2	2	AACCCGTAGATCCGATCTTGAGTA	24
piR-bta-11144218	3304	0	1616	4681	0	0	1	3	0	TCCCTGAGACCCTAACTTGTGAAAC	25
piR-bta-11144249	0	0	2	0	0	1	6	0	21827	AACCCGTAGATCCGATCTTGTGAGC	25
piR-bta-11144267	16301	1	2	304	350	4	0	0	1	TGAGATGAAGCACTGTAGCTCATA	24
piR-bta-11144423	2223	39	12329	20051	14821	65	126	39	30	AACCCGTAGATCCGATCTTGGGAA	24
piR-bta-11144462	870	1313	2	2627	0	10859	2	3	0	GTTGGGAGTCTGAGATGAAGCACTGTAGCTTTT	33
piR-bta-11144502	0	2	3	8909	3	1542	0	2	0	GTCCCTGAGACCCTAACTTGTAAAA	25
piR-bta-11144566	0	0	0	224135	8	1	8285	0	5	AACCCGTAGATCCGATCTTGTGACA	25
piR-bta-11144583	0	0	0	2	4	126951	0	9201	8219	TTCAAGTAATCCAGGATAGGCCTA	24
piR-bta-11144643	1408	1324	1022	26	5949	5	140	4	1	CTGAGATGAAGCACTGTAGCTCTCT	25
piR-bta-11144653	87	2843	2230	6684	1000	473	1663	15590	86	CTGAGATGAAGCACTGTAGCTTTA	24
piR-bta-11144804	2	11	1073	0	8046	5687	20143	604	776	CTGAGATGAAGCACTGTAGCTTTT	24
piR-bta-11144812	1	0	453	0	0	0	18090	152	0	TCGTACCGTGAGTAATAATGCGTCT	25
piR-bta-11144840	87	6	1	23	2	122	62	6604	4	CTGAGATGAAGCACTGTAGCTCATT	25
piR-bta-11144903	223	359	247	7562	1465	684	173	87	94	ATCGGATCCGTCTGAGCTTGGAAA	24
piR-bta-11144922	165	201	208	759	1128	1	8767	140	148	CTGAGATGAAGCACTGTAGCTCTTA	25
piR-bta-11144955	9203	61	53	21	24	31898	5	3116	33	TTCACAGTGGCTAAGTTCTGTATT	24
piR-bta-11144984	13	2	0	220	0	6176	0	7	0	CTAGACTGAAGCTCCTTGAGTATG	24
piR-bta-11144995	0	0	12	18376	22	1	0	0	0	TATTGCACTTGTCCCGGCCTGCGAT	25
piR-bta-11145008	0	1	1	14	262	28115	0	2	1	AACATTCAACGCTGTCGGTGAGAAA	25
piR-bta-11145038	21279	0	4	365	6323	6	0	0	17478	TCGTACCGTGAGTAATAATGCGAAC	25
piR-bta-11145059	0	9786	0	1	399	20	1	0	0	TTCACAGTGGCTAAGTTCTGTAAT	24
piR-bta-11145083	0	3317	0	0	0	0	3309	0	11	TCCCTGAGACCCTAACTTGTGAACA	25
piR-bta-11145222	289	209	390	476	2089	1527	215	124	3809	TCGTACCGTGAGTAATAATGGGAA	24
piR-bta-11145247	1	107	80	22217	720	32027	2	2832	2795	TGAGATGAAGCACTGTAGCACGTT	24
piR-bta-11145266	0	0	0	17805	26	5736	0	937	0	TGAGGTAGTAGGTTGTATGGTCTCT	25
piR-bta-11145352	0	0	10222	4	4	0	0	42	64	AACCCGTAGATCCGATCTTGCGAG	24
piR-bta-11145360	0	10	0	32036	45	0	10	0	2	TGAGGTAGTAGGTTGTGTGGTCAA	24
piR-bta-11145388	798	1733	1559	14891	4	23513	1268	1201	1082	TGAGGTAGTAGTTTGTACAGCTAA	24
piR-bta-11145452	12	658	1	97	14522	15	0	10	7	TGAGGTAGTAGTTTGTGCTGCTAT	24
piR-bta-11145484	7	6	8	14	63933	30	6195	13	24	TGAGATGAAGCACTGTAGCCCGTT	24
piR-bta-11145568	0	1	0	18100	0	0	1	0	0	TTCACAGTGGCTAAGTTCTGCAGGG	25
piR-bta-11145700	2	6593	0	3	0	0	5732	309	1	AACCCGTAGATCCGAACTTGTGAGC	25
piR-bta-11145799	343	627	600	4930	19851	28	495	1	0	TGAGGTAGTAGTTTGTACAGCTAT	24
piR-bta-11145858	83	336	1	5362	0	337	0	0	1	TGAGGTAGTAGGTTGTATGGCTGT	24
piR-bta-11145867	1	0	5	16261	236696	9	3	0	0	TCGTACCGTGAGTAATAATGCGTAA	25
piR-bta-11145874	821	0	0	679	8193	7130	392	371	189	TGAGATGAAGCACTGTAGTTCGTA	24
piR-bta-11145875	0	0	0	32288	0	0	0	18	0	TTCAAGTAATCCAGGATAGGCGGGC	25
piR-bta-11145887	0	0	9	6429	14587	1	1	0	1	TGTAAACATCCCCGACTGGAAAGC	24
piR-bta-11145890	559	10	532	3372	4256	2	0	613	0	TTCACAGTGGCTAAGTTCTGCTTG	24
piR-bta-11145905	0	0	1122	3	10525	0	0	0	0	TGAGGTAGTAGTTTGTGCTGTTCCG	25
piR-bta-11145930	22984	0	0	0	84	1	0	0	6	TGAGATGAAGCACTGTAGCTCCCT	24
piR-bta-11145993	0	404	0	1	6827	1	0	0	0	TAGCTTATCAGACTGATGTTGTGC	24
piR-bta-11146030	0	26	2675	18677	1	4	1889	0	0	AACCCGTAGATCCGATCTTGTAGAA	25
piR-bta-11146094	0	1	0	7952	26	0	0	0	0	ACAGTAGTCTGCACATTGGTAAAT	24
piR-bta-11146130	15	23	1	1	20948	17	0	0	1	TACAGTAGTCTGCACATTGGTTGAT	25
piR-bta-11146134	12	0	0	0	9548	0	0	0	0	TGAGATGAAGCACTGTAGCTCGTAC	25
piR-bta-11146177	19	0	15	0	0	9574	0	0	0	TAGCTTATCAGACTGATGTTGGAC	24
piR-bta-11146258	0	1	0	0	20177	4408	0	0	1719	TAGCTTATCAGACTGATGTTGAAAC	25
piR-bta-11146260	130338	0	113	1	432	284	71	29	4817	CTGAGATGAAGCACTGTAGCTCTTC	25
piR-bta-11146277	0	16249	0	116404	0	0	0	0	2	TGAGGTAGTAGATTGTATAGTCAA	24
piR-bta-11146296	0	0	1	8	6556	44	1	1	0	TCAGTGCATGACAGAACTTGGATA	24
piR-bta-11146297	0	4	0	1	36523	1	0	0	0	TGAGGTAGTAGGTTGTGTGGTTTTATT	27
piR-bta-11146447	0	1	0	0	1	11187	0	0	2380	AACCCGTAGATCCGATCTTGTGTGA	25
piR-bta-11146515	0	0	0	1	1	187132	115	0	0	TCGTACCGTGAGTAATAATGCGAGC	25
piR-bta-11146522	0	1	1	2	11	41050	0	3	35	TGAGGTAGTAGTTTGTGCTGTATA	24
piR-bta-11146570	31	1026	1	349	4661	341	28	344	276	TGAGGTAGTAGATTGTATAGATAA	24
piR-bta-11146621	5996	434	375	1057	2211	1449	253	174	183	CTGAGATGAAGCACTGTAGCCCTT	24
piR-bta-11146694	3	7	2	16	9	32618	2	7	5	AACCCGTAGATCCGATCTTGTGAAC	25
piR-bta-11146697	3280	23	165	19	1	1613	24	2065	1	AACCCGTAGATCCGAACTTGCGAA	24
piR-bta-11146733	0	12	12	9827	78	286	10	532	24	GTGAGGTAGTAGGTTGTATAGAAA	24
piR-bta-11146782	0	0	69	288	20576	5	0	0	2	CATTGCACTTGTCTCGGTCTGTTG	24
piR-bta-11146881	59	1477	3536	804	826	866	94	43	36	TGAGGTAGTAGTTTGTGCTGTGTT	24
piR-bta-11146905	1	1	3	6	93	12601	23	1	1	CTAGACTGAAGCTCCTTGAGAAGT	24
piR-bta-11146936	11910	0	0	58	0	50756	22	0	0	TGAGATGAAGCACTGTAGCTAGAA	24
piR-bta-11146947	17	37	22	30990	131	91	25	10	16	CTGAGATGAAGCACTGTAGCTACT	24
piR-bta-11147057	20579	0	3	1	7	1	2	0	0	TCGTACCGTGAGTAATAATGCGAGA	25
piR-bta-11147180	9	7	0	17637	0	0	0	0	11	TACCCTGTAGAACCGAATTTGAGAT	25
piR-bta-11147201	0	5	0	54	13876	0	0	0	0	TGAGGTAGTAGGTTGTGTGGTCCA	24
piR-bta-11147242	0	16042	14	124	1	48	17	0	0	TTCAAGTAATCCAGGATAGGCCCA	24
piR-bta-11147253	0	0	0	0	1	0	0	0	8854	TGAGATGAAGCACTGTAGCTCCGCG	25
piR-bta-11147277	0	0	0	20851	6	2	0	0	0	AACATTCAACGCTGTCGGTGAGAGA	25
piR-bta-11147317	180	4908	38	442	735	702	117	19	123	AAACCCGTAGATCCGATCTTGAAA	24
piR-bta-11147328	29	1	2	11548	5	3	457	0	2	TCGGATCCGTCTGAGCTTGGCAAC	24
piR-bta-11147419	0	0	2	3	6300	1	0	0	0	TAGCTTATCAGACTGATGTTGGGA	24
piR-bta-11147500	11	0	111	10331	1	684	18	18	0	TCAGTGCATCACAGAACTTTGTTTTA	26
piR-bta-11147501	0	0	672	0	5101	3817	0	306	0	TTCACAGTGGCTAAGTTCTACAGT	24
piR-bta-11147534	1	358	370	5643	0	565	312	172	3	TCGGATCCGTCTGAGCTTGGCCTT	24
piR-bta-11147583	4	0	128	0	77396	1	1	0	0	TCGTACCGTGAGTAATAATGCGACA	25
piR-bta-11147609	25	2	6	8163	44	30	20	14	2	CTAGACTGAAGCTCCTTGAGGTGC	24
piR-bta-11147622	15	5819	17	33	76	3698	10	338	0	TCGTACCGTGAGTAATAATGCAGA	24
piR-bta-11147637	1398	2132	2317	10292	672	18762	1535	42	35	TTCACAGTGGCTAAGTTCCGACGA	24
piR-bta-11147685	0	3787	0	0	0	0	0	6141	0	AACCCGTAGATCCGATCTTGTGTCT	25
piR-bta-11147687	0	0	0	129	3	8250	0	0	20	TGGCTCAGTTCAGCAGGAACAGTTC	25
piR-bta-11147790	0	112073	1	0	0	1	1	0	0	TGAGATGAAGCACTGTAGCTCTGGGG	26
piR-bta-11147806	15	1312	23	0	5268	83	745	7	510	ATGAGGTAGTAGGTTGTATAGAAA	24
piR-bta-11147864	2	135	26822	1209	8	8	224	1	5606	TCGTACCGTGAGTAATAATGCAAA	24
piR-bta-11147947	1624	1491	6	15	7	3554	0	647	0	TGTAAACATCCTCGACTGGAAGCCTG	26
piR-bta-11148023	256	247	1868	935	16368	2435	25	1	1239	TCGTACCGTGAGTAATAATGAGAA	24
piR-bta-11148155	0	1	0	2	15453	2	2	0	177	TATTGCACTTGTCCCGGCCTGTTTGT	26
piR-bta-11148218	0	1	0	0	1	27414	1939	0	3	TGAGGTAGTAGATTGTATAGTAAG	24
piR-bta-11148366	0	112	1	5	2	2	14822	0	2	TGAGATGAAGCACTGTAGCTCCTA	24
piR-bta-11148395	0	0	87	1	0	7725	0	0	35	TACAGTAGTCTGCACATTGGTTTTC	25
piR-bta-11148426	19	14	1	38052	20144	2	0	1854	1	AACCCGTAGATCCGATCTTGAGAA	24
piR-bta-11148576	0	109	5	27	0	9079	0	0	2	AACCCGTAGATCCGATCTTGGGTG	24
piR-bta-11148590	613	2	1	14	45708	7	3	1	1	GTTGGGAGTCTGAGATGAAGCACTGTAGCTCTTT	34
piR-bta-11148623	3	1264	0	7323	0	0	1	0	89	ATCACATTGCCAGGGATTACCACTAT	26
piR-bta-11148626	139	521	233	5257	128	1	624	218	83	TGAGATGAAGCACTGTAGTTCGTT	24
piR-bta-11148694	337	745	2	11089	5470	9860	0	3	2	TTCAAGTAATCCAGGATAGGTTTA	24
piR-bta-11148792	0	3	21	73444	272	14	0	0	1	TCGTACCGTGAGTAATAATGCGAAT	25
piR-bta-11163473	0	0	6497	0	0	0	0	12	0	TTCTGACTGCTAGGACTTTAAATAAAGCCT	30
piR-bta-11183461	3277	4117	4749	1	3	1	3417	2993	4018	GTCGTGTCCGACTCTTTGTGACCCCAAGGACTG	33
piR-bta-11200846	0	0	0	0	349974	2	2	0	0	AGGCATTGGTGGTTCAGTGGTAGAATTCTCGCCT	34
piR-bta-11207958	2	5	10206	0	0	0	0	0	2567	TGCAGTTTCGTGTTCATGTCCTTGGACTTG	30
piR-bta-11245120	0	19	18	6124	35	0	0	8	0	ACCCTGTAGAACCGAATTTGCGTG	24
piR-bta-11245581	145	0	5	9	0	135160	0	2	87	GTCTGAGATGAAGCACTGTAGCTT	24
piR-bta-11246902	0	0	0	267	0	0	9718	0	0	TGAGGTAGTAGGTTGTATAGTCTG	24
piR-bta-11247975	274	1976	0	0	6800	0	7	3	5	CCCCGGTTCGAAACCGGGCGGAAACACCA	29
piR-bta-11252372	2	0	15530	0	26	0	0	0	0	TGAGGTAGTAGATTGTATAGTCTT	24
piR-bta-11254571	1	0	0	0	7613	0	0	0	0	ATCCCTGAGACCCTAACTTGTGAAG	25
piR-bta-11254924	0	0	0	0	37506	0	0	0	0	GTATTGCACTTGTCCCGGCCTGTAGA	26
piR-bta-11255859	0	1	0	0	0	0	15573	0	0	TGCTGGACCTAACGCCAGAAAGAATTTGGCTTT	33
piR-bta-11260288	2861	4516	0	1	4	128	5	1	5	TGAGGTAGTAGATTGTATAGCTTT	24
piR-bta-11261939	0	0	6857	6	1	1	0	0	7	CCCCAGTGTTCAGACTACCTGTTCG	25
piR-bta-11264201	0	471	0	0	1	6413	0	0	269	TGAGGTAGTAGTTTGTGCTGTTGGTCGT	28
piR-bta-11268139	0	0	0	0	12854	7770	0	0	0	CTGAGGTAGGAGGTTGTATAGTTA	24
piR-bta-11269217	0	0	499	76	19229	3014	0	0	0	TGAAAAGTTCGTTCGGGTTTTTAC	24
piR-bta-11270034	20	840	229	4678	5599	109	121	709	24	GACACTGTGCTGATTGTCATGTTCTGATC	29
piR-bta-11272143	8	9	19	165	23024	27379	10	4	4	GTGAGGTAGTAGGTTGTATAGCTT	24
piR-bta-11272289	2	21	673	7268	14	14931	1	1	2	CTGAGGTAGTAGTTTGTGCTGCTA	24
piR-bta-11272297	0	31	136	3661	2936	1708	129	129	79	TACCCTGTAGATCCGAATTTGCGG	24
piR-bta-11272321	242	452	3	494	4274	4311	25	21	0	TGAGGTAGTAGTTTGTGCTGATGT	24
piR-bta-11272358	164	4	11	4574	64	4967	134	2	0	GTTCAAGTAATTCAGGATAGGCTT	24
piR-bta-11272507	0	13	4508	10	2	5	9	11033	6	GGCTGGTCCGAAGGTAGTGAGTTATCTCAATAT	33
piR-bta-11272554	2	1	0	15198	4	42	1419	0	0	TGTAAACATCCTACACTCTCAGTTT	25
piR-bta-11272710	0	14210	0	0	188	33	0	18	0	CTGAGATGAAGCACTGTAGCTCAGGC	26
piR-bta-11272989	1130	821	1550	5	0	0	1182	1848	1790	TGCTGGACCTAACGCCAGAAAGAATTTGGCTTTT	34
piR-bta-11273025	0	0	0	7282	0	0	2	0	0	TACAGTAGTCTGCACATTGGTCGG	24
piR-bta-11273217	6761	0	0	0	0	4	0	0	0	CTTCTCACTACTGCACTTGACTAGTCTTGG	30
piR-bta-11273490	0	1	0	0	0	14609	0	168	0	TCCCTGGTGGTCTAGTGGTTAGGATTCGGCCTA	33
piR-bta-11273527	2193	1767	68	6820	5152	16055	1597	1210	23	CTCGTACCGTGAGTAATAATGAGA	24
piR-bta-11273616	416	347	516	4095	3727	13195	30	215	19	CCCATAAAGTAGAAAGCACTATTT	24
piR-bta-11273988	0	4	406	1541	118	1	6606	1	17	TCGTACCGTGAGTAATAATGCAGT	24
piR-bta-11274138	2	3	12	12	7641	26	5	1	0	CTGAGGTAGTAGTTTGTACAGTGGG	25
piR-bta-11274218	20	0	8	0	0	9538	0	0	0	CTAGACTGAAGCTCCTTGAGGACGT	25
piR-bta-11274238	0	0	0	0	19101	0	0	0	1	AACCCGTAGATCCGATCTTGTGTTGT	26
piR-bta-11274293	2	12	0	0	0	25207	0	0	2	AGTTGGGAGTCTGAGATGAAGCACTGTAGCTCTT	34
piR-bta-11274395	0	0	0	0	0	3	0	0	54964	TGAGATGAAGCACTGTAGCTCTGGAC	26
piR-bta-11274593	0	1	32	44	39	9203	0	0	0	CTTTCAGTCGGATGTTTACAGTGGT	25
piR-bta-11274700	35	0	0	0	0	52474	0	7980	0	TGAGGTAGTAGGTTGTATAGTCTGC	25
piR-bta-11274798	0	0	1	1	6506	0	0	0	0	TTCAAGTAATTCAGGATAGGTAGC	24
piR-bta-11274940	0	10186	0	0	6	1	2	0	0	AACCCGTAGATCCGATCTTGTGCAG	25
piR-bta-11274965	14688	9	0	14	1	9	1742	1088	0	GGCTGGTCCGAAGGTAGTGAGTTATCTCAATGGG	34
piR-bta-11274999	29	12	27	4436	10953	124	10	7	9	CAACGGAATCCCAAAAGCAGCAAT	24
piR-bta-11275263	0	0	0	0	191415	0	0	0	74	AACCCGTAGATCCGATCTTGTGATC	25
piR-bta-11275380	0	1	0	4038	61	4790	0	1	0	TGGCTCAGTTCAGCAGGAATAGAA	24
piR-bta-11275572	2	0	4	5	8575	19	3	0	0	CTAGACTGAAGCTCCTTGAGTAGA	24
piR-bta-11275607	111	0	164	0	0	0	7596	0	0	TAGTCAGGTCTTACTCGTGGCTTAGAGAGCCTA	33
piR-bta-11275688	3417	0	5158	1497	631	1	0	83	0	AAACCCGTAGATCCGATCTTGAGA	24
piR-bta-11275750	2	0	11	5428	3	538	3	0	1	TTATAAAGCAATGAGACTGATTTA	24
piR-bta-11275798	487	614	437	4882	57	100	157	175	135	TTTTGCGATGTGTTCCTAACATGA	24
piR-bta-11275858	0	0	0	6140	1	0	0	0	0	AACCCGTAGATCCGATCTTGTGGGGT	26
piR-bta-11275863	0	28	88	17	5696	387	35	17	26	GGATTCCTGGAAATACTGTTCTTAT	25
piR-bta-11275875	0	0	0	5	7306	4	828	0	0	TGAGGTAGTAGGTTGTGTGGCTGC	24
piR-bta-11275949	38	34	41	0	120	158	9229	52	16	GTGAGGTAGTAGATTGTATAGTCA	24
piR-bta-11276068	1086	1131	2688	12343	6264	4199	0	406	0	TGAGGTAGTAGGTTGTATAGGTAA	24
piR-bta-11276303	4	0	0	26	1	200	10593	1	0	GCATTGGTGGTTCAGTGGTAGAATTCTCGCAAG	33
piR-bta-11276560	0	1	3352	0	2	11414	0	0	1525	TGAGGTAGTAGGTTGTGTGGTCTAA	25
piR-bta-11276583	273	0	39	9102	1	0	0	0	0	TCGGATCCGTCTGAGCTTGGTTGT	24
piR-bta-11276692	9	0	20	1	10502	7452	0	0	1461	AACCCGTAGATCCGATCTTGTACT	24
piR-bta-11276698	1179	436	445	13633	5884	2358	243	217	233	ACACGCTCATGCACACACCCACAA	24
piR-bta-11276815	33	54	62	215	30139	391	59	1295	1675	TGTTCACAGTGGCTAAGTTCCGAA	24
piR-bta-11276901	8783	9494	8313	32272	14886	2348	5253	2	1018	CTCGTACCGTGAGTAATAATGTGA	24
piR-bta-11276918	0	0	4	65780	0	0	0	0	0	TGAGGTAGTAGGTTGTGTGGTTTCCT	26
piR-bta-11277081	1	74	10154	13	19	161	2	5	3	CTGAGATGAAGCACTGTAGCTAAT	24
piR-bta-11277220	0	19119	0	0	3	2	0	0	0	TGAGATGAAGCACTGTAGCTCCGAC	25
piR-bta-11277236	6392	47	0	583	1161	216	39	259	1	AAACCCGTAGATCCGATCTTGCGAA	25
piR-bta-11277280	77	44	51	4306	6738	112	51	0	53	ATTCAAGTAATCCAGGATAGGAAA	24
piR-bta-11277307	649	811	728	3783	1752	2206	397	290	259	CACCCGTAGAACCGACCTTGTGAT	24
piR-bta-11277326	0	0	4	1970	5649	18	0	24	0	TACAGTAGTCTGCACATTGGTAAAC	25
piR-bta-11277391	0	5	0	0	0	27640	0	0	0	TACCCTGTAGAACCGAATTTGTGAGGCG	28
piR-bta-11277584	0	370	359	3864	39	2250	8	4	133	TTCAAGTAATCCAGGATAGACTTG	24
piR-bta-11277725	0	0	0	0	298846	0	0	0	0	TCGTACCGTGAGTAATAATGCGACC	25
piR-bta-11277896	1	464	1	7	5890	3333	0	0	0	TCGTACCGTGAGTAATAATGCGTGA	25
piR-bta-11277955	53	0	0	18117	3	0	0	38	0	TCCCTGAGACCCTAACTTGTGAAGCG	26
piR-bta-11277986	172	130	276	1239	2299	1570	181	67	75	TTCAAGTAATTCAGGATAGGGTAA	24
piR-bta-11278012	6	9836	14	57	72	74	8	6	5	TGAGGTAGTAGTTTGTACAGTCAA	24
piR-bta-11278047	0	0	0	21	0	46364	0	0	2	TGAGATGAAGCACTGTAGCTCAGTC	25
piR-bta-11278150	59	0	0	1	19	7721	0	0	0	TTAATGCTAATCGTGATAGGGGCCG	25
piR-bta-11278221	0	0	0	631	626575	362367	0	90	0	CTGAGATGAAGCACTGTAGCTCTGGGG	27
piR-bta-11278303	14	3142	3542	5570	14	5	2954	70	1615	AACCCGTAGATCCGAACTTGCGAG	24
piR-bta-11278449	6	1837	135	5751	14	10220	1	1	16	TACAGTAGTCTGCACATTGGTCTT	24
piR-bta-11278475	141	25	35	10363	29	11	28	5	3	TGAAAAGTTCGTTCGGGTTTTTTTT	25
piR-bta-11278615	0	34	2	8843	0	0	15	2	10	TGTGACAGATTGATAACTGAAGAT	24
piR-bta-11278684	39	497	424	2748	2426	2108	9	149	8	TTCACAGTGGCTAAGTTCAGCATA	24
piR-bta-11278709	0	46	6	15952	54	33	0	15	0	GTGAGGTAGTAGGTTGTGTGGTAGA	25
piR-bta-11278769	0	0	0	0	0	66183	6	0	2	TGAGGTAGTAGATTGTATAGTTTCTC	26
piR-bta-11278810	0	0	1	0	13685	0	2	0	1	GTCCAGTTTTCCCAGGAATCCCCCG	25
piR-bta-11278827	0	74	57	24517	0	0	4	6	1455	GTGAGGTAGTAGGTTGTATAGTAAA	25
piR-bta-11278873	0	6	0	0	1	65050	0	1	1	TGAGATGAAGCACTGTAGCTCCGCC	25
piR-bta-11278883	1	0	9210	1	0	0	7020	0	0	TAGCTTATCAGACTGATGTTGACATC	26
piR-bta-11278886	0	0	0	5214	0	1699	0	0	0	AACCCGTAGATCCGATCTTGTGCTGGG	27
piR-bta-11278904	3403	1	0	39	12751	5	0	3	0	GTTCAAGTAATCCAGGATAGGCTTTAA	27
piR-bta-11278913	0	36821	0	0	0	0	23	0	0	TGAGATGAAGCACTGTAGCTTGTT	24
piR-bta-11278950	0	0	0	2	0	12119	0	0	0	TGAGGTAGTAGGTTGTATAGTTAGAT	26
piR-bta-11279061	2031	6	8	5662	1	0	0	0	0	TGTAAACATCCTCGACTGGAAGTAA	25
piR-bta-11290242	1142	1049	816	0	0	0	1228	1552	1780	TATAACTCTGGAAAGGCCACCCGTGGCTGATAGC	34
piR-bta-11297857	27	260	5940	0	0	2	0	3	3	TATGATTTATGATCTCCTGGTAGATGTGG	29
piR-bta-11310617	15	0	0	0	0	0	2310	3683	16	TAGTCTTTTGCGATTTGTAACTTTATCTGC	30
piR-bta-11311222	0	0	0	0	0	0	17	7251	0	TTTTGGATCTGGCAGTTAAAATTTCTGGCAA	31
piR-bta-11312728	518	935	1838	8	0	0	505	2798	566	TTTGGCTGTTTCTTTTATCACTTTAATATTAGC	33
piR-bta-11325251	0	0	0	0	0	0	72	0	10269	TGAGATTGACTGTGTCCTTTTGGGCCCAACA	31
piR-bta-11330579	0	0	6468	0	0	0	1	0	0	TGAACTCTTGGTTGTGCTATGTAGGATCCAA	31
piR-bta-11365352	2493	68	4	0	0	0	89	0	3910	CATGTTGAATGCTCATGGTGCTCAGATCCACCT	33
piR-bta-11371500	0	46405	71	0	0	0	0	0	498	TCTGCCTTCCGTGCTTAGCATCTGTGAGCTA	31
piR-bta-11372140	0	6266	0	0	3	0	0	129	39	TGTTTGGACCGATCCAAGGTTGGGAATAGGC	31
piR-bta-11374528	0	0	0	0	0	0	0	4	11556	TTCTGCCTTCCGTGCTTAGCATCTGTGAGT	30
piR-bta-11376796	1	16320	0	0	0	0	279	1	0	TTGGACTTTATCCTCTAAGCAATGGGGAGTA	31
piR-bta-11379630	0	0	28033	0	0	0	0	0	1	CTCAAGTGTGGACCGACAGTGCTGGACTCTC	31
piR-bta-11382233	5	0	46120	11	0	0	660	1	1030	TGCTGGACCTAACGCCAGAAAGAATTTGGCTTA	33
piR-bta-11388339	3082	0	1	2	0	3	2	5782	0	TACGATGCTTCTGAAGGCTGTGGAGGTGT	29
piR-bta-11391868	3687	1	185	0	2	0	157	338	2855	TACAAAGATGGCTCTGAGTTAAACTGATGTGT	32
piR-bta-11393734	2918	3042	4	0	1	0	2459	4041	1	TCAATGAATAAGAGCAATGACTGGCGCTC	29
piR-bta-11394136	4434	5167	861	0	0	1	73	21	925	TAGAAAGACAAGTTAGGACACGGCCCCTGC	30
piR-bta-11395731	0	0	0	0	0	0	0	6905	65	TGTGGTTCAAGACTTTGCCTGTGTGGCTTTT	31
piR-bta-11397150	0	9	7	0	0	0	0	149444	0	TTGATGGTAACTGGTAGACCTGAAGGGCGT	30
piR-bta-11398575	0	22	0	0	36	10784	0	0	0	TCCTCCCTGGTGGTCTAGTGGTTAGGATTCGGCG	34
piR-bta-11398582	114	0	0	0	0	0	72	0	6239	TGGTCTACCCAGGGATGATCTCTGCCTGTTT	31
piR-bta-11399240	17535	0	1	0	0	0	23	7801	0	TCACAGCAAATCTGTATATACGTTCTGAAGTA	32
piR-bta-11400005	0	1	428	0	0	0	4015	5497	4660	TGAGATTTAACTACTGGAGGAGGAGCCTGTT	31
piR-bta-11400089	310	108	14998	0	2	1	64	220	0	TTGATGGTAACTGGTAGACCGGAAGGGCGT	30
piR-bta-11400148	3	255	20191	0	0	0	0	0	0	TGAAATGATATTGGACTGGATCTGGATCTTT	31
piR-bta-11400150	4021	191	1112	0	1	0	325	4594	515	TAAGCAAGACTCAGTAGAAGGCCGCTGGCTTTTA	34
piR-bta-11430565	43	0	0	0	0	0	32891	170	63	CTGCTGGACCTAACGCCAGAAAGAATTTGGCTT	33
piR-bta-11471704	43	43	0	2	0	0	51	11805	2	TGTGAACGTCTGTTATCATCTCCTGTGATCC	31
piR-bta-11494359	12245	0	0	0	0	0	0	0	0	TCGTGTCTGACTGTTTGCAACCCCATGGGCTG	32
piR-bta-11517742	3	10374	76	0	0	2	47	48	20	TCTTATGAAGTGTCTGCTGGCATAGAGCAA	30
piR-bta-11536788	6235	0	0	0	0	0	0	1	0	ATGGTCTACCCAGGGATGATCTCTGCCTGT	30
piR-bta-11547567	5	221	4	0	0	0	7	7	8218	TCTGACTGCTAGGACTTTAAATAAAGCCTGGGA	33
piR-bta-11562351	0	0	0	0	0	0	2	3794	4331	AGCTTTTGTTTATGTGGGTTAAAACTATTGGT	32
piR-bta-11581169	715	4	1227	0	0	0	2548	933	604	TCGTGTCCAGCTCTGTGTGACCCCATGGA	29
piR-bta-11585412	0	34	7523	0	0	0	2	29	14	TCCATGGTCTACCCAGGGATGATCTCTGCCTGT	33
piR-bta-11598096	0	0	14350	0	0	0	403	0	0	GTTGAGCAAAAGAGGTCAGACATAGAAGACT	31
piR-bta-11624838	4418	5016	703	0	0	0	0	4188	0	TTCTGCCTTCCGTGCTTAGCATCTGTGAGCT	31
piR-bta-11672047	1339	2750	78	0	0	0	1839	172	184	TGACTTCTCTGGCCTTTGGGGAACTTGCCCCTCA	34
piR-bta-11747925	345	52	17448	0	0	0	316	4	5	TCAATGAATAAGAGCAATGACTGGCGCTTGGA	32
piR-bta-11749995	5753	5597	0	0	0	0	3	6034	7640	TGTTGACTGCAGAGGGCTTTTATTATCTGC	30
piR-bta-11768684	1	0	0	0	0	0	0	4950	1130	TCACTGGTCATGTTAGCTGGGGACTGTGCC	30
piR-bta-11792897	256	603	76	0	0	4	2349	2761	0	TGTTACAAAGATGTGTGGATTAGAGAGGTCTCTT	34
piR-bta-11802084	3465	111	132	0	0	0	4424	143	4285	TGTTGATTGAGAGAGGGCCTCAAGGTCCCTGGCC	34
piR-bta-11805882	9	13	7	0	3	0	15	15	14461	GTGAACTTGCTCAAGCTGAACCACACGGAGTC	32
piR-bta-11821240	26	4	8	0	0	0	1	2812	3474	TCGTGTCCGACTCTTTGCGACCCCCATGG	29
piR-bta-11841756	1044	1968	1854	0	2	1	1467	1590	834	TCGTGGCCGACTTTGCAACCCAATGGACTGT	31
piR-bta-11916593	197	303	191	0	0	0	0	3826	3977	TGGACTACATATCCCCTACTACATACTGAGTGT	33
piR-bta-11945734	1108	1892	2646	0	2	1	797	2569	1984	TGGCCACATAGATCTATTTCAAAAAATTTT	30
piR-bta-11960118	1	5965	1281	0	0	0	3	7	0	CTGAGAATTATCAGAGAATTCTGGACAGTGG	31
piR-bta-11964577	0	14481	67	0	0	0	6	0	4	TGTTTTCGTTTAGAAGGGATCACGTGTGCACT	32
piR-bta-12045835	0	0	0	0	23964	0	1298	0	0	TGCATTGGTGGTTCAGTGGTAGAATTCTCG	30
piR-bta-12091381	6	57	0	0	0	1	34	0	6585	TAGATTCTGTCTTCACCTCTGCTCTGAAGATG	32
piR-bta-12103306	5575	1079	164	0	0	0	6	13	111	TCGTGTCCGACTCTGTGTGACCTCATAGACA	31
piR-bta-12182426	1	10434	0	0	0	0	124	25	65	ATAAGTTTGGACCGCCTTTCTCAGTCGTGT	30
piR-bta-12194132	15	0	7284	0	0	0	3	0	17	CTCACAGCAAATCTGTATATACGTTCTGAAGA	32
piR-bta-12259479	38	18	17	0	0	17	31	35	46002	TGCTGGACCTAACGCCAGAAAGAATTTGGCTTGC	34
piR-bta-12266254	6526	22	40	0	0	2	6978	446	34	CATGAGATTGACTGTGTCCTTTTGGGCCCAACAG	34
piR-bta-12282689	39	1092	261	0	1	0	159	2969	2413	GAATAAGATAAAGGCTGTGCAGTTTGTACTT	31
piR-bta-12300920	12	2	5097	0	0	0	28	7587	67	TCTAGCCATTTCAGGGTGCCAGAACACCGAGC	32
piR-bta-12368583	7108	1037	17	0	0	0	0	868	121	CTATATCGTGATCGTTTGTGCCGTATTTGCCTG	33
piR-bta-12385597	0	0	0	0	24603	0	0	0	0	GCTCCCTGGTGGTCTAGTGGTTAGGATTCGGCG	33
piR-bta-12390249	0	4	29	0	0	0	25	2	6317	ATAGATACTATTGTGAGACTTCCTTGGACTA	31
piR-bta-12419448	3	0	0	0	0	0	0	0	7567	CTGAAATGATATTGGACTGGATCTGGATC	29
piR-bta-12420060	86	15	0	0	0	0	0	2	8234	TAGCCATTTCAGGGTGCCAGAACACCGAGCCTC	33
piR-bta-12445030	172	500	457	0	0	0	7858	367	818	TGACTATATCGTGATCGTTTGTGCCGTATTT	31
piR-bta-12469156	2317	0	4998	0	0	0	0	222	0	TCATGTCCGACTCTTTGTGACCTCATGGAA	30
piR-bta-12508821	8196	121	141	0	0	0	0	0	204	TCCATCTCTCGGAGGTTGACTCAACCCTGTTA	32
piR-bta-12572760	6321	5694	2544	0	0	2	2781	23	601	ATGTATTGTAAGGATATCTCTGGAAACTGG	30
piR-bta-12601921	2	4	3095	0	0	0	3373	5	830	TTCCACATCTGGTAGAATATTCCTTCAACTGA	32
piR-bta-12669797	422	573	381	0	2	0	5487	375	409	TCTGTTGACTGCAGAGGGCTTTTATTATCTGC	32
piR-bta-12685303	34	277	6190	0	0	0	8613	365	11074	ATGAATGAACTGTGCTCATAACTCTTTGCCTC	32
piR-bta-12742511	6	4733	29	0	0	0	44	1	5228	TATTTGAAATCAGGACTGTTCTGGAAAGTCCAGC	34
piR-bta-12831447	7302	61	5	0	0	0	2	1	2170	CTAGATTGTAAGCTCTTGAGCATGGATGTGGA	32
piR-bta-12849487	97	1	1	0	0	0	12972	12	11	TTCCTCCAGATCTGTAACGTGGAAAGAGAGGGC	33
piR-bta-12858106	1	1	0	0	0	0	9011	0	0	TTGTGAACGTCTGTTATCATCTCCTGTGATCC	32
piR-bta-12956496	2756	6	1	0	0	0	3387	4	8	TAGTACCTACTGCAAGAGATATACTTGAGCA	31
piR-bta-12993388	0	0	0	0	0	0	11044	0	0	TTGTTAAATATTTTGAACATCAGCTCGGCCCA	32
piR-bta-13001693	0	5596	1	0	0	0	3	1	1148	GTCGTGTCCGACTCTGTGTGACCTCATAGA	30
piR-bta-13064177	1684	1323	1848	3	3	0	1403	1248	1369	TGCTAAGTCACTTCAGTCGTGTCCGACTCC	30
piR-bta-13082460	38	12521	0	0	0	0	1	2	160	TGCAGTTTCGTGTTCATGTCCTTGGACTTGAG	32
piR-bta-1310289	64494	0	0	0	0	0	0	0	0	GCATTGGTGGTTCAGTGGTAGAATTCTCGCCT	32
piR-bta-13125110	1759	7	30	0	0	0	1117	2539	2367	TATTTTTAAATGTTGGCAACTTCCTCGGTTTT	32
piR-bta-1315155	143	0	4	0	0	11061	0	0	0	CTGGGAATACCGGGTGCTGTAGGCTT	26
piR-bta-13285683	2806	15	56	0	0	0	18196	14	3	TCCTCAAGTGTGGACCGACAGTGCTGGACTCT	32
piR-bta-1337203	3	2	3	6	4	3	1	1	91039	AAGCATTGGTGGTTCAGTGGTAGAATTCTCGCCT	34
piR-bta-13448775	4912	514	11	0	0	0	19	555	17	TCTCCTGTGAACTCTACATCGCACTGTGGGG	31
piR-bta-13469221	1	10194	102	0	0	0	8088	239	11880	CTCCATCTCTCGGAGGTTGACTCAACCCTGTTA	33
piR-bta-13481940	1609	404	2827	0	1	0	65	3052	1281	TTTTGATGATCTTGGATGGTTTGCCCACAGT	31
piR-bta-13510972	5078	4	111	0	0	0	5200	0	1	TAGATACTATTGTGAGACTTCCTTGGACTAC	31
piR-bta-13548549	3250	2347	1750	1	0	1	2357	3048	1775	TACCTATCACTTTGTCTCTTACTGAATTCT	30
piR-bta-13704658	23	47	1361	0	0	0	315	15443	1984	GATAAGTTTGGACCGCCTTTCTCAGTCGTGT	31
piR-bta-13751250	2	0	0	0	0	0	0	6	6102	TTCTTATGATCTGTTCACCACTGGGTTGTCC	31
piR-bta-13777038	940	932	1005	1	0	1	1097	1330	1394	TAATAAAGATGGTGTCTGGCCTCTGTCCCTT	31
piR-bta-13795326	9	0	0	0	0	0	0	19051	0	TTAAAAGGGTGCTGAGCTACAGAATTTTAGTA	32
piR-bta-13803217	3	1	1	0	0	0	8364	4	0	TGAACTTGCTCAAGCTGAACCACACGGAGTCGT	33
piR-bta-13811678	3	3443	2	0	0	0	132	3852	23	AGAAATGTAGAAGTACTGACTCTTGTGTGTC	31
piR-bta-13825496	226	9187	70	0	0	0	0	15	2	TGACATGTGTGTGAACCGGGCTCAGCAATG	30
piR-bta-13828822	5	1550	11	0	1	0	2253	2771	10	TAAGTTTGGACCGCCTTTCTCAGTCGTGCT	30
piR-bta-13838541	139	1	1670	0	0	0	4636	471	0	TCGTGTCCGACTCTGTGTGACCTCATAGATGAG	33
piR-bta-13840908	5763	7	0	7	0	0	297	1	0	TATATCGTGATCGTTTGTGCCGTATTTGCCTGTA	34
piR-bta-13852275	4	59	3638	0	0	1	7	2	4869	TGCTGCTTTTCAACTTGTGAACGTCTGTTATCTT	34
piR-bta-13853881	655	7646	363	0	0	0	2625	375	0	CTAGATTGTAAGCTCTTGAGCATGGATGTGGC	32
piR-bta-13863396	100	78	90	18	63526	19	573	5141	4148	TCGTACCGTGAGTAATAATGTGCT	24
piR-bta-13864758	1	27	1	0	0	3	657	6733	0	CTGAAGAAAAACGACTGGTCCTTCATAGGTGT	32
piR-bta-13877426	18	45	172	0	0	0	6734	148	113	TTTTGTTTATGTGGGTTAAAACTATTGGTATTTG	34
piR-bta-13878158	1470	1139	5748	2	2	2	9999	6889	8092	TAGAAAGACAAGTTAGGACACGGCCCCTGCT	31
piR-bta-13879144	13	0	0	0	0	0	24067	37	0	TATTAATTTGGAAGACTGGCTCTTTACTGCC	31
piR-bta-13888838	2995	3988	4988	0	0	0	2861	373	372	TCGTGTCCGACTCTTTGCGACCCCCATGGT	30
piR-bta-13893638	1266	2229	1289	0	0	0	3541	3907	184	TCCTGTGACTGCTTTTCTATGACTTCCTGACT	32
piR-bta-13910594	11	2908	1	2	1	0	3141	5	0	TAGAAATACTTCCGAGAAACTGAGCAGGACA	31
piR-bta-13926481	11	11	1	0	0	0	4606	16	5959	TAAAAAGGAAAAGAGGTCTAAGAGACGTGTCT	32
piR-bta-13931841	0	70	22	0	0	0	1	0	10467	AACTGAGAATTATCAGAGAATTCTGGACAGTGT	33
piR-bta-13944515	846	302	11727	0	0	0	266	11902	67	CTCCATCTCTCGGAGGTTGACTCAACCCTGTTT	33
piR-bta-13951063	0	6390	59	0	0	1	16	19	123	TCTGCTGACTCTTCCTAATGACCTTTATGGCCAT	34
piR-bta-13951796	67	7	8	0	0	0	8	11408	10	TCTTATGAAGTGTCTGCTGGCATAGAGCC	29
piR-bta-13964566	1750	2103	3032	1	0	1	1939	2443	2780	TAGATCTCTCCGGCTGTTGGGTCTCACGGC	30
piR-bta-13964798	0	0	13992	0	0	0	1	1	0	TGACATGTGTGTGAACCGGGCTCAGCAAA	29
piR-bta-13974170	0	0	0	0	0	0	319	2995	3172	TGGAGACTGATTTAAGCCTTTGTGAGGAATG	31
piR-bta-13988517	0	0	331	0	0	0	6554	3	0	CTGTGGTTCAAGACTTTGCCTGTGTGGCTTCTA	33
piR-bta-14003177	0	8040	0	0	0	0	3	241	0	TGAGATTGACTGTGTCCTTTTGGGCCCAACC	31
piR-bta-14003976	1915	2	0	0	3	0	0	2704	1437	TCTGAGGTTTAGGGATTGAGAAAGTTCTT	29
piR-bta-14016268	87	0	219	0	0	0	0	0	13105	TCTTATGAAGTGTCTGCTGGCATAGAGCG	29
piR-bta-14039290	3	7	2	0	0	0	23930	9	11	TGCAGTTTCGTGTTCATGTCCTTGGACTTGAGA	33
piR-bta-14042824	30	36	0	0	0	0	6	7588	4	TTCTGACTGCTAGGACTTTAAATAAAGCCTGA	32
piR-bta-14043925	188	164	195	0	0	0	4751	770	819	ATGTATTGTAAGGATATCTCTGGAAACTGGT	31
piR-bta-14048763	0	3	4036	0	0	0	3	0	5054	TAACTAGGGCATCACTGCAGAAAGATGTGTAT	32
piR-bta-14053349	14012	1008	529	0	0	0	0	52	0	TATTAATTTGGAAGACTGGCTCTTTACTGCAA	32
piR-bta-14054223	8	7391	36	2	1	0	6	10	1	AGAAATGTAGAAGTACTGACTCTTGTGTGCCG	32
piR-bta-14055944	0	0	0	0	0	0	10980	0	0	TAGTCAGGTCTTACTCGTGGCTTAGAGAGACG	32
piR-bta-14068679	3809	0	1632	0	0	0	6	2199	228	CATGTTGAATGCTCATGGTGCTCAGATCCACTT	33
piR-bta-14103889	1195	857	1115	0	2	0	1203	972	1094	TGGACATGAGTCTGAGCAAGATTCGGGAGT	30
piR-bta-14104246	19810	58	91	0	4	0	16	160	46	CTGCTGGACCTAACGCCAGAAAGAATTTGGCTTT	34
piR-bta-14105347	0	23	14	0	0	1	5	7531	35	TGGACGTAATCTGTAATTCGTAATCCGAACG	31
piR-bta-14109253	5	2402	2968	1	3	0	2	4395	30	TAGTACCTACTGCAAGAGATATACTTGAGCATT	33
piR-bta-14112917	5	16	15	0	0	0	7561	1	3	TATATCGTGATCGTTTGTGCCGTATTTGCCTGGC	34
piR-bta-14122017	2	50	0	0	0	0	7933	0	0	ATGGTATTTCTTCTGAGCTTCAGTGCATGTGG	32
piR-bta-14129398	37	4493	4861	0	0	2	25	40	132	TAGAGATCTTTGGGTTGAATTCAGTCAGCCAAAT	34
piR-bta-14146494	6	0	2	0	0	0	3583	4168	3	TTTGAAATCAGGACTGTTCTGGAAAGTCCAGCT	33
piR-bta-14155390	0	1	2	0	0	0	21	5	6100	TGCTGGACCTAACGCCAGAAAGAATTTGGCTC	32
piR-bta-14156371	443	229	303	0	1	1	296	469	6226	TTTTCTCTTCACCAGGTCTGTACCTTCCGGCA	32
piR-bta-14157478	56	0	108	145	25052	1231	0	5	0	TGTAGTGTTTCCTACTTTATGGAAG	25
piR-bta-14162135	54	43	3538	0	0	0	45	3419	38	CCTGAAATGATATTGGACTGGATCTGGATCC	31
piR-bta-14176247	4	5	1	1	2	2	7480	54	0	TTCAAGTAATCCAGGATAGGCAGTT	25
piR-bta-14178275	5281	0	0	0	0	0	0	146	4752	TGCCAAGCTGTGTGCTCTGGGACAAGCCTT	30
piR-bta-14180857	2838	14	0	0	0	0	9	4100	12	TCTGTAGCCCTTTCACTGAAAACTGCTTCTGTA	33
piR-bta-14189478	98	12	0	0	0	0	0	7624	13	TTCTTATGATCTGTTCACCACTGGGTTGTCT	31
piR-bta-14193517	995	921	1032	1	2	0	878	1144	1000	GATAGTACCTACTGCAAGAGATATACTTGAGT	32
piR-bta-14203804	12162	45	95	42	3	0	0	35	7201	TGCTAACAACACTGTAGAGCTGTCAGGTTT	30
piR-bta-14206533	948	1026	1413	0	0	0	1442	1358	1302	AAAGTAACTGAGGACTTCTGTTGGTGGAA	29
piR-bta-14212454	0	5605	9	0	0	0	1	0	593	TAGCCATTTCAGGGTGCCAGAACACCGAGCT	31
piR-bta-14229750	5	0	0	0	0	0	0	6349	0	TATTTAGATGACTGTGAGGTTCTCCCTGTA	30
piR-bta-14251556	0	16465	0	0	0	4	0	0	0	TCTGCCTTCCGTGCTTAGCATCTGTGAGTT	30
piR-bta-14270272	0	0	2	0	0	0	2	3	8882	TAAAGTTGGTCTTCTGATAATCTGCTGAGAGA	32
piR-bta-14271845	40	5068	6413	1	0	5	56	11324	276	TGCTAACAACACTGTAGAGCTGTCAGGTTA	30
piR-bta-14274402	268	2621	2415	3	0	0	151	2070	2020	TCTGTTGACTGCAGAGGGCTTTTATTATCTGT	32
piR-bta-14279127	0	2	18665	0	12	0	0	26	28	TATTTAGATGACTGTGAGGTTCTCCCTGCAAC	32
piR-bta-14288558	5445	0	138	0	0	0	1148	1	0	TGTTTGGACCGATCCAAGGTTGGGAATAGGGTAA	34
piR-bta-14290171	1877	2329	2575	0	0	1	2162	2604	3166	TCTTCCTGCATTCTGTAGAACCTCCGTTTC	30
piR-bta-14291940	59	6456	1	0	0	0	0	0	0	ATCTGTAAATGGGGATAATAGCACCTACCAC	31
piR-bta-14302349	4778	45	470	0	0	0	39	5079	2	TGATATGTTCTGTTTTTCTTTGCTGTTATGTCT	33
piR-bta-14308559	0	1	1	0	0	0	1	10	6745	TCGTGTCCGACTCTTTGAGACCCCATGGACTAAT	34
piR-bta-14313761	42496	109	21597	0	0	0	99	213	166	TGCTGGACCTAACGCCAGAAAGAATTTGGCTTTC	34
piR-bta-14318086	12	4	106	0	1	0	30	3	8078	TAGACTATTCTGTAGGCTGTTTATTAGAGTGC	32
piR-bta-14325541	14	6223	18	0	0	0	66	10	13	TCACGTCCGACTCTTTGTGACCCCACGGAATT	32
piR-bta-14328653	11	3	15677	0	0	0	1	208	25	TTAAAAGGGTGCTGAGCTACAGAATTTTAGTGA	33
piR-bta-14332309	7	0	4	0	0	0	0	6406	0	TATCGTGATCGTTTGTGCCGTATTTGCCTGGCT	33
piR-bta-14339427	135	10464	0	0	0	0	0	0	0	TATCGTGATCGTTTGTGCCGTATTTGCCTGGG	32
piR-bta-14353364	18	14	2	0	0	0	4899	4245	1	TGGTCAGACTGTGCCAAGGATTGTGATGTGC	31
piR-bta-14355767	0	360	8475	0	0	3	613	39	4048	CTAGATTGTAAGCTCTTGAGCATGGATGTGTA	32
piR-bta-14365950	2101	2286	1826	1	0	0	0	0	1900	TAGCCATTTCAGGGTGCCAGAACACCGAGT	30
piR-bta-14371892	15	3	1814	0	10240	0	4	2	1	TGTAAACATCCTACACTCTCAGCTGTGAGT	30
piR-bta-14391175	0	0	0	0	0	0	6271	0	0	TAGAAATCTCCAGTTCGGTTTGTAGTAAGTTG	32
piR-bta-14392664	4563	7	5239	3	1	0	0	19	231	TGAAGAAAAACGACTGGTCCTTCATAGGTGTT	32
piR-bta-14411124	0	0	0	0	0	0	7199	0	1	TGAACTCTTGGTTGTGCTATGTAGGATCCAT	31
piR-bta-14424157	1	0	7413	0	0	0	0	4	1256	TGTTTGGACCGATCCAAGGTTGGGAATAGGGCC	33
piR-bta-14428236	0	2	0	0	0	0	1	0	6600	CTCACAGCAAATCTGTATATACGTTCTGAAGT	32
piR-bta-14436970	1461	1872	1505	0	0	2	1367	1513	1670	TAGTACATAACTTCTAAGGCACCTGAGACGT	31
piR-bta-14438601	57	29	36	0	0	1	46	43	6796	TTCATTTGTCTGCATGGACTTCGACCATCCC	31
piR-bta-14439846	0	85	22	0	0	0	14	6598	4	TAGATACTATTGTGAGACTTCCTTGGACTT	30
piR-bta-14448926	1035	1114	2035	0	1	0	1388	1913	2042	TGGCTCTGCATCTGATGACATGCTGTATCC	30
piR-bta-14460014	21	2	1	0	0	0	9040	0	35	TGAAGAAAAACGACTGGTCCTTCATAGGTGCTC	33
piR-bta-14460681	2632	2807	41	0	0	0	24	782	2148	TTAGAAAAAGGTGTCGCATCTGGATGGACCT	31
piR-bta-14464860	4808	60	212	0	1	0	120	263	5196	TGCTATTTAGATGACTGTGAGGTTCTCCCTGTA	33
piR-bta-14481331	1	3	1	4	0	0	3	6513	3	TGTTTTCGTTTAGAAGGGATCACGTGTGTA	30
piR-bta-14492274	0	1	0	0	0	0	7430	2	46	TAGATTCTGTCTTCACCTCTGCTCTGAAGATGT	33
piR-bta-14494730	12	1	9355	0	0	3	917	0	860	TATATCGTGATCGTTTGTGCCGTATTTGCCTGT	33
piR-bta-14499132	0	190	0	0	0	0	0	7955	2558	CTAGATTGTAAGCTCTTGAGCATGGATGTGAA	32
piR-bta-14500659	75	85	2972	0	0	0	478	3280	227	GATACGATGCTTCTGAAGGCTGTGGAGGTG	30
piR-bta-14515525	3157	315	912	3	0	2	368	4933	63	TTTTCTCTTCACCAGGTCTGTACCTTCCGGC	31
piR-bta-14518379	1341	1504	1808	0	0	1	1075	1770	1463	TCCATCTCTCGGAGGTTGACTCAACCCTGTC	31
piR-bta-14526928	0	314	245	0	0	0	0	0	5911	TCACGTCCGACTCTTTGTGACCCCACGGATT	31
piR-bta-14528254	19	24	7062	2	0	0	76	28	34	TGAGAATTATCAGAGAATTCTGGACAGTGGC	31
piR-bta-14537713	3603	12	150	0	0	0	118	146	2384	TATTCAGTCTAATGAACATCTACGTGTCTTGGC	33
piR-bta-14539008	124	0	62	0	0	0	16066	1216	67	TGAGCAAAAGAGGTCAGACATAGAAGACTAGT	32
piR-bta-14544691	1	1166	0	0	0	0	23	2565	2391	TAGTTGTCTATAACTGTTACCAAACTTTTGT	31
piR-bta-14553495	1	5	0	0	0	0	0	2	8730	CTAGATTGTAAGCTCTTGAGCATGGATGTGGG	32
piR-bta-14568024	0	0	41	0	0	0	11250	1350	0	TGCAGTTTCGTGTTCATGTCCTTGGACTTTA	31
piR-bta-14581067	7	10951	6	0	0	0	4	16	13	TGAGATTGACTGTGTCCTTTTGGGCCCAACAA	32
piR-bta-14598327	8135	1	0	0	0	0	0	129	636	TGAATGAATGAACTGTGCTCATAACTCTTTGCT	33
piR-bta-14602559	15	2968	5948	0	0	0	175	118	69	TGCTATTTAGATGACTGTGAGGTTCTCCCTGT	32
piR-bta-14606585	0	0	0	0	0	0	0	0	182343	TTGATGGTAACTGGTAGACAAGAAGGGCGA	30
piR-bta-14619159	0	0	0	0	0	0	0	13984	0	TCACAGCAAATCTGTATATACGTTCTGAAGAG	32
piR-bta-14628163	82	373	1661	0	0	0	3941	29	0	TTCAACTCTGAGATTTTTGGTTTTAAACAATTTT	34
piR-bta-14635207	2035	1799	4	0	0	0	1	1018	1638	GTGCTTTGCCGATCCTCTGCTGTGGAGACGT	31
piR-bta-14638077	1577	46	4204	0	1	3	3	3100	86	TCTGATGACTGTGCACACCCATGACGGAGT	30
piR-bta-14640997	768	12633	1	0	0	1	7	17	698	TGACATGTGTGTGAACCGGGCTCAGCAAC	29
piR-bta-14651893	1693	3001	2537	0	2	0	2306	2418	2706	TGCTGTGCTAGTTTTCCTGTAATGTGGAC	29
piR-bta-14654013	1400	1301	652	0	0	2	841	2646	1414	TGATGACTGTGCACACCCATGACGGAGTTT	30
piR-bta-14655783	1719	0	2029	0	0	0	0	0	2450	TAAGTTTGGACCGCCTTTCTCAGTCGTGC	29
piR-bta-14658428	46	3	5	2	0	3	132	6657	0	TAGACTATTCTGTAGGCTGTTTATTAGAGTGG	32
piR-bta-14665941	2	9960	0	0	0	0	0	54	0	TTCTACTGTGCTTTGCCGATCCTCTGCTGTC	31
piR-bta-14672565	0	0	1586	0	0	0	3347	17	1750	TGTGTTAGGCGTCAAAGGAACATAAAAGTGTC	32
piR-bta-14691070	0	0	0	0	0	0	0	9981	0	TACACTTGAGGAAACTTGGGCTCAGAGAGTTAC	33
piR-bta-14702298	10407	440	1	0	0	0	3	1	0	TGACTATATCGTGATCGTTTGTGCCGTATTAGC	33
piR-bta-14713734	0	9310	0	0	0	0	1	0	0	TTTGAAATCAGGACTGTTCTGGAAAGTCCAGCG	33
piR-bta-14733710	624	1386	1015	0	0	0	0	1860	1852	TGAACTTGCTCAAGCTGAACCACACGGAGTTT	32
piR-bta-14753965	6016	168	0	0	0	0	57	481	0	GAATGAACTGTGCTCATAACTCTTTGCCTCA	31
piR-bta-14777031	62	9836	8	0	0	0	1	37	163	TGCATGTGTGTTGACGGATCTACCCGGAGCCC	32
piR-bta-14819999	3	8640	12	0	0	1	9	0	115	TGTGAACGTCTGTTATCATCTCCTGTGATCTC	32
piR-bta-14826556	17	0	14	0	0	0	14	0	10670	TGACTATATCGTGATCGTTTGTGCCGTATA	30
piR-bta-14828167	3910	3592	7	0	0	0	3	15	306	TATGATTTATGATCTCCTGGTAGATGTGGAT	31
piR-bta-14835057	7373	0	10671	0	1	0	5	679	0	TGTGAACGTCTGTTATCATCTCCTGTGATCCA	32
piR-bta-14836495	20	1	220	1	7	2	5019	171	1243	TGACATGTGTGTGAACCGGGCTCAGCAATTTT	32
piR-bta-14841872	0	0	6591	0	0	0	3	16	18	TTTGAATCTTTCCACTGGATCACTCTAGGAG	31
piR-bta-14847050	539	503	5737	2	0	0	101	0	9116	TGGACGTAATCTGTAATTCGTAATCCGAACCT	32
piR-bta-14847599	25	2275	99	0	1	0	2412	1596	20	TAACGTGGACTGGGTCTTCTCCTCTTGGAATT	32
piR-bta-14848020	4760	13	22	0	0	4	9	5534	9	GTGACTTCTCTGGCCTTTGGGGAACTTGCCCCTT	34
piR-bta-14849949	8	69	315	0	0	0	16	347	9106	CATGAGATTGACTGTGTCCTTTTGGGCCCAACG	33
piR-bta-14865006	0	14	105	0	0	0	25	5	13421	TATATCGTGATCGTTTGTGCCGTATTTGCCTGC	33
piR-bta-14873495	0	1	0	0	2	27028	0	0	0	TTCAAGTAATCCAGGATAGGCGGTG	25
piR-bta-14874675	15	2	7	0	0	0	225	9746	460	TGAGATTGACTGTGTCCTTTTGGGCCCAACAGA	33
piR-bta-14912359	0	3072	0	0	0	0	3300	13	3	TGTGTTAGGCGTCAAAGGAACATAAAAGTGTGT	33
piR-bta-14918692	5382	0	14	0	0	3	3324	23	16	TTTGATGTTGACCACGGGAGACTGTAGGCAAT	32
piR-bta-14927255	0	16315	30	4	0	0	10	0	0	TATTAATTTGGAAGACTGGCTCTTTACTGCAAGC	34
piR-bta-14930726	14	7	6166	0	0	0	7	8	10	CTGTTTTCGTTTAGAAGGGATCACGTGTGT	30
piR-bta-14944769	5221	50	5	0	0	0	9	4519	15	TAACTAGGGCATCACTGCAGAAAGATGTGTA	31
piR-bta-14959477	16	11	8036	0	0	0	2	141	18	TCGTGTCCGACTCTGTGTGACCTCATAGACTTT	33
piR-bta-14967111	87	100	45	0	0	0	1	5147	4868	TCTGTCTACTGAGCTCTTGGCGTGGAGGTTA	31
piR-bta-14968149	961	875	7941	0	0	0	127	114	918	ATCTTCCTTGTGGTCTTGTGCTGTGTGG	28
piR-bta-14980595	641	691	800	0	0	1	1007	7167	1198	TATTCAGTCTAATGAACATCTACGTGTCTTGT	32
piR-bta-14986790	691	0	5441	0	0	0	0	0	1	TCGTGTCCGACTCTGTGCGACCTCACAGAAAG	32
piR-bta-14991741	4	20	6	7092	2	21	4	4	16	CAACGGAATCCCAAAAGCAGCCGTTGTCTCC	31
piR-bta-15006362	1529	2476	1949	0	0	0	1536	2053	1931	TTCCCAGGACAATGACGCTATTACAATAAT	30
piR-bta-15006758	59	3012	66	0	0	0	42	63	4215	TTCTCAGTCGTGTTAATCCCTACCATGGGAACC	33
piR-bta-15011644	1	2	1	0	0	0	3	10930	2	GTCGTGTCTGACTGTTTGCAACCCCATGGGCAA	33
piR-bta-15018616	1939	1587	1533	0	0	0	2709	4	3637	ATGTATTGTAAGGATATCTCTGGAAACTGT	30
piR-bta-15024264	39	39	2562	1	0	1	209	66	3300	TGTTGACACTTCTTATCTATGAACTATGATC	31
piR-bta-15087576	2476	2651	3433	0	0	0	3091	3521	4044	TTTCAGGTCTTCACTCTTACAGTTTGCTGGT	31
piR-bta-15100499	2	0	3651	0	0	0	0	93	3459	TAAGCAAGACTCAGTAGAAGGCCGCTGGCTTCA	33
piR-bta-15103506	1351	0	4969	0	0	0	0	2480	162	TAAAAGGGTGCTGAGCTACAGAATTTTAGTGTA	33
piR-bta-15104579	914	763	1230	0	0	1	901	1196	979	TATGATTTATGATCTCCTGGTAGATGTGA	29
piR-bta-15115347	2091	3962	3425	3	4	8	7284	7419	7170	TTTTCTATGACTTCCTGACTGCGATCTCCTT	31
piR-bta-15121584	682	3	54	0	0	0	2957	2901	2753	TCCAGATCTGTAACGTGGAACGAGAGGGC	29
piR-bta-15123509	9	659	1253	0	0	0	14	5878	13	TATGATTTATGATCTCCTGGTAGATGTGGC	30
piR-bta-15125870	3	6	2	0	0	0	17275	10	3636	TAGTCAGGTCTTACTCGTGGCTTAGAGAGTCGT	33
piR-bta-15130288	5	1576	0	0	0	0	1	44662	2803	TGCTGGACCTAACGCCAGAAAGAATTTGGCTTCC	34
piR-bta-15130505	0	2792	4	0	0	0	8305	17	105	TGACATGTGTGTGAACCGGGCTCAGCAAGTT	31
piR-bta-15138129	0	1590	1	0	5489	4	1	0	0	TCACAGTGAACCGGTCTCTTTTTTA	25
piR-bta-15147471	6645	0	0	3	0	1	0	0	0	GTGAGGTAGTAGGTTGTGTGGTTTG	25
piR-bta-15148585	18783	0	40	0	0	0	11	0	1108	CCTCAAGTGTGGACCGACAGTGCTGGACTCTGT	33
piR-bta-15154209	1716	0	1874	0	0	1	1362	2724	77	TTAAAAGGGTGCTGAGCTACAGAATTTTAGC	31
piR-bta-15168186	599	1208	1764	2	0	0	1391	1785	1972	TGTGCACGTGGACCATCTGTAACGCAACGC	30
piR-bta-15174697	2	10767	0	0	0	0	0	1	338	TGACTATATCGTGATCGTTTGTGCCGTATTAG	32
piR-bta-15192115	2740	14	17	0	0	0	6231	450	389	CTTCTGACTGCTAGGACTTTAAATAAAGCCTT	32
piR-bta-15197613	6	1794	1799	1	0	1	1267	61	1366	TAGGATCTCGTTCCAAGGATGACCGTCAGCA	31
piR-bta-15198278	252	466	391	1	1	0	413	4351	577	TGTTGATTGAGAGAGGGCCTCAAGGTCCCTGGCT	34
piR-bta-15207417	983	1563	0	0	2	1	3569	18	2	TATATCGTGATCGTTTGTGCCGTATTTGCCC	31
piR-bta-15218653	117	99	7	0	0	0	7240	0	0	TGAGAATTATCAGAGAATTCTGGACAGTGGTG	32
piR-bta-15221704	1	3	6	0	0	0	0	39	6428	TAGAGATCTTTGGGTTGAATTCAGTCAGCCAG	32
piR-bta-15222489	1	304	7518	2	0	0	4	74	0	TGAGATTGACTGTGTCCTTTTGGGCCCAACAT	32
piR-bta-15226131	6	0	7898	0	0	6	0	11	0	GATGGATCTGCCCTTGGACGTTGTCTGAAGGT	32
piR-bta-15231776	165	12	1	0	0	0	2	5	13151	TGACATGTGTGTGAACCGGGCTCAGCAATAA	31
piR-bta-15238600	3617	5254	233	2	0	1	0	148	4	TTCTTATGATCTGTTCACCACTGGGTTGTCGTC	33
piR-bta-15241320	6	4	244	0	0	0	14	11492	92	GAATGAACTGTGCTCATAACTCTTTGCCTCAA	32
piR-bta-15244255	22	1787	0	0	0	0	4372	411	76	TTACAGAGTGTAGTTGGACAAGAGCTAGTCTTT	33
piR-bta-15247330	65	11	60326	0	0	0	62	8	20	TCTGCCTTCCGTGCTTAGCATCTGTGAGCTGTT	33
piR-bta-15250379	0	0	21	0	41	53	0	0	36059	GCATTGGTGGTTCAGTGGTAGAATTCTCGCTAC	33
piR-bta-15251615	45	60	4	0	0	0	182	9901	31	TTCTACTGTGCTTTGCCGATCCTCTGCTGTAAA	33
piR-bta-15251628	1	3	7660	0	0	0	5	0	1	TAAAGTTGGTCTTCTGATAATCTGCTGAGAGC	32
piR-bta-15253816	43	1	8041	0	0	0	0	0	0	AGAAATGTAGAAGTACTGACTCTTGTGTGCTT	32
piR-bta-15256770	4	6	0	0	0	0	9	6	27494	AGGCAGTGTAGTTAGCTGATTGCTTG	26
piR-bta-15257028	0	8274	4	7	0	0	1	299	0	TATTTAGATGACTGTGAGGTTCTCCCTGCAAT	32
piR-bta-15257912	0	0	6914	0	0	0	0	6	0	TGAAATGATATTGGACTGGATCTGGATCTAAC	32
piR-bta-15261320	5	3	1	0	0	0	7489	7	5	TATTAATTTGGAAGACTGGCTCTTTACTGTC	31
piR-bta-15264941	110	0	4	0	0	0	12939	3	1	ATAAGTTTGGACCGCCTTTCTCAGTCGTGTAT	32
piR-bta-15265970	4	17	3140	0	1	0	22	3313	22	CTCTGCTGACTCTTCCTAATGACCTTTATGGTT	33
piR-bta-15273614	1	0	0	96	0	52388	2	0	0	GCATTGGTGGTTCAGTGGTAGAATTCTCGCATTC	34
piR-bta-15283190	0	2691	9	0	0	0	4363	0	31	TTGGACTTTTAATCTGTTGGCAACAGGGAGTG	32
piR-bta-15286349	1	13	3147	3	0	0	14	8568	0	TAGTCAGGTCTTACTCGTGGCTTAGAGAGACTT	33
piR-bta-15287001	0	0	0	0	0	0	7769	0	0	TTTCATGGACGTTGGCCAGAGACACCAGAATGC	33
piR-bta-15291162	0	0	16	0	0	0	3	8019	3	TGAAATGATATTGGACTGGATCTGGATCTAGTAT	34
piR-bta-15295321	0	4638	1	0	0	0	1	0	11405	TCCAGATCTGTAACGTGGAAAGAGAGGGCCT	31
piR-bta-15296192	23	2	4	0	0	0	6116	143	7637	CTGCATATTTTGAGTTCTACACTAGGAGTTGTT	33
piR-bta-15301465	15259	3	1	0	0	0	0	0	110	TTGGACTTTATCCTCTAAGCAATGGGGAGTCAAA	34
piR-bta-15310073	5532	1	10005	0	0	0	0	0	0	TGAGGTAGTAGTTTGTACAGTCTC	24
piR-bta-15310701	89	11	3	0	0	0	87	48353	20	TTCTGCCTTCCGTGCTTAGCATCTGTGAGCTATC	34
piR-bta-15317073	14	2	1526	0	0	0	74	2338	2415	TGACAAACGAACTTCATGTACTATGCAGCACTT	33
piR-bta-15322881	10390	17	24	0	0	0	28	3	1	TGTTTTCGTTTAGAAGGGATCACGTGTGCTAT	32
piR-bta-15323534	5873	61	3	0	0	0	561	3	1	TGAACTCTTGGTTGTGCTATGTAGGATCCACT	32
piR-bta-15327371	12	7101	6667	0	0	0	4340	15	18	TGACTTCTCTGGCCTTTGGGGAACTTGCCCCTTG	34
piR-bta-15332505	0	9256	0	0	0	0	0	0	0	TTGTTAAATATTTTGAACATCAGCTCGGCCCGTC	34
piR-bta-15337966	1	0	1	0	0	0	20042	0	1	TCACAGCAAATCTGTATATACGTTCTGAAGGA	32
piR-bta-15341500	5	22	11845	0	0	0	6	53	4	TCGTGTCTGACTGTTTGCAACCCCATGGGCTTAA	34
piR-bta-15342848	0	1	5180	0	0	0	0	11	6190	TGTCTTCTTGATCTATCTGGTCTTGCCTGTA	31
piR-bta-15346181	185	38168	193	0	0	0	4090	24362	313	TGCTGGACCTAACGCCAGAAAGAATTTGGCTTTA	34
piR-bta-15346632	9	3	2	3	0	0	46	6225	2	ATCTGTAAATGGGGATAATAGCACCTACCTT	31
piR-bta-15348752	0	110	39	0	0	0	3454	9	3405	TCCTGTGATTGTAGCGTATTTGGCAGCATCTT	32
piR-bta-15349789	4	0	0	0	0	0	1	13246	5	TTGTTAAATATTTTGAACATCAGCTCGGCCAAA	33
piR-bta-15352970	170	0	0	0	0	0	0	6839	0	TGGTCTACCCAGGGATGATCTCTGCCTGTAG	31
piR-bta-15355847	4	3414	3509	0	0	0	2	0	0	CTAGATTGTAAGCTCTTGAGCATGGATGTGTT	32
piR-bta-15357812	0	6286	4	0	1	0	3	0	0	TGAAATGATATTGGACTGGATCTGGATCTAGTA	33
piR-bta-15373608	1	155	5	0	0	0	9	252	15637	TGAGCAAAAGAGGTCAGACATAGAAGACTATC	32
piR-bta-15375511	407389	0	0	0	0	0	0	0	0	TTGATGGTAACTGGTAGACCAGAAGGGCGGT	31
piR-bta-15379864	2	228	0	0	0	28385	0	5	1	GGCTGGTCCGAAGGTAGTGAGTTATCTCAATTAT	34
piR-bta-15382226	11	6	2664	0	0	0	28	619	6455	GAATGAACTGTGCTCATAACTCTTTGCCTTTA	32
piR-bta-15383246	0	0	19	72640	0	0	0	5582	0	TGAGGTAGTAGTTTGTACAGTCTT	24
piR-bta-15384120	1	10807	1	0	0	0	3	1	0	TCAATAAATATTTGTAGAATGCATGAATGGTGG	33
piR-bta-15393447	8	19	5433	0	0	0	5	991	13	TGCTGGACCTAACGCCAGAAAGAATTTGGCTTAA	34
piR-bta-15393578	4544	0	5	0	0	2	6248	0	1147	TAGAGATCTTTGGGTTGAATTCAGTCAGCAT	31
piR-bta-15395179	48	28	60	1	1	0	62	6122	3094	TGTATTGTAAGGATATCTCTGGAAACCGGT	30
piR-bta-15397649	18	83	4213	0	0	0	21	11	5942	TACAAAGAGTCTTCTGTTCTTCCTTCCAGACTGG	34
piR-bta-15403091	2	0	0	0	0	0	0	7783	0	ATGGTATTTCTTCTGAGCTTCAGTGCATGTGCA	33
piR-bta-15408441	0	0	108	0	0	0	4	25975	0	TCAATGAATAAGAGCAATGACTGGCGCTTGTC	32
piR-bta-15411289	0	0	2	0	0	0	10607	3	0	TGTTTGGACCGATCCAAGGTTGGGAATAGGTTA	33
piR-bta-15413551	0	6883	1	0	0	0	0	0	5	TCTGACTGCTAGGACTTTAAATAAAGCCTAT	31
piR-bta-15415240	9	6382	5	0	0	0	2	1	0	TAAAGTTGGTCTTCTGATAATCTGCTGAGACT	32
piR-bta-15420738	45	0	16	0	0	0	2	1	13248	TTGTGAACGTCTGTTATCATCTCCTGTGATCAA	33
piR-bta-15422673	5	21	6887	0	0	0	0	1	151	AATGAATGAACTGTGCTCATAACTCTTTGCGA	32
piR-bta-15426277	35	17	1486	0	0	0	17379	613	777	TATTTAGATGACTGTGAGGTTCTCCCTGCATA	32
piR-bta-15427707	1754	2501	2169	0	1	0	0	43	0	TGAGATTGACTGTGTCCTTTTGGGCCCAATT	31
piR-bta-15431310	5	986	9	1	39958	3	0	2	19	TCCCTGGTGGTCTAGTGGTTAGGATTCGGCGGCC	34
piR-bta-15432409	0	0	24	0	0	0	2	7723	35	ATGAGATTGACTGTGTCCTTTTGGGCCCAACTA	33
piR-bta-15438948	5	0	0	0	0	11484	0	0	0	TATCCCTGGTGGTCTAGTGGTTAGGATTCGGCGC	34
piR-bta-15447013	24	4960	5384	115	517	1087	4181	11	2743	TGAGAACTGAATTCCATAGGCTGCT	25
piR-bta-15447675	0	0	1	0	0	0	3504	3942	0	TGCAGTTTCGTGTTCATGTCCTTGGACTTAT	31
piR-bta-15454129	218	748	1772	0	1	0	2162	274	1929	TGATGACTGTGCACACCCATGACGGAGTTTT	31
piR-bta-15457435	431	0	0	0	0	0	0	7648	0	TTCATTTGTCTGCATGGACTTCGACCATCCTGC	33
piR-bta-15458966	76	102	4996	0	0	1	87	7505	165	TAGAGATCTTTGGGTTGAATTCAGTCAGCCATT	33
piR-bta-15462901	2	136	1	0	1	0	1	239	7739	TAAGGAGACTCAATTAAACTCTTTCTGGCGTAT	33
piR-bta-15463672	462	3346	58	0	0	0	71	672	4041	TCTGATGACTGTGCACACCCATGACGGAGTA	31
piR-bta-15474601	4208	4879	1	0	0	0	31	50	921	TTCTACTGTGCTTTGCCGATCCTCTGCTGAAG	32
piR-bta-15476857	87	121	126	1	0	0	70	124	6197	TGACTTCTCTGGCCTTTGGGGAACTTGCCCCTTC	34
piR-bta-15481791	17	48	3	0	0	0	0	6190	2	TAGTCAGGTCTTACTCGTGGCTTAGAGAGCCCG	33
piR-bta-15489874	3	2018	1478	0	0	0	11	161	3280	TTGATGGTAACTGGTAGACCGGAAGGGCGG	30
piR-bta-15490800	0	0	0	0	0	0	3558	0	2592	TGAGTATGGACTTGGATAGTCTGAGTTGGTAC	32
piR-bta-1549816	11	2	11	3	12	2	13	6385	6570	GCCCGGATAGCTCAGTCGGTAGAGCATCAGACT	33
piR-bta-15499487	15801	0	7	0	0	0	891	1119	10	TTCTGCCTTCCGTGCTTAGCATCTGTGAGTA	31
piR-bta-15501865	484	71	567	0	0	0	7164	979	1	CTAGATTGTAAGCTCTTGAGCATGGATGTGCT	32
piR-bta-15503062	1	2948	3	0	0	0	329	4543	274	TACAAAGAGTCTTCTGTTCTTCCTTCCAGATT	32
piR-bta-15503189	3	0	8	0	0	0	2	10678	0	TGACTATATCGTGATCGTTTGTGCCGTATATTC	33
piR-bta-15505443	0	1	0	0	0	0	0	1	16949	TCAATAAATATTTGTAGAATGCATGAATGGGC	32
piR-bta-15512248	1	0	82	0	0	0	0	12456	123	TATCGTGATCGTTTGTGCCGTATTTGCCTGATT	33
piR-bta-15514736	4	0	11	0	0	0	29	4185	4068	TAGAAATACTTCCGAGAAACTGAGCAGGACGG	32
piR-bta-15519819	0	13887	13	0	0	4	3	14	25	TCACAGCAAATCTGTATATACGTTCTGAAGTTT	33
piR-bta-15525512	3	2523	2819	0	0	0	12	34	2666	TTTGCTGTGACCCCTACCTGGAATGAGAGTGTA	33
piR-bta-15529669	14	288	3726	0	0	0	2386	4	19	TAACGTGAGCCTTGAGGCCTGCCTCTGTGTTTT	33
piR-bta-15530978	2	2	1026	1	0	0	6085	282	0	TGAGATTGACTGTGTCCTTTTGGGCCCAACGCT	33
piR-bta-15531147	12	51	1	0	0	0	136	27	7995	CTGTGGTTCAAGACTTTGCCTGTGTGGCTTTA	32
piR-bta-15534716	13	25	9017	0	0	1	9	7	10872	TGACATGTGTGTGAACCGGGCTCAGCAATTAT	32
piR-bta-15544235	1114	1511	1828	0	0	2	1790	1478	1326	TTTTCTCTTCACCAGGTCTGTACCTTCCGGT	31
piR-bta-15547110	1	18478	0	0	2	0	0	0	0	TCGTACCGTGAGTAATAATGCGGGG	25
piR-bta-15552361	2848	4	35	0	0	0	1	84	16915	TTAAAAGGGTGCTGAGCTACAGAATTTTAGTGGA	34
piR-bta-15554542	0	425	0	0	0	0	0	0	7580	ATCTGTAAATGGGGATAATAGCACCTACCAGG	32
piR-bta-15555406	3	80	11	0	0	0	12	0	58399	TTCTGCCTTCCGTGCTTAGCATCTGTGAGCAA	32
piR-bta-15555604	1208	9	109	0	0	0	29	8637	13	TGAGAATTATCAGAGAATTCTGGACAGTGGTTT	33
piR-bta-15557195	0	2067	3	0	0	2	0	9	3919	TGCAGTTTCGTGTTCATGTCCTTGGACTTAAGT	33
piR-bta-15564032	7	16	25	0	0	0	25	18	8404	TCACAGCAAATCTGTATATACGTTCTGAAGTC	32
piR-bta-15564475	0	1	223553	0	0	0	0	0	0	TTGATGGTAACTGGTAGACGAGAAGGGCGT	30
piR-bta-15565058	65	4685	109	0	0	3	242	259	3825	TACGATGCTTCTGAAGGCTGTGGAGGTGTA	30
piR-bta-15567574	3363	0	4942	0	0	0	53	13	0	CTCAAGTGTGGACCGACAGTGCTGGACTCCT	31
piR-bta-15569601	49	1260	90	0	0	0	10	7	5047	TGTGGTTCAAGACTTTGCCTGTGTGGCTTCTGAT	34
piR-bta-15573164	2712	351	142	0	0	0	74	2198	2163	TATCTGTAAATGGGGATAATAGCACCTACTT	31
piR-bta-15578360	61	256	4	0	0	0	13083	86	1	CTCTGCTGACTCTTCCTAATGACCTTTATGGCAT	34
piR-bta-15582263	17	8	48	0	0	7	9	12	23982	TGCTGGACCTAACGCCAGAAAGAATTTGGCTTTG	34
piR-bta-15583089	20	11497	14	0	0	0	11	22	16	TCGTGTCTGACTGTTTGCAACCCCATGGGCACT	33
piR-bta-15583146	0	84	29	0	0	0	25	1	9358	TGAACTCTTGGTTGTGCTATGTAGGATCCAAAG	33
piR-bta-15586372	2	0	2	0	0	0	3723	2954	1	TCCAGATCTGTAACGTGGAAAGAGAGGGTG	30
piR-bta-15590936	12286	0	0	0	0	0	0	0	0	TACACTTGAGGAAACTTGGGCTCAGAGAGTGGC	33
piR-bta-15591729	5	1	6122	0	3	0	4	127	204	TAGTCAGGTCTTACTCGTGGCTTAGAGAGCCGAT	34
piR-bta-15595586	0	1	5	0	0	0	42	7121	0	TAAGGAGACTCAATTAAACTCTTTCTGGCGTG	32
piR-bta-15595727	8675	0	0	0	0	0	0	0	0	TTGTTAAATATTTTGAACATCAGCTCGGCCCGGG	34
piR-bta-15598876	1029	24	957	1	0	0	10	11	8432	TGTTTGGACCGATCCAAGGTTGGGAATAGGGCCT	34
piR-bta-15598905	0	131	0	0	0	0	224	207	7434	TAGTCAGGTCTTACTCGTGGCTTAGAGAGCCTC	33
piR-bta-15603112	8893	13477	16229	3	2	7	14527	20818	21225	TGAATTTCAGGTCTTCACTCTTACAGTTTA	30
piR-bta-15606523	0	0	8	0	0	0	0	0	8143	TTTCATGGACGTTGGCCAGAGACACCAGAATTT	33
piR-bta-15608834	5817	213	3	0	0	0	693	104	18	TGACATGTGTGTGAACCGGGCTCAGCAATTTAT	33
piR-bta-15609311	0	2034	0	0	0	0	2385	2622	7	TCTTCAAATCTGTGGTGAATGACACTTCTTC	31
piR-bta-15620322	255	513	2407	0	0	0	1785	416	2194	TTCTCTGATGACTGTGCACACCCATGACGGAT	32
piR-bta-15627546	291	3	0	0	42	8	4395	3950	67	AACCCGTAGATCCGAACTTGTGTTGTT	27
piR-bta-15629110	0	0	7318	0	0	0	0	1	7	TCTGCTGACTCTTCCTAATGACCTTTATGGCTAT	34
piR-bta-15631840	8563	0	0	0	0	0	0	0	0	GCATTGGTGGTTCAGTGGTAGAATTCTCGCAGA	33
piR-bta-15634292	3	1	3400	0	0	0	2679	4	1	TACGCTCTTCTGTGACCTGTGTGTCTTTAGA	31
piR-bta-15637656	2	3	1	2909	18	8523	2	2859	0	TCCCTGGTGGTCTAGTGGTTAGGATTCGGCGCGA	34
piR-bta-15649108	341	875	112	0	0	0	19	16977	29	TAGTCAGGTCTTACTCGTGGCTTAGAGAGCCTTC	34
piR-bta-15650659	0	0	10873	0	0	0	0	1	0	TCAATAAATATTTGTAGAATGCATGAATGGCGG	33
piR-bta-15652812	75	15	0	1	126572	20	0	0	15	GCATTGGTGGTTCAGTGGTAGAATTCTCGCTGA	33
piR-bta-15654008	45	616	10	0	0	0	23	10565	899	AGAAATGTAGAAGTACTGACTCTTGTGTGCGT	32
piR-bta-15658051	1	7316	0	0	0	0	1	0	0	ATGGTATTTCTTCTGAGCTTCAGTGCATGTTGT	33
piR-bta-15658321	21	92	175	0	0	0	53	102	35069	TGCAGTTTCGTGTTCATGTCCTTGGACTTGTC	32
piR-bta-15663464	6276	0	21	0	0	0	0	0	0	AGGCAGTGTAGTTAGCTGATTGATG	25
piR-bta-15665036	0	0	0	0	0	0	0	14812	4	TCAATAAATATTTGTAGAATGCATGAATGGACGT	34
piR-bta-15670016	1	22	147	1	0	0	69	8587	47	TGAATGAACTGTGCTCATAACTCTTTGCCTCGG	33
piR-bta-15674381	0	14	1	0	0	0	2	2	15757	TAAGTTTGGACCGCCTTTCTCAGTCGTGTGC	31
piR-bta-15676420	3049	2	36	0	0	3	3340	1	2	TTGATGGTAACTGGTAGACCGGAAGGGCGAT	31
piR-bta-15676742	5167	232	281	0	0	0	180	330	301	ATGGATCTGCCCTTGGACGTTGTCTGAAGGTT	32
piR-bta-15677995	0	0	0	0	0	401	5628	2	1	TGAGGTAGTAGGTTGTGTGGTTTCACA	27
piR-bta-15681783	28	228	20	0	0	0	112	17336	46	TTGGACTTTATCCTCTAAGCAATGGGGAGTTT	32
piR-bta-15686328	30	7304	120	0	0	0	11	50	16	TCGTGTCTGACTGTTTGCAACCCCATGGGTGT	32
piR-bta-15690508	40	34	44	1	0	0	38	54	7189	ATGGATCTGCCCTTGGACGTTGTCTGAAGGTC	32
piR-bta-15692739	0	0	0	0	0	0	6454	0	822	TCATGTCTTACTTATCTTTATATCCCTAGTAAC	33
piR-bta-15694103	263	10	37	0	0	0	34	0	5868	AATGAATGAACTGTGCTCATAACTCTTTGCCGCC	34
piR-bta-15694451	19445	0	0	0	1	0	1	0	580	TGAAATGATATTGGACTGGATCTGGATCTTGC	32
piR-bta-1569452	371	443	209	828	1361	2397	2450	767	840	GCCCGGCTAGCTCAGTCGGTAGAGCATGAGACTC	34
piR-bta-15696302	46	12922	12860	0	0	0	4	3	1	AGGCAGTGTAGTTAGCTGATTGTAA	25
piR-bta-15700149	14	0	3831	0	0	0	2	2	4051	TGGGCTGTCTATAAACCTCTGTTGAATGAACTT	33
piR-bta-15701807	7703	23	0	0	0	0	0	0	0	TCACAGCAAATCTGTATATACGTTCTGAAGGC	32
piR-bta-15702127	56	3956	2741	0	0	4	23	9	11	TAGTGGCTGCCTACTATGAGCCTGGTCGTGTC	32
piR-bta-15703903	1405	126	1214	42	3173	88436	116	109	82	CTCGTACCGTGAGTAATAATGTGT	24
piR-bta-15705248	0	0	0	0	0	22951	1	11	0	GCATTGGTGGTTCAGTGGTAGAATTCTCGCCACA	34
piR-bta-15707019	279	1	0	0	0	0	11971	163	17879	TTGGACTTTATCCTCTAAGCAATGGGGAGTAT	32
piR-bta-15714649	3578	4100	2850	0	2	0	2457	3259	13	TCTTATGAAGTGTCTGCTGGCATAGAGTT	29
piR-bta-15717924	1	0	0	0	0	0	3	15250	4	TGAGCAAAAGAGGTCAGACATAGAAGACTATA	32
piR-bta-15721471	1	10303	9	0	0	0	3	0	17060	TGAAGAAAAACGACTGGTCCTTCATAGGTGCGG	33
piR-bta-15725232	0	0	1	0	0	0	0	7756	8	TTGTTAAATATTTTGAACATCAGCTCGGCTA	31
piR-bta-15725741	153	24	5884	0	0	0	21	6	0	TTCTTATGATCTGTTCACCACTGGGTTGTCAC	32
piR-bta-15727809	0	0	8	0	0	0	0	6763	1	CTGCATATTTTGAGTTCTACACTAGGAGTAA	31
piR-bta-15731430	0	0	0	0	0	10	19	23879	1	GCATTGGTGGTTCAGTGGTAGAATTCTCGCAG	32
piR-bta-15732439	7	38	12685	0	0	4	29	21	19	TATCGTGATCGTTTGTGCCGTATTTGCCTGTTT	33
piR-bta-15734568	0	2	8209	3	71	99	0	0	76	GCATTGGTGGTTCAGTGGTAGAATTCTCGCATGG	34
piR-bta-15735221	60	0	57	3	25	1	10350	0	0	AGGCAGTGTAGTTAGCTGATTGTTG	25
piR-bta-15736581	0	1	30924	0	0	0	0	388	0	AGGCAGTGTAGTTAGCTGATTGCAAAA	27
piR-bta-15739113	6590	3	131	0	0	1	4	2	234	TAGATTCTGTCTTCACCTCTGCTCTGAAGATAG	33
piR-bta-15740901	2	8	2893	0	0	0	1814	0	1708	CTCAAGTGTGGACCGACAGTGCTGGACTCAA	31
piR-bta-15743926	7292	51	44	0	0	0	1	1452	273	TGCAGTTTCGTGTTCATGTCCTTGGACTTGTAT	33
piR-bta-15744138	1	10065	0	0	0	0	0	0	0	TGCCAAGCTGTGTGCTCTGGGACAAGCCAGCA	32
piR-bta-15747148	0	67	0	0	1	0	19713	0	0	TCAATAAATATTTGTAGAATGCATGAATGGAGCC	34
piR-bta-15747938	0	6115	0	0	0	0	1	0	4	TTGTTAAATATTTTGAACATCAGCTCGGCTCTT	33
piR-bta-15750278	210	5090	34	0	0	0	0	3	2087	TACAAAGATGTGTGGATTAGAGAGGTCTCTATT	33
piR-bta-15761365	2	0	1	0	0	0	0	73	25577	TATTTAGATGACTGTGAGGTTCTCCCTGCTGAT	33
piR-bta-15764482	46755	4	3	0	0	0	2	60	14	TCTGCCTTCCGTGCTTAGCATCTGTGAGCTATT	33
piR-bta-15767062	5102	2660	0	0	0	0	17	1	14	TAGTCAGGTCTTACTCGTGGCTTAGAGAGCTTG	33
piR-bta-15767226	0	0	1	69	6	1	17738	14699	0	TCGTACCGTGAGTAATAATGCGGTTG	26
piR-bta-15770840	1	0	0	0	0	8632	0	0	2	TGAGGTAGTAGATTGTATAGTTCCC	25
piR-bta-15775061	35	4268	82	0	0	0	3	2	3490	CTCAAGTGTGGACCGACAGTGCTGGACTCCTT	32
piR-bta-15775301	3173	3710	4	0	0	0	112	3	156	TCTCTCGTCAGTAGCACCTGGAAAGGACTTTT	32
piR-bta-15777480	0	12512	1	0	0	6	21	0	0	TGAGCAAAAGAGGTCAGACATAGAAGACTGAA	32
piR-bta-15780301	0	102	950	0	0	0	6214	0	8	TTCTTATGATCTGTTCACCACTGGGTTGTCACT	33
piR-bta-15781193	0	1827	829	0	0	0	3324	1	2027	TGAGTTGACTCGTGCTGCTGAACTGCGTGTAA	32
piR-bta-15781931	36	3737	18	1	0	2	4781	6897	0	TGCTGGACCTAACGCCAGAAAGAATTTGGCTCAT	34
piR-bta-15784333	2	6	4826	0	0	0	0	0	4816	TATTAATTTGGAAGACTGGCTCTTTACTGTGT	32
piR-bta-15786391	6	574	5602	0	0	0	357	2	480	TCGTGTCTGACTGTTTGCAACCCCATGGGTTTG	33
piR-bta-15788443	5373	6609	212	0	0	0	1	6	0	TTTGAATCTTTCCACTGGATCACTCTAGGATTCT	34
piR-bta-15790517	3	309	14	0	0	0	12	6649	745	ATGGATCTGCCCTTGGACGTTGTCTGAAGTTA	32
piR-bta-15791898	5	0	0	2	0	0	6349	0	0	TCACAGCAAATCTGTATATACGTTCTGAAGTGA	33
piR-bta-15797155	1	13	8	0	0	0	4	2	6920	TTTTGGATCTGGCAGTTAAAATTTCTGGCAATAT	34
piR-bta-15797520	0	234129	0	0	0	0	0	0	0	TTGATGGTAACTGGTAGAACAGAAGGGCGTA	31
piR-bta-15798245	4988	192	0	0	0	0	1	6	1023	TTTCATGGACGTTGGCCAGAGACACCAGATAAA	33
piR-bta-15799008	0	48	48	0	4	0	6	0	5990	TGTGACTGCTTTTCTATGACTTCCTGAGTGTTT	33
piR-bta-15799376	0	0	7	77641	313	1	0	0	0	GCATTGGTGGTTCAGTGGTAGAATTCTCGCTGT	33
piR-bta-15799589	1	0	6054	0	0	0	8	2306	0	TTGTTAAATATTTTGAACATCAGCTCGGCTGC	32
piR-bta-15803004	0	0	1415	1164	4325	3	4	1217	3	TCACAGTGAACCGGTCTCTTTATAT	25
piR-bta-15804266	856	836	9352	841	723	388	916	434	410	AACCCGTAGATCCGAACTTGGGAA	24
piR-bta-15807759	0	0	11653	0	0	0	0	0	1	TACACTTGAGGAAACTTGGGCTCAGAGAGTAGT	33
piR-bta-15807773	33	0	7696	0	0	0	0	0	0	TCACAGCAAATCTGTATATACGTTCTGAAGGCA	33
piR-bta-15811376	0	0	0	0	0	0	9	0	13370	TTGTTAAATATTTTGAACATCAGCTCGGCCGCC	33
piR-bta-15811670	7	17	9	0	0	0	31	25	10907	TAGTCAGGTCTTACTCGTGGCTTAGAGAGAAA	32
piR-bta-15813332	6805	0	6	0	0	0	142	4	0	TCGTGTCTGACTGTTTGCAACCCCATGGGTCTA	33
piR-bta-15818173	2538	0	2	0	0	0	0	4562	2	TGCTAGACTGTGAGCTCCTCGAGGGCGGGGTAA	33
piR-bta-15820724	3	19896	2	0	0	0	3	1773	7	TCAATGAATAAGAGCAATGACTGGCGCTTTCT	32
piR-bta-15820790	4592	15	1	0	0	4	4294	1	5746	TGTTTTCGTTTAGAAGGGATCACGTGTGTTT	31
piR-bta-15820845	0	0	477	0	0	0	1	4874	717	CTAGATTGTAAGCTCTTGAGCATGGATGTGTGG	33
piR-bta-15821990	0	0	8643	0	0	0	0	314	0	TTCTTATGATCTGTTCACCACTGGGTTGTCTAGT	34
piR-bta-15822628	4	0	10977	0	0	0	0	15911	1	TGAAGAAAAACGACTGGTCCTTCATAGGTGCGCT	34
piR-bta-15822636	1	7727	0	0	0	0	0	1	0	TCACAGCAAATCTGTATATACGTTCTGAAGGCT	33
piR-bta-15823445	10	21	20	0	0	0	40	497	22415	CTCAAGTGTGGACCGACAGTGCTGGACTCTATC	33
piR-bta-15828101	3	0	4	0	0	0	2837	1	3325	TGAGATATCAAGAACCCGAGCTTCATTAGGAAA	33
piR-bta-15829025	0	0	18162	0	0	0	4	0	0	TTGGACTTTATCCTCTAAGCAATGGGGAGTCTGT	34
piR-bta-15834624	0	3	0	0	6430	2	0	0	1136	TCCCACATGGTCTAGCGGTTAGGATTCCTGGGGC	34
piR-bta-15835793	8	15113	124	0	0	0	3	0	1	TTGATGGTAACTGGTAGACCGGAAGGGCGTA	31
piR-bta-15839756	1	3071	8	0	0	0	1198	2734	0	CTCAGTTTCTTTGTCTATAAGTGTGGAGCTTCC	33
piR-bta-15842200	0	0	11887	0	0	0	0	0	0	TGACTATATCGTGATCGTTTGTGCCGTATGGT	32
piR-bta-15843563	21	124	0	0	1	0	6097	86	64	TGGACGTAATCTGTAATTCGTAATCCGAACAAT	33
piR-bta-15846897	5	2879	281	0	0	0	3498	55	27	TGTGGTTCAAGACTTTGCCTGTGTGGCTTCTAAA	34
piR-bta-15850762	1	3543	2	0	0	0	8	4274	8	TACTGTCTGGTCTTTCCTGAATGAGGAATTCT	32
piR-bta-15851822	0	0	0	0	0	0	1	9291	0	TCACAGCAAATCTGTATATACGTTCTGAAGGGC	33
piR-bta-15854932	3	480	2	0	0	9	8	10420	11455	TGCAGTTTCGTGTTCATGTCCTTGGACTTGTTA	33
piR-bta-15866868	0	7353	0	3	17	65	0	17	0	GCATTGGTGGTTCAGTGGTAGAATTCTCGCAGT	33
piR-bta-15868400	2	57	123	0	0	0	8753	455	16	GAATGAACTGTGCTCATAACTCTTTGCCTTAA	32
piR-bta-15868889	0	0	2	6	71583	0	3	4	10	TGAGATGAAGCACTGTAGCTAGTA	24
piR-bta-15869078	0	7059	0	0	0	0	0	23	20	TATTAATTTGGAAGACTGGCTCTTTACTGTTG	32
piR-bta-15871429	6308	3	8	0	0	0	8	0	9	TGCTGGACCTAACGCCAGAAAGAATTTGGCTCAA	34
piR-bta-15871800	9059	0	0	0	1	0	0	1	0	TGAAGAAAAACGACTGGTCCTTCATAGGTGCGGG	34
piR-bta-15872595	0	4	0	0	0	0	6567	2	267	GTTGTTAACGGTACTTGATAAGGTCTTTCTTA	32
piR-bta-15873191	27	11801	10	0	0	0	7	23	10	TACACTTGAGGAAACTTGGGCTCAGAGAGTTCTT	34
piR-bta-15874409	2	1	6	0	0	0	7	10	5978	TCACTGGTCATGTTAGCTGGGGACTGTGCTAA	32
piR-bta-15877740	1690	61	2	0	0	0	4146	7674	11	AATGAATGAACTGTGCTCATAACTCTTTGCTGT	33
piR-bta-15879211	1	4	0	0	1	0	1	13413	0	TTTGAAATCAGGACTGTTCTGGAAAGTCCAAAT	33
piR-bta-15880632	0	20	4	0	0	0	7	48	14701	TAGTCAGGTCTTACTCGTGGCTTAGAGAGTGT	32
piR-bta-15881212	1	0	5	0	2	0	10764	0	910	TCACAGCAAATCTGTATATACGTTCTGAAGACTG	34
piR-bta-15883233	5591	0	3151	0	0	0	10	1	0	TGAGAATTATCAGAGAATTCTGGACAGTGTAT	32
piR-bta-15883669	12	1085	6354	0	0	0	899	0	0	TTTCATGGACGTTGGCCAGAGACACCAGATCTTC	34
piR-bta-15885027	32	0	8683	0	0	0	1	130	121	GAATGAACTGTGCTCATAACTCTTTGCCTAAT	32
piR-bta-15999983	0	0	68	0	0	0	0	8551	94	TGTGAACTCTTGGTTGTGCTATGTAGGATCCAA	33
piR-bta-16126205	8	33	4	0	0	0	5929	4	43	TGTGACTGCTTTTCTATGACTTCCTGAGTGCGA	33
piR-bta-16135964	1084	1414	5	0	0	0	3440	7	598	TGGACTACATATCCCCTACTACATACTGAGTGTC	34
piR-bta-16205819	6	7422	261	0	0	0	1	4719	21	TTCTTATGATCTGTTCACCACTGGGTTGTCCAC	33
piR-bta-16246827	0	0	0	0	0	16453	509	9	0	TTGCATTGGTGGTTCAGTGGTAGAATTCTCGC	32
piR-bta-1638821	9	12	3	43	29	38939	7	15	22	GCCCGGATAGCTCAGTCGGTAGAGCATCAGACTT	34
piR-bta-16467304	0	1	0	0	0	0	8359	0	1	CTAGCCATTTCAGGGTGCCAGAACACCGAGC	31
piR-bta-16499193	1415	1702	1823	1	0	2	984	940	1113	TGCTAAGTCGCTTCAGTCGTATCCGACTCT	30
piR-bta-1685858	0	0	0	0	98871	30332	0	0	2536	TGCATTGGTGGTTCAGTGGTAGAATTCTCGCCTG	34
piR-bta-16953854	777	1317	1337	0	1	1	902	754	945	TCGTGTCCGACTCTTTGCGACCCCTTGGA	29
piR-bta-16989741	2	2	0	0	0	0	3	8692	18	GCTCTGCTGACTCTTCCTAATGACCTTTATGGC	33
piR-bta-1704508	0	0	0	0	60943	0	0	0	0	TAGCTTATCAGACTGATGTTGACA	24
piR-bta-17082910	0	0	12126	0	0	0	805	18	128	TTATTAATTTGGAAGACTGGCTCTTTACTGCAT	33
piR-bta-17099266	17	76	12	0	0	0	26	0	6441	TGTGGTTCAAGACTTTGCCTGTGTGGCTTCTATG	34
piR-bta-17106672	21	4	6173	1	0	0	7	0	3	TGTTGACTGCAGAGGGCTTTTATTATCTGCT	31
piR-bta-17126470	46	13677	2	0	0	0	52	441	3	TTAAAAGGGTGCTGAGCTACAGAATTTTAGTGC	33
piR-bta-17157529	2180	2	4	0	0	0	5	7377	2	TGACATGTGTGTGAACCGGGCTCAGCAATTG	31
piR-bta-17157890	32	0	0	4877	0	2817	2	9	0	CTTCTCACTACTGCACTTGACTAGTCTTAATTT	33
piR-bta-1717281	12	0	0	49	36	6	6071	3	3	TCAGTGCACTACAGAACTTTGGCT	24
piR-bta-17188447	6704	7	7	0	0	0	1849	6	1904	CTGCTGGACCTAACGCCAGAAAGAATTTGGCTA	33
piR-bta-17210193	691	494	3247	1	0	0	1858	154	2954	TCTGATGACTGTGCACACCCATGACGGAGTT	31
piR-bta-17211453	0	0	0	0	1	9580	0	0	0	TGGGAATACCGGGTGCTGTAGGCTTTTTT	29
piR-bta-17212327	7920	133	8909	0	0	0	13	491	19	TGAGATTGACTGTGTCCTTTTGGGCCCAACAGC	33
piR-bta-17240254	0	0	0	0	6315	1	0	0	0	GCATTGGTGGTTCAGTGGTAGAATTCTCAGC	31
piR-bta-17245019	1	185	0	0	0	0	435	6075	2	TCGTGTCCGACTCTTTGAGACCCCATGGAATAAA	34
piR-bta-17251028	0	5	9779	0	0	0	1	12	0	TTGTTAAATATTTTGAACATCAGCTCGGCCTAG	33
piR-bta-17260215	7	266	7007	0	0	0	1	698	8	TATAGATTCTGTCTTCACCTCTGCTCTGAAGATT	34
piR-bta-17261156	3045	3	7	0	0	0	3	4092	8	TGATGATCTTCCAAGCTGGGAAAGCTGTTTTTA	33
piR-bta-17265401	4	10	871	0	0	0	50	0	8552	TGAATGAACTGTGCTCATAACTCTTTGCCTCTA	33
piR-bta-17275266	5	4006	1	0	0	0	1	1	2470	TGTGAATCTACTGGCCCTGAAGTTGAACAGTC	32
piR-bta-17286382	0	6579	1730	0	0	0	0	0	4	CTTCTCACTACTGCACTTGACTAGTCTTTAAA	32
piR-bta-17299308	2909	1512	424	0	2	1	462	1874	1383	TTCTCTGATGACTGTGCACACCCATGACGGA	31
piR-bta-17313750	3	3	7	1	0	0	8555	8	5	TAAAGTTGGTCTTCTGATAATCTGCTGAGAAAG	33
piR-bta-17330909	0	1	0	0	0	0	13132	2	22105	TGTTTTCGTTTAGAAGGGATCACGTGTGCGCT	32
piR-bta-17335546	10554	5	54	0	0	0	36	3	134	TTAAAAGGGTGCTGAGCTACAGAATTTTAGTAT	33
piR-bta-1735080	33	188	80	1497	1735	6423	0	4	0	ACACTGTGCTGATTGTCATGTTCTGATC	28
piR-bta-17351187	6453	1	0	0	0	0	0	0	0	TCTGACTGCTAGGACTTTAAATAAAGCCTCG	31
piR-bta-1735981	10	1	52970	30	9	11	0	0	0	TCAGTGCACTACAGAACTTTGCCT	24
piR-bta-17371993	9641	11	8	0	0	0	8	2	11	TCTTATGAAGTGTCTGCTGGCATAGAGCAAA	31
piR-bta-17416459	9	17	17	0	0	0	113	6986	135	TAGAGATCTTTGGGTTGAATTCAGTCAGCCAAAA	34
piR-bta-17450661	0	0	1	0	0	0	0	25758	5	CTATTTAGATGACTGTGAGGTTCTCCCTGCT	31
piR-bta-17451939	4	0	0	0	0	0	1	9948	2	TCCAGATCTGTAACGTGGAAAGAGAGGGCTGGC	33
piR-bta-1746265	16	0	44	1	22602	452	0	0	29	TCACAGTGAACCGGTCTCTTTTTT	24
piR-bta-17500913	0	257	520	0	0	0	368	6648	2	ATGAATGAACTGTGCTCATAACTCTTTGCCTG	32
piR-bta-17524627	1084	1139	1321	0	0	1	1240	1612	1523	TAAGACTTGGTCTGAACTTCCGCCCCAGCA	30
piR-bta-17550567	0	0	0	3	0	0	24026	0	0	GGGCATTGGTGGTTCAGTGGTAGAATTCTCGCT	33
piR-bta-17565113	27	415	1	0	0	0	6606	4	31	TTGCATGTGTGTTGACGGATCTACCCGGAGCA	32
piR-bta-17577469	1508	1619	1562	0	0	1	2248	1665	1569	TAGGTATTAGGTGTAGCTGCACTCCACGT	29
piR-bta-17599767	0	4825	0	27995	1	0	0	0	0	TGAGGTAGTAGGTTGTATAGTTTGGGC	27
piR-bta-17616369	0	0	0	0	0	10278	0	675	0	GGTTTCCGTAGTGTAGTGGTTATCACGTTCGCCC	34
piR-bta-17634077	13	6012	0	0	0	0	5	1	18	TAGACTATTCTGTAGGCTGTTTATTAGAGTTT	32
piR-bta-17635835	0	25	572	0	0	0	86	0	12815	TACACTTGAGGAAACTTGGGCTCAGAGAGTTGC	33
piR-bta-17661603	0	0	0	26447	0	0	1	0	0	GCGGGTGATGCGAACTGGAGTCTGAGTGGG	30
piR-bta-17733509	45	39	8141	0	0	0	1	3	4	TCTTATGAAGTGTCTGCTGGCATAGAGCAAT	31
piR-bta-17745115	21	6	11	0	0	0	8963	38	1171	ATTCTGCCTTCCGTGCTTAGCATCTGTGAGT	31
piR-bta-17809221	3	0	547	0	0	0	17	0	16022	CTCTGCTGACTCTTCCTAATGACCTTTATGGCTA	34
piR-bta-17815840	0	0	15649	2	38642	0	0	0	0	TGAGGTAGTAGGTTGTATAGTCTAGAATT	29
piR-bta-17816066	50	1	2730	0	0	0	2	3769	2295	TTCTCAGTCGTGTTAATCCCTACCATGGGAACTC	34
piR-bta-17869499	1554	48	2836	0	0	0	6	2970	23	CTGGTACTCTTGAGGTTCTTCTGACCCTGATA	32
piR-bta-17874688	288	0	2	0	28801	0	0	12263	0	GCATTGGTGGTTCAGTGGTAGAATTCTCGCTTTC	34
piR-bta-17881861	2	163	0	0	0	0	2289	9657	185	TATATCGTGATCGTTTGTGCCGTATTTGCCTAA	33
piR-bta-17882760	177	5578	5836	0	0	1	339	35	2	TTGATGGTAACTGGTAGACCGGAAGGGCGC	30
piR-bta-17884143	1	0	0	1	19	18	0	14562	0	TCGTACCGTGAGTAATAATGCGATC	25
piR-bta-17888134	0	1	0	0	0	0	1	17083	0	TATTAATTTGGAAGACTGGCTCTTTACTGCGA	32
piR-bta-17889034	112	100	5033	1	0	0	6246	194	5786	TACGATGCTTCTGAAGGCTGTGGAGGTGTT	30
piR-bta-17896692	91	0	5733	0	0	1	0	203	165	TATCTGTAAATGGGGATAATAGCACCTACTGA	32
piR-bta-17897328	17956	1	0	0	0	0	1	20	1432	TCAATGAATAAGAGCAATGACTGGCGCTTTAA	32
piR-bta-17898061	0	0	2	1	0	0	0	0	7109	ATGGTATTTCTTCTGAGCTTCAGTGCATGTAGT	33
piR-bta-17901852	16	27	2	0	2	0	8792	72	63	TCTTATGAAGTGTCTGCTGGCATAGAGCTG	30
piR-bta-17907303	0	1	5	0	0	0	7504	8	2	TGTCTTCTTGATCTATCTGGTCTTGCCTGAAG	32
piR-bta-17925204	10	20	1	0	2	6727	91	7	5	CAACGGAATCCCAAAAGCAGCTGTATT	27
piR-bta-17926327	0	1	13	0	0	0	5308	0	684	TCTCCTGTGAACTCTACATCGCACTGTGGGTA	32
piR-bta-17929998	3	4	20	75	0	149570	6	6	57	GCATTGGTGGTTCAGTGGTAGAATTCTCGCTCA	33
piR-bta-17931873	7	3	6	0	1	0	53	7883	7117	AGGCAGTGTAGTTAGCTGATTGTTT	25
piR-bta-17936025	1061	1959	2868	12358	11208	13720	1370	656	593	TGAGGTAGTAGATTGTATAGGTGA	24
piR-bta-1793965	132	6328	171	6621	292	1242	223	529	379	TCCCTGGTGGTCTAGTGGTTAGGATTCGGCGCTA	34
piR-bta-17948174	0	7030	28	0	0	0	0	0	26	TGTCTTCTTGATCTATCTGGTCTTGCCTGACCG	33
piR-bta-17949388	108	85	162	0	0	0	1	81	6609	TTTGAATCTTTCCACTGGATCACTCTAGGAAT	32
piR-bta-17956197	0	7514	0	0	0	0	1	4	8	TAGTCAGGTCTTACTCGTGGCTTAGAGAGTCTT	33
piR-bta-17962923	0	0	2	0	0	0	0	12088	3	TGAACTTGCTCAAGCTGAACCACACGGAGTCGG	33
piR-bta-17965624	5	4	2	0	0	0	0	6456	25	TTAAAAGGGTGCTGAGCTACAGAATTTTAGTCA	33
piR-bta-17966993	15	2217	50	0	2	0	15	6981	43	ATGGATCTGCCCTTGGACGTTGTCTGAAGGTA	32
piR-bta-17969515	0	13	6794	0	0	0	0	0	0	TATATCGTGATCGTTTGTGCCGTATTTGCCTAC	33
piR-bta-17973961	0	0	0	0	0	0	0	7671	1	TTTCATGGACGTTGGCCAGAGACACCAGAGCT	32
piR-bta-17974122	38	5	27	0	0	2	29	32	9359	TTCTACTGTGCTTTGCCGATCCTCTGCTGTTTA	33
piR-bta-17975103	167	0	0	0	1	0	6410	0	0	TGAAATGATATTGGACTGGATCTGGATCTAACC	33
piR-bta-17975470	21	26	122	0	0	0	27	6817	12	TTTGAATCTTTCCACTGGATCACTCTAGGAGA	32
piR-bta-17977412	36	235	2	1	0	0	7127	6	2	TTCTACTGTGCTTTGCCGATCCTCTGCTGTGGTC	34
piR-bta-17987690	0	1	0	0	0	0	5	28561	2	TGCAGTTTCGTGTTCATGTCCTTGGACTTGAAT	33
piR-bta-17991289	47205	0	0	13	0	0	1	1	0	AGGCAGTGTAGTTAGCTGATTGCTCT	26
piR-bta-17991292	2	2208	2686	3	0	0	1868	2771	7	TTGGACTTTATCCTCTAAGCAATGGGGAGCG	31
piR-bta-17992398	0	0	3	0	0	0	11746	0	9318	TATATCGTGATCGTTTGTGCCGTATTTGCCTATA	34
piR-bta-17997309	681	0	0	0	0	1	1	11	5567	TGAAGAAAAACGACTGGTCCTTCATAGGTGTAA	33
piR-bta-17997630	0	4	11295	2	0	2	14	0	17	TGAGATGAAGCACTGTAGCTCAGCA	25
piR-bta-18015337	3	0	441	0	0	0	2	12525	4	TGACATGTGTGTGAACCGGGCTCAGCAAGC	30
piR-bta-18016499	0	6407	0	0	0	0	1	1	0	TGTTTTCGTTTAGAAGGGATCACGTGTGTG	30
piR-bta-18018592	0	0	10149	0	0	0	0	0	13	TGTCTTCTTGATCTATCTGGTCTTGCCTGACA	32
piR-bta-18019482	1	1	0	2	0	0	99	12297	13	TCTGCCTTCCGTGCTTAGCATCTGTGAGTTGT	32
piR-bta-18023208	3069	0	0	0	1	0	0	3659	0	TTATAGACTGTATCCCTAGCTCTGAAAAGGGTTT	34
piR-bta-18025217	0	0	0	0	81384	84606	0	0	4847	TGAGGTAGTAGTTTGTGCTGTTTGGC	26
piR-bta-18027492	11	51	0	0	0	0	10	17	6020	CTATGATTTATGATCTCCTGGTAGATGTGGTT	32
piR-bta-18028839	263	4227	5722	0	0	0	5729	699	870	TTTTCTCTTCACCAGGTCTGTACCTTCCGGCAT	33
piR-bta-18035861	3	8	7	0	0	0	29095	10	3	TAGTCAGGTCTTACTCGTGGCTTAGAGAGCTGTT	34
piR-bta-18040749	1558	1617	0	0	1	0	0	1758	1567	CTAGAAGCTGATGAAAAGTAAACACTAGTCTA	32
piR-bta-18041339	2	0	25	0	0	0	3	1	6132	TATATCGTGATCGTTTGTGCCGTATTTGCCTGCT	34
piR-bta-18046147	11	5	1397	0	2	9918	7	3	0	CAACGGAATCCCAAAAGCAGCAGA	24
piR-bta-18047869	2027	437	806	0	0	1	1097	1021	1057	TACGATGCTTCTGAAGGCTGTGGAGGTGC	29
piR-bta-18048134	10764	66	0	0	0	0	11	0	14	TAAGTTTGGACCGCCTTTCTCAGTCGTGTTCT	32
piR-bta-18054968	3	17	54	0	0	0	13	117	10561	CAAGAAATGTAGAAGTACTGACTCTTGTGTGCGC	34
piR-bta-18058518	0	25044	5	0	0	0	1	6	1	CTCAAGTGTGGACCGACAGTGCTGGACTCTACT	33
piR-bta-18059234	1	287	0	0	0	0	9853	25	3	TTAAAAGGGTGCTGAGCTACAGAATTTTAGTATA	34
piR-bta-18070961	0	0	0	0	0	0	6099	0	0	TCCTAGAACCTGGCAGAATAGGGCGAATGCC	31
piR-bta-18072677	3	2	4	11	16400	350	0	1	3	AAAAACTCAAACGAACTTTTGGAAA	25
piR-bta-18075982	1419	832	941	0	0	0	1752	1370	1155	TGGTGCTATGGGGACTTTCGTCTTGTACAA	30
piR-bta-18079483	0	21	10	0	0	0	36337	11	19	TCTGCCTTCCGTGCTTAGCATCTGTGAGCTCA	32
piR-bta-18082822	0	0	150	3	83	17080	11	3	201	TGTAGTGTTTCCTACTTTATGGAGC	25
piR-bta-18083298	13	20	18655	0	0	0	1	3	16	TCTGCCTTCCGTGCTTAGCATCTGTGAGTC	30
piR-bta-18091066	178	5	0	0	0	0	10348	8	13486	TCGTGTCTGACTGTTTGCAACCCCATGGGCGAG	33
piR-bta-18118821	0	0	1	0	0	0	8	1	22645	TAGTCAGGTCTTACTCGTGGCTTAGAGAGCAGC	33
piR-bta-18119996	0	0	7872	0	0	0	4	0	0	GATGGATCTGCCCTTGGACGTTGTCTGAAGTT	32
piR-bta-1812182	0	0	0	0	0	10206	0	0	0	TGTAAACATCCTACACTCTCAGCTC	25
piR-bta-1813059	9	20	14	46	78	11651	15	11	11	GCCTATGCTGAAACCCAGAGGCTGTTTCTGAGCC	34
piR-bta-18131801	1	21876	9	0	0	0	0	0	0	TGAAATGATATTGGACTGGATCTGGATCTAGGGC	34
piR-bta-18132415	11	8	7	0	0	0	3944	0	6103	TATTCAGTCTAATGAACATCTACGTGTCTTCC	32
piR-bta-18132540	2	3	2777	0	0	0	3	5	3230	TCAATGAATAAGAGCAATGACTGGCGCTCT	30
piR-bta-18135297	31	9234	810	0	0	1	1139	27	1	TATATCGTGATCGTTTGTGCCGTATTTGCCTGTT	34
piR-bta-18135907	2783	3343	386	0	1	0	4987	1741	1828	TCTGATGACTGTGCACACCCATGACGGAGA	30
piR-bta-18139909	0	0	17	0	24	8706	0	3	0	TCCCTGGTGGTCTAGTGGTTAGGATTCGGCAGC	33
piR-bta-18147540	0	0	12307	0	0	0	0	18	13	TAAGTTTGGACCGCCTTTCTCAGTCGTGTTAACT	34
piR-bta-18147617	4293	4	1	0	0	0	1	5048	1	TCACGTCCGACTCTTTGTGACCCCACGGAGA	31
piR-bta-18152452	1	0	3	0	2	0	1	4	6102	TTGTTAAATATTTTGAACATCAGCTCGGCTT	31
piR-bta-18153430	16905	1	9	0	0	0	1	4	2	TGAGCAAAAGAGGTCAGACATAGAAGACTAATG	33
piR-bta-18156631	1	2	107	2	15	12154	0	0	1	CATAAAGTAGAAAGCACTACTATG	24
piR-bta-18158579	5	2	12	0	4	8	12	7	13779	TTTGAAATCAGGACTGTTCTGGAAAGTCCTGCT	33
piR-bta-18169048	0	0	0	0	0	0	22048	0	69	TGAAATGATATTGGACTGGATCTGGATCTCA	31
piR-bta-18170293	0	3	14479	0	0	0	0	5	5	TGTTTTCGTTTAGAAGGGATCACGTGTGCGT	31
piR-bta-18172002	0	2609	3734	0	0	0	2122	6	14	TTCTAAACCTGAATCTTCATTTGAAAAATGGTC	33
piR-bta-18186970	1	165	2	0	0	0	7629	1	33	TCACTGGTCATGTTAGCTGGGGACTGTGCATTT	33
piR-bta-18187090	26	3300	0	0	0	0	3936	4757	0	TGCTTTTCAACTTGTGAACGTCTGTTATCCTGG	33
piR-bta-18194801	1	3	8	0	0	0	8	9066	9660	TGCATGTGTGTTGACGGATCTACCCGGAGCAAA	33
piR-bta-18195282	5890	147	28	0	0	0	0	37	0	TGTCTTCTTGATCTATCTGGTCTTGCCTGATTA	33
piR-bta-18199330	62	4944	4	0	1951	0	1	1	1	AACCCGTAGATCCGAACTTGTGTTCA	26
piR-bta-18199872	1	0	0	0	0	0	0	18475	0	TGAAATGATATTGGACTGGATCTGGATCTAGATA	34
piR-bta-18204977	0	0	0	7879	0	0	0	0	0	TGAGGTAGTAGGTTGTATAGTGTCT	25
piR-bta-18206198	0	0	0	7079	184	0	1	0	1	TGAGGTAGTAGGTTGTATGGTATCT	25
piR-bta-18207982	0	3	0	0	0	0	0	24131	1	AGGCAGTGTAGTTAGCTGATTGCGGG	26
piR-bta-18209293	0	0	46	0	0	65456	0	0	25	TGAGGTAGTAGTTTGTGCTGTTAGAG	26
piR-bta-18210701	5	29	9368	0	0	0	1	4	8	TGCATGTGTGTTGACGGATCTACCCGGAGCTGT	33
piR-bta-18215405	3	0	0	1	0	1	237	1	9124	TCTTATGATCTGTTCACCACTGGGTTGTCTCT	32
piR-bta-18224139	20652	2	12	0	0	0	7	5	6	AGGCAGTGTAGTTAGCTGATTGTGC	25
piR-bta-18224971	11933	258	0	0	0	0	0	0	1	TCAATAAATATTTGTAGAATGCATGAATGGCACA	34
piR-bta-18228722	13627	0	200	0	0	0	16	5	77	TATTTAGATGACTGTGAGGTTCTCCCTGCAATT	33
piR-bta-18230336	5	1	4	0	0	0	11929	0	3	TATCGTGATCGTTTGTGCCGTATTTGCCTGAACT	34
piR-bta-18231282	5	23	4575	1	0	0	0	770	5005	TCAGACGGTAAAGACTCCCCCTGCAACGCGGTCT	34
piR-bta-18232115	255	4	245	1366	3250	3519	161	6	114	CATTGCACTTGTCTCGGTCTAATT	24
piR-bta-18239618	3500	2	2	2	0	0	23	4	2610	TCTGCCTTCCGTGCTTAGCATCTGTGAGAAA	31
piR-bta-18243222	0	0	1	0	0	0	0	0	17546	TGAAATGATATTGGACTGGATCTGGATCTGTT	32
piR-bta-18245398	2880	5161	3888	0	3	0	2727	2632	193	TCATGTCCGACTCTGAGGCCCCACAGGCTGCCA	33
piR-bta-18248672	2	6488	2	0	0	0	505	0	0	TAGATTCTGTCTTCACCTCTGCTCTGAAGATTTT	34
piR-bta-18249640	171	28	15	0	2	1	23	26	5973	TGTTATGCTGCTGCCAATCTCTTGTGAGCTTTTA	34
piR-bta-18250564	1	6098	0	0	0	0	0	1	2	TGCATGTGTGTTGACGGATCTACCCGGAGTGA	32
piR-bta-18253760	0	0	0	0	0	0	127833	0	0	TTGATGGTAACTGGTAGACCAGAAGGGACG	30
piR-bta-1825568	0	0	0	12422	4	0	0	1	5	TACCCTGTAGAACCGAATTTGTGTGT	26
piR-bta-18255717	0	0	70	0	0	0	0	38	24257	TCAATGAATAAGAGCAATGACTGGCGCTTATT	32
piR-bta-18259735	6062	10	10	0	0	0	1	2	1	TATTAATTTGGAAGACTGGCTCTTTACTGTTA	32
piR-bta-1826126	0	0	275	218	7	6768	3	1	0	GCCCGGCTAGCTCAGTCGGTAGAGCATGAGACG	33
piR-bta-18263822	123	1	6984	0	0	0	75	86	92	TGCTGGACCTAACGCCAGAAAGAATTTGGCTCTT	34
piR-bta-18264069	0	1	0	0	0	0	0	109	6707	TAGAGATCTTTGGGTTGAATTCAGTCAGCGTG	32
piR-bta-18267530	0	1414	20354	0	0	0	0	0	0	GGCTGGTCCGAAGGTAGTGAGTTATCTCAATGCC	34
piR-bta-18273531	14	11	3	0	0	0	15667	0	0	TACACTTGAGGAAACTTGGGCTCAGAGAGTGTAC	34
piR-bta-18274258	2172	1	1	7	16613	328	1980	15	16	CAACGGAATCCCAAAAGCAGCCGAA	25
piR-bta-18278992	182	924	570	8917	10975	76	186	422	2	TGAGGTAGTAGTTTGTGCTGGTTT	24
piR-bta-18280200	1	0	0	2	1	24970	31	0	1289	TGAGGTAGTAGTTTGTACAGTAAC	24
piR-bta-18282755	0	9520	2	0	0	0	3	1	1	TAGTCAGGTCTTACTCGTGGCTTAGAGAGCCTAC	34
piR-bta-18283424	64	39	6	6	11201	923	3	39	45	TGTAGTGTTTCCTACTTTATGGAACT	26
piR-bta-18286804	1	0	0	0	0	0	15711	0	0	TCAATGAATAAGAGCAATGACTGGCGCTTTGAGC	34
piR-bta-18287458	6061	0	0	0	0	0	4	2	1	TTTTGGATCTGGCAGTTAAAATTTCTGGCAGTA	33
piR-bta-18393157	396	186	2014	5243	0	9	0	2	1059	ATAGGTTTGGTCCCAGCCTTCCTGTTGACTCTT	33
piR-bta-18496531	419	1	4	11730	16	18	1259	295	0	TGAGGTAGTAGTTTGTGCTGCTGG	24
piR-bta-18496740	2	0	9183	0	0	0	0	0	1	TGCATTGGTGGTTCAGTGGTAGAATTCTCGCCC	33
piR-bta-18497659	5	0	0	9	0	8497	0	0	0	ATTGTTGATGAATGCCAACGGCTCTGATGAC	31
piR-bta-18499080	499	37	0	2	17431	0	0	0	455	AAAAAGTGATGTCATCTTACTACTGAGAAC	30
piR-bta-18499457	3603	3756	2404	578	875	2158	2980	4345	4227	ACCTTGGCTCATCCGATCGATGTGGTGTGGTC	32
piR-bta-18499945	0	48	0	0	6760	14	34	1	0	GACGCGGGTGATGCGAACTGGAGTCTGAGC	30
piR-bta-18505464	0	0	0	0	50404	0	0	0	2	TGAGGTAGTAGATTGTATAGTTTTAGGGC	29
piR-bta-18511071	1	16343	0	28305	110	0	0	0	0	GCATTGGTGGTTCAGTGGTAGAATTCTCGCCCAT	34
piR-bta-18511274	1	0	0	1	1	8364	0	0	0	TGACGCGGGTGATGCGAACTGGAGTCTGAGC	31
piR-bta-18517241	0	0	3	4	13230	0	4	0	0	TCCCTGGTGGTCTAGTGGTTAGGATTCGGAGTT	33
piR-bta-18526550	0	0	0	11466	0	0	0	0	0	TAGCTTATCAGACTGATGTTGATGG	25
piR-bta-18527083	142	0	170	1	386	378	0	8104	74	TGAGGTAGTAGATTGTATAGTCTTAAG	27
piR-bta-18527116	0	0	0	2	0	0	0	0	7742	AACCCGTAGATCCGATCTTGTGGGTA	26
piR-bta-18527299	661	0	0	6334	0	14	0	0	0	TGAGGTAGTAGTTTGTACAGTGGG	24
piR-bta-18527461	0	0	0	0	0	8884	0	0	80	TAGCATGTTGACAAGTCTAACTCTGAAGCC	30
piR-bta-18527896	4	295	4	12565	0	2	0	0	0	TCCCTGGTGGTCTAGTGGTTAGGATTCGGCGACC	34
piR-bta-18528530	2	0	1	6084	0	0	0	1	1	GCATTGGTGGTTCAGTGGTAGAATTCTCGCCGAA	34
piR-bta-18528855	0	0	4	0	6464	0	0	1	1	AAACCCGTAGATCCGATCTTGTGGGA	26
piR-bta-18529396	1	1	0	0	5982	0	0	0	0	GAATACCGGGTGCTGTAGGCTTTTATTAT	29
piR-bta-18530150	0	0	1	0	6600	0	0	1257	4	CAAAGTGCTGTTCGTGCAGGTAGGGG	26
piR-bta-18530164	0	0	0	18	12934	0	0	0	0	TGAGGTAGTAGTTTGTGCTGTGGC	24
piR-bta-18530576	2	0	0	0	131	38	0	0	11351	GCATTGGTGGTTCAGTGGTAGAATTCTCGCCAGA	34
piR-bta-18531889	0	0	0	1233	10633	23	0	0	10	TTATAAAGCAATGAGACTGATTGCT	25
piR-bta-18532735	0	0	0	9766	0	1	0	0	0	TGAGGTAGTAGTTTGTGCTGTTCGGC	26
piR-bta-18532819	1	1	7430	3	1	2	5	0	0	GCATTGGTGGTTCAGTGGTAGAATTCTCGCCGCT	34
piR-bta-18533225	0	0	2472	0	13031	0	0	5	1	TACCCTGTAGAACCGAATTTGAGTT	25
piR-bta-18533337	0	0	0	7	40	7511	62440	0	0	GCATTGGTGGTTCAGTGGTAGAATTCTCGCCGTC	34
piR-bta-18533738	0	0	0	0	0	11782	0	0	0	TGAGGTAGTAGTTTGTGCTGTTCGG	25
piR-bta-18533875	1	1	0	0	2	5	6184	2	2	GCATTGGTGGTTCAGTGGTAGAATTCTCGCCGGG	34
piR-bta-18533941	0	0	0	16381	2	325	0	0	0	TGAGGTAGTAGATTGTATAGTTATGC	26
piR-bta-18533973	261	52	55	3955	112	2384	0	0	0	TTGAGGTAGTAGGTTGTATAATTC	24
piR-bta-18535477	0	0	0	0	0	17175	0	526	0	TGAGGTAGTAGTTTGTGCTGTGGT	24
piR-bta-18535828	0	0	1	1	5504	5364	0	0	0	TCCCTGGTGGTCTAGTGGTTAGGATTCAGAACCT	34
piR-bta-18537247	0	0	0	0	20952	42	4	0	0	TGAGGTAGTAGTTTGTACAGTAGC	24
piR-bta-18537263	0	0	0	94888	0	2	0	3	0	TGAGGTAGTAGGTTGTATAGTCGC	24
piR-bta-18537487	0	0	0	0	0	16186	0	0	0	TTAATGCTAATCGTGATAGGGGTTCTGC	28
piR-bta-18537668	152	0	251	2148	3368	0	0	122	83	TGAGGTAGTAAGTTGTATTGTCCC	24
piR-bta-18537860	0	0	0	1	4	25235	2	1	0	TGTAAACATCCCCGACTGGAAGTGC	25
piR-bta-18538106	0	0	0	22514	0	0	0	0	0	TAGCTTATCAGACTGATGTTGACAGCG	27
piR-bta-18538206	0	0	0	0	11	60664	23	0	0	TAGCTTATCAGACTGATGTTGATAC	25
piR-bta-18538356	14	13	471	307	130	5210	25	10	530	CTTTCAGTCGGATGTTTACAGCTGTT	26
piR-bta-18538682	82	0	81	81	35	124522	72	3	0	TGAGGTAGTAGATTGTATAGTCCC	24
piR-bta-18538873	13435	0	0	0	0	0	1	0	0	CGCGACCTCAGATCAGACGTGGCGGGG	27
piR-bta-18538891	0	0	6292	0	1	0	0	0	0	TGAGGTAGTAGATTGTATAGTTTGACC	27
piR-bta-18539253	276	2	387	1147	14099	13958	1	7	136	ACTAGACTGAAGCTCCTTGAGGTTT	25
piR-bta-18539460	0	0	15	31	8847	41	2	0	0	TACCCTGTAGAACCGAATTTGTGTTGGG	28
piR-bta-18539548	0	0	0	0	18236	123	0	0	0	TGAGGTAGTAGTTTGTACAGTTTAAGAC	28
piR-bta-18539915	4	2	0	48188	6	1	2	28	2896	TTCACAGTGGCTAAGTTCTGTAGG	24
piR-bta-18539986	0	75522	0	0	39	0	0	7	0	GCATTGGTGGTTCAGTGGTAGAATTCTCGCCCTA	34
piR-bta-18539991	0	0	162	0	14072	0	0	0	0	TTAATGCTAATCGTGATAGGGGTTTGGG	28
piR-bta-18540231	0	0	0	0	0	23170	1	4	0	GCATTGGTGGTTCAGTGGTAGAATTCTCGCCGTA	34
piR-bta-18540466	1248	0	0	0	10771	14	0	5	0	TGTAAACATCCCCGACTGGAAGACT	25
piR-bta-18540750	0	0	0	7	1	22985	0	1	0	CATTGCACTTGTCTCGGTCTGTGG	24
piR-bta-18540894	0	0	0	1	0	21389	1	0	0	TAGCTTATCAGACTGATGTTGACCTG	26
piR-bta-18541161	0	1	0	0	0	9750	0	0	0	TGAGGTAGTAGTTTGTACAGTGGC	24
piR-bta-18612953	0	1	0	5	0	9	2	128682	0	CAGCATTGGTGGTTCAGTGGTAGAATTCTCGCCT	34
piR-bta-18613873	0	0	0	0	6165	12	0	0	0	TCACCAAGATGAGTGGTGGAAATCTGATCAT	31
piR-bta-18614378	9402	5	0	32	95811	0	6	0	6515	TGAGGTAGTAGATTGTATAGTCGT	24
piR-bta-18617148	5	0	0	2	47429	307	0	0	0	GCGGGTGATGCGAACTGGAGTCTGAGTCGGTCT	33
piR-bta-18618082	0	0	1	39146	0	0	0	0	0	ACCCTGTAGAACCGAATTTGTGTCGT	26
piR-bta-18618463	1	1	0	2104	3874	3687	243	0	0	ATCACATTGCCAGGGATTTCTAAC	24
piR-bta-18621173	0	1032	1012	1	2	3368	1769	413	804	TGAGGTAGTAGGTTGTATAGGTCT	24
piR-bta-18622171	831	0	1	0	43891	0	0	0	0	AACCCGTAGATCCGATCTTGTGGAGC	26
piR-bta-18622720	0	0	0	0	4	12257	0	0	0	AAAAGTGATGTCATCTTACTACTGAGATCT	30
piR-bta-18622970	0	0	7423	0	0	0	7	0	17	AACCCGTAGATCCGATCTTGTGGAC	25
piR-bta-18623618	0	0	1	35003	1	0	1	0	0	GACGCGACCTCAGATCAGACGTGGCGACCCGAAC	34
piR-bta-18623973	0	0	1	0	13566	0	0	0	0	TAGCTTATCAGACTGATGTTGACCGAG	27
piR-bta-18623999	180	270	9	16121	342	6612	5	0	0	ATGCCTTGATGATGTTCAAAGATCTGATACGT	32
piR-bta-18624114	0	1	0	0	28926	0	1932	0	0	TAGCTTATCAGACTGATGTTGATGA	25
piR-bta-18624272	0	0	0	0	0	7817	0	0	0	ACTGGACTTGGAGTCAGAAGGACGC	25
piR-bta-18624398	1111	0	1314	5419	3386	9652	0	793	2	GTAAATGATGAACTCACTTTTTTCCCCATTCT	32
piR-bta-18624684	0	0	9221	5	0	91	1	0	18	TACCCTGTAGAACCGAATTTGCGGT	25
piR-bta-18625247	2028	1658	1422	5444	0	0	1108	707	657	TTTCCTATGCATATACTTCTTCCC	24
piR-bta-18628653	234	2621	2286	0	3	2	217	1779	228	TGAATATTCAGGACTGATTTCCTTTAGGGTGGA	33
piR-bta-18674941	0	0	0	12838	3	0	0	0	0	GTAGCATTGGTGGTTCAGTGGTAGAATTCTCGCC	34
piR-bta-18712324	1210	78	0	154	5	23149	0	0	5	GATGCCTTGATGATGTTCAAAGATCTGATAGT	32
piR-bta-18719393	0	0	0	33	9701	0	0	2	0	TAGCTTATCAGACTGATGTTAACTG	25
piR-bta-18732746	1	1	5	1	36068	5	0	0	2	GTAAATGATGAACTCACTTTTTTCCCCATCAGGT	34
piR-bta-18743093	0	0	0	0	0	0	0	10793	0	CGCGACCTCAGATCAGACGTGGCGACGTC	29
piR-bta-18744322	0	0	1	0	6	2	1	19260	3042	GCATTGGTGGTTCAGTGGTAGAATTCTCGCCACG	34
piR-bta-18745014	0	6608	0	0	0	21	0	0	1	CGCGACCTCAGATCAGACGTGGCGACCCGGTT	32
piR-bta-18747010	0	0	0	0	47947	0	0	0	0	CGCGACCTCAGATCAGACGTGGCGAACCGCTT	32
piR-bta-18747298	0	0	0	8754	0	0	0	0	0	TGAGGTAGTAGATTGTATAGTGGCG	25
piR-bta-18749256	0	0	0	0	0	7242	0	0	0	GCCTGGGAATACCGGGTGCTGTAGGCTTTACC	32
piR-bta-18753684	1	0	4243	8210	8084	2	2	0	50	TACCCTGTAGAACCGAATTTGGCC	24
piR-bta-18756441	34506	0	0	0	1	0	0	0	957	CGCGACCTCAGATCAGACGTGGCGACCAGAC	31
piR-bta-1877091	0	0	0	0	0	11505	1	28	3	AAACCCGTAGATCCGATCTTGTGA	24
piR-bta-18820784	23	1	0	11	27	68757	4518	7424	1	GTAAATGATGAACTCACTTTTTTCCCCATCAGAC	34
piR-bta-18837496	8	2	9396	38934	115	1	0	0	2	GTAAATGATGAACTCACTTTTTTCCCCATCTG	32
piR-bta-18847157	7169	12	9	40	1	0	0	0	7654	GTAAATGATGAACTCACTTTTTTCCCCATCAC	32
piR-bta-18861835	0	1	0	2538	0	5378	270	0	0	GCCTTTGAGTGTGGAATCTGGATATCTGAGAAT	33
piR-bta-18862508	0	1	6608	0	5	5	0	0	0	GACGCGACCTCAGATCAGACGAGGCGAC	28
piR-bta-18867167	0	0	1	1	0	9344	0	0	0	CGCGACCTCAGATCAGACGCGGGG	24
piR-bta-18868743	0	0	0	0	8092	0	0	0	0	TGGAGGTGATGAACTGTCTTACCCTGACCGTAA	33
piR-bta-18870782	0	0	1	1	0	0	6148	0	1	CGCGACCTCAGATCAGACGTGGGGACCCGCTGT	33
piR-bta-18872106	0	0	0	40331	0	0	0	0	0	TGAGGTAGTAGATTGTATAGTTTAAC	26
piR-bta-18872452	0	0	0	0	0	13742	0	0	0	CGCGACCTCAGATCAGACGTGGCGGCCA	28
piR-bta-18876195	0	0	17	0	0	8	16189	0	0	CGCGACCTCAGATCAGACGTGGCGACCCTCGC	32
piR-bta-18878159	8	27	15	8903	14	11	3	1	1	CATCTAGACTGTGAGCTTCTAGAGTGAG	28
piR-bta-18879998	11	14455	0	0	14	0	0	2	0	TGAGGTAGTAGGTTGTATAGTCCC	24
piR-bta-1898710	0	0	0	9057	49	0	0	0	0	CGCGACCTCAGATCAGACGTGGCGACCCGCC	31
piR-bta-1899422	2210	906	2308	2428	1505	356	1665	5	2006	CGCGACCTCAGATCAGACGTGGCGACCCGCTGAC	34
piR-bta-18994571	2	0	0	0	101	13195	0	0	0	TAGCTTATCAGACTGATGTTAACTGT	26
piR-bta-19018312	0	0	3	7621	3431	1	0	0	380	TACAGTAGTCTGCACATTGGTTTGAT	26
piR-bta-19042723	36	12	49	1870	6275	2662	28	16	17	GAAATCCGAACGAACTTTTTGAAA	24
piR-bta-1906512	0	0	0	27624	0	0	31	0	0	TATTGCACTTGTCCCGGCCTGTAGAG	26
piR-bta-1906842	39	0	3	36110	179	1	6	2	20	ACACTGTGCTGATTGTCATGTTCTGATTG	29
piR-bta-1910198	3	1031	1957	2978	4564	16	3	1	2	GGCTGGTCCGATGGTAGTGGGTTACCAGAACTTG	34
piR-bta-1910469	0	0	0	38424	0	0	0	0	10	TACAGTAGTCTGCACATTGGTTAT	24
piR-bta-19113058	0	0	0	0	0	0	0	0	7109	TGGTTTCCGTAGTGTAGTGGTTATCACGTTCGCC	34
piR-bta-1912930	0	0	0	0	0	3	0	0	10312	GCATTGGTGGTTCAGTGGTAGAATTCTCGCGTG	33
piR-bta-19170250	13	0	7	0	0	11298	3	0	0	TACCCTGTAGAACCGAATTTGTGTGTT	27
piR-bta-19191265	10	0	0	2081	4582	0	0	1	1	CGCGACCTCAGATCAGACATGGCGACCCGCC	31
piR-bta-19191941	3	0	6	1	0	12907	4	2	0	TCAGTGCATCACAGAACTTTGTTGC	25
piR-bta-19225236	0	0	195	1	206608	2	0	0	0	TTCAAGTAATCCAGGATAGGCCGG	24
piR-bta-1922581	0	20035	0	0	0	0	0	0	0	ACGCGACCTCAGATCAGACGTGGCGGCCCGCT	32
piR-bta-19229619	0	1	0	2	36346	77	0	0	1	TTCAAGTAATCCAGGATAGGCTTTAG	26
piR-bta-19232106	4	14187	0	1	0	0	0	1	0	TCAGTGCACTACAGAACTTTGAAC	24
piR-bta-19233438	282	339	219	748	2384	1509	167	149	178	CTGAGATGAAGCACTGTAGCTTCT	24
piR-bta-19233994	29282	0	1	0	0	91	0	16	0	TGAGATGAAGCACTGTAGCTTGTC	24
piR-bta-19234783	2141	128	69	261	19582	505	54	123	1646	CTGAGATGAAGCACTGTAGCTTTC	24
piR-bta-19245446	11	4411	0	0	0	1	3222	10	0	TATTGCACTTGTCCCGGCCTGTAGCC	26
piR-bta-19274364	22999	3	1	0	1	8	2	2	0	CTGGCTGGTCCGAAGGTAGTGAGTTATCTCAATT	34
piR-bta-1929240	7	15	8	11	23	58	3505	3385	17	TCCCTGGTGGTCTAGTGGTTAGGATTCGGCGCGC	34
piR-bta-19324623	0	0	0	0	0	0	33512	12	2540	AGGCAGTGTAGTTAGCTGATTGCAAAGG	28
piR-bta-19334231	0	0	0	1514	22370	81	1	1	2	ATGCCTTGATGATGTTCAAAGATCTGATAAC	31
piR-bta-19334309	3	1	0	1	6957	0	0	0	0	TTAGCATGTTGACAAGTCTAACTCTGAAGATG	32
piR-bta-19350313	0	0	0	23387	0	0	0	0	0	TGAGGTAGGAGGTTGTATAGTTGGCA	26
piR-bta-19384443	390	2	0	5398	8	7	0	305	3	TGAGGTAGTAGTTTGTACAGGTAT	24
piR-bta-19384444	1	324	0	0	2456	6409	0	1	324	TGAGGTAGTAGTTTGTACAGGTGG	24
piR-bta-19384445	166	807	1462	2022	6321	3043	1005	162	126	TGAGGTAGTAGTTTGTACAGGTTA	24
piR-bta-19384446	0	0	13	5	11	8	7312	2	0	TGAGGTAGTAGTTTGTACAGTCGT	24
piR-bta-19384458	0	0	0	0	15537	0	0	0	0	TGAGGTAGTAGTTTGTACAGTTAGTT	26
piR-bta-19384477	0	0	0	0	0	24076	0	0	0	TGAGGTAGTAGTTTGTACAGTTTGCA	26
piR-bta-19411430	0	0	0	8	2	9161	0	0	767	CGCCTGGGAATACCGGGTGCTGTAGGCTTTTCTT	34
piR-bta-19446884	4869	6344	0	529	43	84	0	1	0	ACACTGTGCTGATTGTCATGTTCTGATTCGCT	32
piR-bta-19446889	1129	196	6	681	166	0	103	0	4898	GACACTGTGCTGATTGTCATGTTCTGATTG	30
piR-bta-19486018	136	199	217	1746	2061	2771	79	76	62	TCCCCCAGGTGTGATTCTGATTTGTA	26
piR-bta-19486019	28	214	31	3289	3168	1686	80	126	178	TCCCCCAGGTGTGATTCTGATTTGCGTT	28
piR-bta-19486026	148	0	69	2126	2792	1140	23	110	17	CCCCCAGGTGTGATTCTGATTTGCGTT	27
piR-bta-19487282	1	1	4	40	7950	35	0	0	0	ACATGCCTTGAGTGTAGGACCGTTTT	26
piR-bta-19490439	118	0	81	1120	2379	2130	96	289	0	TGAAAAGTTCGTTCGGGTTTTCTT	24
piR-bta-1950394	1	49	0	5	0	0	0	13929	23	TCCCTGGTGGTCTAGTGGTTAGGATTCGGCGCC	33
piR-bta-1963264	0	0	0	0	0	7940	0	4	0	CAAAGTGCTGTTCGTGCAGGTAGA	24
piR-bta-1970352	18111	0	3	17	3	6	3	0	0	TCAGTGCACTACAGAACTTTGACT	24
piR-bta-1971906	196	353	22	37	5771	59	52	56	1376	TCCCATATGGTCTAGCGGTTAGGATTCCTGGTTC	34
piR-bta-1974522	1	4	9	13	6	872	4086	12	8299	TCCCTGGTGGTCTAGTGGTTAGGATTCGGCGCCT	34
piR-bta-1983001	8	0	1	27	10622	86	0	9	0	ACCCCGTGATGGAACTGAGGATCTGAGGAAA	31
piR-bta-1984780	0	57	0	6376	2	0	1	0	0	CGCGACCTCAGATCAGACGTGGCGACCCACT	31
piR-bta-1995830	0	0	1	9232	0	0	0	0	1	TCCCTGGTGGTCTAGTGGTTAGGATTCGGCGCA	33
piR-bta-2006360	0	7010	0	0	0	0	0	0	0	TGAGGTAGTAGGTTGTGTGGTTTG	24
piR-bta-201821	0	50	0	0	119	6085	0	0	0	ACCGCCTGGGAATACCGGGTGCTGTAGGCTTT	32
piR-bta-2029742	10	14	0	0	8125	2	0	0	0	TTTGAGTGTGGAATCTGGATATCTGAGACCC	31
piR-bta-2036278	10413	24	22404	29	18	220698	23458	77106	53157	TCCCTGGTGGTCTAGTGGTTAGGATTCGGCGCTG	34
piR-bta-2038280	1104	915	1111	3697	7065	8091	424	646	599	TGCCTATGCTGAAACCCAGAGGCTGTTTCTGAGT	34
piR-bta-2125024	15	275	12	81	214	5769	37	5	7	TCCCCCAGGTGTGATTCTGATTTA	24
piR-bta-2176903	4	3074	1876	168390	43	124	10	3610	5	GCATTGGTGGTTCAGTGGTAGAATTCTCGCCTGG	34
piR-bta-2230887	3	21	23	6203	20	0	24	5	5	TCAGTGCACTACAGAACTTTGTCTTT	26
piR-bta-2238273	3	18	2	3	28814	7	528	4	1	GCATTGGTGGTTCAGTGGTAGAATTCTCGCCTAC	34
piR-bta-2252611	6291	1	0	0	0	0	0	3004	1	TGAGAACTGAATTCCATAGGCTGC	24
piR-bta-2271219	23410	41609	0	0	3	0	0	0	0	GCATTGGTGGTTCAGTGGTAGAATTCTCGCT	31
piR-bta-2275091	8	24	13	15942	20	66	16	33	34	TCCCTGGTGGTCTAGTGGTTAGGATTCGGCGCCC	34
piR-bta-2276435	1	0	0	2	23	53894	0	1	1	GCATTGGTGGTTCAGTGGTAGAATTCTCGACTGC	34
piR-bta-2292633	3387	56	19	34	8	3070	22	26	27	CGCGACCTCAGATCAGACGTGGCGACCCGCTGAT	34
piR-bta-2301953	3	0	2513	3	6	23396	2704	9	4	TCCCTGGTGGTCTAGTGGTTAGGATTCGGCGCAC	34
piR-bta-2320204	8567	0	0	20504	4	0	0	0	0	GCATTGGTGGTTCAGTGGTAGAATTCTCGCCA	32
piR-bta-2336578	8	754	1	7	6683	17	2	9	3	GCCCGGATAGCTCAGTCGGTAGAGCATCAGACTG	34
piR-bta-2349514	5	0	0	0	0	0	0	0	14483	GCATTGGTGGTTCAGTGGTAGAATTCTCGCATG	33
piR-bta-2366702	0	0	0	0	0	11231	0	0	0	TGTAAACATCCCCGACTGGAAACT	24
piR-bta-2386175	0	100470	76	0	1941	0	0	213	2	GCATTGGTGGTTCAGTGGTAGAATTCTCGCCTTC	34
piR-bta-2409780	118	3	177	10192	150	1	0	1	497	GTTTCCGTAGTGTAGTGGTTATCACGTTCGCCAC	34
piR-bta-2411283	0	0	9	0	7490	0	0	439	0	GAGACCTCCTGGGAATACCGGGTGCTGTAGGCTT	34
piR-bta-2454433	0	0	2	2	7363	39	35	0	0	TCACAGTGAACCGGTCTCTTTCTA	24
piR-bta-2458718	36	2	5974	16	63023	60	4	5	84	TGAGGTAGTAGTTTGTGCTGTTAAT	25
piR-bta-2462223	0	0	0	0	7037	0	2	0	36	TACCCATTGCATATCGGAGCTGTAT	25
piR-bta-2482003	1	836	2	0	7824	8024	0	0	0	TCACAGTGAACCGGTCTCTTTATG	24
piR-bta-2484294	0	0	405	43601	3175	0	0	0	0	TGAGGTAGTAGTTTGTGCTGTTAT	24
piR-bta-2494964	0	0	93	0	0	23966	0	0	0	TGAGGTAGTAGGTTGTGTGGTTTTT	25
piR-bta-2501274	0	0	0	20709	0	0	0	0	0	TATTGCACTTGTCCCGGCCTGTTAAA	26
piR-bta-2509291	270	313	315	3719	4094	2435	208	154	172	ATTCAAGTAATCCAGGATGGGCTT	24
piR-bta-2517003	0	0	0	0	10483	5	0	0	0	TGGCTCAGTTCAGCAGGAACAGTAGA	26
piR-bta-2526652	5887	89	4797	64211	0	23534	0	28	0	TACCCTGTAGAACCGAATTTGTGAA	25
piR-bta-2527140	1099	1	0	0	0	0	0	7	6205	TCGTGTCCGACTCTGTGTGACCTCATAGAAAAA	33
piR-bta-2541152	0	1	3	8	6011	6	1	4	0	TGAGGTAGTAGATTGTATAGTTCA	24
piR-bta-2542887	0	0	0	81738	0	0	0	0	0	AACCCGTAGATCCGATCTTGTGAA	24
piR-bta-2548665	15	49625	12	3	0	0	0	1	1	TCAGTGCACTACAGAACTTTGCCC	24
piR-bta-2550854	3	0	0	2	3	80	10948	1	3	TGAGATGAAGCACTGTAGCTCAAG	24
piR-bta-2554325	1	49	43	6345	0	0	1	0	2	TCAGTGCACTACAGAACTTCGTAT	24
piR-bta-2560918	0	28164	0	0	0	0	0	0	343	AGGCAGTGTAGTTAGCTGATTGCAAAC	27
piR-bta-2563772	3	1	0	2	8	8933	1	6	2	TTCAAGTAATCCAGGATAGGCTTTAT	26
piR-bta-2563842	0	0	0	0	2	42456	0	0	0	TATTGCACTTGTCCCGGCCTGTAGAGA	27
piR-bta-2564373	0	0	0	0	0	0	0	23999	0	GCATTGGTGGTTCAGTGGTAGAATTCTCGCCCT	33
piR-bta-2574118	14	8789	355	126	127	0	33	0	0	TACCCTGTAGAACCGAATTTGCGA	24
piR-bta-2574316	0	1259	0	8515	1	205	1	0	0	AACCCGTAGATCCGAACTTGTGAA	24
piR-bta-2576964	234	256	333	0	15315	958	2102	1726	1546	TACCCTGTAGAACCGAATTTGTAAG	25
piR-bta-2577475	0	0	0	0	0	3	14220	0	1	GCATTGGTGGTTCAGTGGTAGAATTCTCGCCAT	33
piR-bta-2580938	1	2	0	0	23455	1	1	23	19	TGTAAACATCCCCGACTGGAAGTTT	25
piR-bta-2581175	2	1	1	5	8599	114	5	1	1	ATTGTTGATGAATGCCAACGGCTCTGATGGCGAA	34
piR-bta-2591801	2	0	1	1	29709	4	0	1	2	TCAGTGCACTACAGAACTTTGACA	24
piR-bta-2609399	0	3	0	0	11058	242	0	0	0	GTATTGCACTTGTCCCGGCCTGCA	24
piR-bta-2615797	0	6284	0	0	0	0	0	0	0	TACCCTGTAGAACCGAATTTGTGAT	25
piR-bta-2615971	8	8835	233	1142	145	152	239	10	11	TGAGGTAGTAGTTTGTGCTGTTTTT	25
piR-bta-2652368	2	0	0	8628	8	0	0	0	0	TTCAAGTAATCCAGGATAGGCTTTGA	26
piR-bta-2653122	0	3	0	0	0	6258	0	4	0	TGTAAACATCCCCGACTGGAAGCAT	25
piR-bta-2673426	0	0	0	0	5508	6738	0	0	0	CAACGGAATCCCAAAAGCAGCTTA	24
piR-bta-2682716	926	2	1	0	0	6438	0	0	0	TACCCATTGCATATCGGAGCTGTAC	25
piR-bta-2692215	0	0	8139	0	0	0	0	0	0	ACCCTGTAGAACCGAATTTGTGAC	24
piR-bta-2697422	1434	1912	0	2	14802	16	40	0	0	AAACCCGTAGATCCGATCTTGTGAA	25
piR-bta-2705522	10	5	0	441833	0	0	0	3	3	TCAGTGCACTACAGAACTTTGCAC	24
piR-bta-2709127	16	18	20	38	7471	24	13	16	12	TCAGTGCATGACAGAACTTGGTAA	24
piR-bta-2711618	6	0	0	7331	0	0	0	0	0	TACCCTGTAGAACCGAATTTGTAGA	25
piR-bta-2715725	327	568	530	796	26699	16309	611	1609	1240	TCCCTGTGGTCTAGTGGTTAGGATTCGG	28
piR-bta-271817	2289	1835	363	433	8117	4828	2013	4308	824	GTTTCCGTAGTGTAGTGGTTATCACGTTCGCCTC	34
piR-bta-2721084	1	0	0	35291	5	4	0	1	0	TTCAAGTAATCCAGGATAGGCTTTTAA	27
piR-bta-2723226	0	3	1	10050	2	3	863	1	0	TCAGTGCACTACAGAACTTTGTTAT	25
piR-bta-272899	0	0	0	0	0	0	92532	0	0	AGCATTGGTGGTTCAGTGGTAGAATTCTCGCCTC	34
piR-bta-2731981	76	12	9	58	9197	56	8	0	0	TGAGGTAGTAGGTTGTGTGGTTAAT	25
piR-bta-2748561	56	4	10	18781	47	20	5	4	7	TACCCTGTAGAACCGAATTTGTAAA	25
piR-bta-2753024	0	128	160	13984	0	6994	17423	0	0	AACCCGTAGATCCGATCTTGTGAAA	25
piR-bta-2755160	0	0	0	0	20	27828	5	0	1	TGAGGTAGTAGATTGTATAGTTACC	25
piR-bta-2762366	397	478	518	1239	2229	4363	271	333	239	TCACAGTGAACCGGTCTCTTCTAA	24
piR-bta-2764039	10	38	2	448	49934	5	110	2	33	TACCCTGTAGAACCGAATTTGTGAAA	26
piR-bta-2764218	6638	1	0	3	1	98	0	1	0	TAGCTTATCAGACTGATGTTGACAAA	26
piR-bta-2768389	5	13	119	30	34514	81	12	5	2	TGAGGTAGTAGTTTGTGCTGTAAT	24
piR-bta-2768443	1	678	749	2628	2869	1975	610	321	397	TGAGATGAAGCACTGTAGCTCTTT	24
piR-bta-2772621	2	0	0	6282	730	0	0	49	38	TTCAAGTAATCCAGGATAGGCTACA	25
piR-bta-2772767	0	12	1	0	0	0	31	0	5960	TAGCTTATCAGACTGATGTTGACAAC	26
piR-bta-2775557	61	592	2	6	10131	368	47	471	39	GTTCAAGTAATCCAGGATAGGCTAAA	26
piR-bta-2776162	60	2	7170	1	3	165	55	1	0	TTCACAGTGGCTAAGTTCTGTAGA	24
piR-bta-2777604	33	0	33	286	0	0	0	6098	0	TTCAAGTAATCCAGGATAGGCACG	24
piR-bta-2780553	46	657	74	27	5000	7673	48	87	802	TCACAGTGAACCGGTCTCTTTAAA	24
piR-bta-2782495	1	0	0	16	10080	0	1569	0	1101	TGTAAACATCCCCGACTGGAAGCCTA	26
piR-bta-2782785	0	3716	0	0	0	16	5	4355	0	TACCCTGTAGAACCGAATTTGTGATA	26
piR-bta-2843346	0	3221	0	0	0	0	0	19612	0	CTCAAGTGTGGACCGACAGTGCTGGACTCT	30
piR-bta-3123521	1113	0	0	8207	1	0	1	0	0	AGCCCGGCTAGCTCAGTCGGTAGAGCATGAGACT	34
piR-bta-3142405	0	3	0	0	0	0	0	8087	10884	GTGTCTTCTTGATCTATCTGGTCTTGCCTGA	31
piR-bta-3158827	220	24	0	141	6	19609	0	0	0	TGCCCGGCTAGCTCAGTCGGTAGAGCATGAGACT	34
piR-bta-3418298	7681	0	0	0	0	0	0	0	0	TTTGAAATCAGGACTGTTCTGGAAAGTC	28
piR-bta-359200	0	748	408	805	10117	0	0	141973	480	GCATTGGTGGTTCAGTGGTAGAATTCTCGCCTA	33
piR-bta-3814460	6	2	0	1	9317	3	1	1	0	TCCCTGGTGGTCTAGTGGTTAGGATTCGGCGGTC	34
piR-bta-3849401	0	9	1	2905	11	10	3433	8	21	GCCCGGATAGCTCAGTCGGTAGAGCATCAGACTC	34
piR-bta-3899835	1	500	3	1015	4076	567	0	0	966	TCCCACATGGTCTAGCGGTTAGGATTCCTGGTTG	34
piR-bta-3918598	10	4	1	0	6	22	6671	7	13	ACGCGACCTCAGATCAGACGTGGCGACCCGCTGG	34
piR-bta-3953987	3	0	0	464	1	6633	1	3	4	GCCCGGATAGCTCAGTCGGTAGAGCATCAGACCT	34
piR-bta-4050745	48	0	0	22929	46	0	0	3	0	TATGTGCCTTTGGACTACATCGTGT	25
piR-bta-4073259	0	5	3	9	284	10785	0	1	2	TAGCTTATCAGACTGATGTTGTCT	24
piR-bta-4101740	3	8	240	1278	39	8687	659	10	13	TCCCATATGGTCTAGCGGTTAGGATTCCTGGTTA	34
piR-bta-4102558	0	0	0	29	13	6411	102	20	0	GCATTGGTGGTTCAGTGGTAGAATTCTTGCCCC	33
piR-bta-4133831	327	492	468	2182	29223	36882	322	281	353	AAAAACCTCAACGAACTCTTTGGT	24
piR-bta-4180501	3781	2255	2670	453	972	44	2684	348	188	ACCTTGGCTCATCCGATCGATGTGGTGTGGTCG	33
piR-bta-4198059	74	0	0	882	7727	1133	43	23	11	TCCCCCAGGTGTGATTCTGATTTGA	25
piR-bta-4224211	0	36745	35	91860	1	1	0	0	2	ATCCCTGGTGGTCTAGTGGTTAGGATTCGGCGCT	34
piR-bta-4244149	23	212	57	12197	25	63	34	17	0	GGCTGGTCCGAAGGTAGTGAGTTATCTCAATTT	33
piR-bta-4278525	175	193	217	226	1114	6255	237	4	0	AGCAGCATTGTACAGGGCTATGATT	25
piR-bta-4292870	47	88	47	133	10275	17	57	78	0	GCATTGGTGGTTCAGTGGTAGAATTCTCGTT	31
piR-bta-4293249	1123	4	466	9	15581	53	8	1	2	TTCAAGTAATCCAGGATAGGTTTT	24
piR-bta-4294601	0	4020	0	17740	2	0	0	0	0	TGTAAACATCCCCGACTGGAAGTAG	25
piR-bta-4298417	0	274	3	3	3299	3554	350	1	2173	GCCCGGCTAGCTCAGTCGGTAGAGCATGAGACCA	34
piR-bta-4311144	0	0	0	21	9487	10	13	12	1	CTGACCTATGAATTGACAGCCATA	24
piR-bta-4339254	1966	8	6	11	14831	39798	5	9	10	TCCCTGGTGGTCTAGTGGTTAGGATTCGGCGCCA	34
piR-bta-4347238	0	0	909	0	6830	123	5	0	0	CTTCTCACTACTGCACTTGACTAGTCTTATT	31
piR-bta-4347632	0	2	0	0	8701	0	0	0	0	TGAGGTAGTAGGTTGTATAGTTAGA	25
piR-bta-4347989	1	0	47	0	6206	6678	0	2	0	ACCACAGGGTAGAACCACGGACTGT	25
piR-bta-4362361	4	0	11	12	6	20763	0	0	2	TTCAAGTAATCCAGGATAGGCTTTTTT	27
piR-bta-4365354	1030	0	762	0	0	5123	0	0	1	TGGAAGACTAGTGATTTTGTTGTCCA	26
piR-bta-4367464	44	42	72	1187	4487	4142	34	41	70	GAAATCCGAACGAACTTTTTGGAA	24
piR-bta-4398215	14208	2	0	1322	18	59	6	0	65	TTCAAGTAATCCAGGATAGGCCAT	24
piR-bta-4416210	1	5	28432	59745	33021	6	1	3	2	TCAGTGCACTACAGAACTTTGGAA	24
piR-bta-4419145	0	3	0	14	143906	31	2	3	1	TTCAAGTAATCCAGGATAGGCAGAA	25
piR-bta-4422606	0	1	0	0	9	14111	1	0	1	TCACAGTGAACCGGTCTCTTTATAG	25
piR-bta-4426165	0	0	1	4747	0	22	853	1045	12	GCATTGGTGGTTCAGTGGTAGAATTCTCGAAA	32
piR-bta-4426633	260	0	391	8	1134	3618	293	357	308	GTATTGCACTTGTCCCGGCCTGTAAT	26
piR-bta-4433883	67267	0	0	28	32	22	0	0	5	TCAGTGCACTACAGAACTTTGCGA	24
piR-bta-4435908	0	6	2	10316	56	3	0	0	7	TGAGGTAGTAGTTTGTGCTGTGCT	24
piR-bta-4443223	0	0	0	99575	0	7	1	0	0	TCAGTGCACTACAGAACTTTGAGA	24
piR-bta-4445031	46	0	17	3444	3906	0	0	1	0	TGTAAACATCCTCGACTGGAAGCAAA	26
piR-bta-4448670	0	10	0	167	51942	0	6	32	9	TACCCTGTAGAACCGAATTTGCGAC	25
piR-bta-4449385	0	50	3	4	20050	795	3	31	37	TGAGGTAGTAGATTGTATAGTAAA	24
piR-bta-4452618	0	249	0	0	15393	7	0	8	0	TTCAAGTAATCCAGGATAGACTAA	24
piR-bta-4454149	0	0	29	6792	0	0	20	0	2	TGGCTCAGTTCAGCAGGAACAGTAAA	26
piR-bta-4454551	0	0	0	3	14201	289	1	4	0	ACACTGTGCTGATTGTCATGTTCTGATTAAA	31
piR-bta-4454642	0	0	0	9155	0	0	0	0	0	TGAGGTAGTAGGTTGTGTGGTTCGC	25
piR-bta-4454666	0	4	3	34918	203	0	4	5	0	TGAGATGAAGCACTGTAGCTCAAA	24
piR-bta-46007	0	75	48	4	10293	6	12	1	0	TCCCTGGTGGTCTAGTGGTTAGGATTCGGCACT	33
piR-bta-4619524	0	2	0	0	0	0	9142	0	0	GGAGCATTGGTGGTTCAGTGGTAGAATTCTCGC	33
piR-bta-4708284	0	1	0	0	0	0	1	0	18228	TATTAATTTGGAAGACTGGCTCTTTACTGCA	31
piR-bta-4842194	0	0	0	0	0	0	0	0	6863	TAAAAGGGTGCTGAGCTACAGAATTTTAGT	30
piR-bta-4898077	27	0	0	0	0	0	0	7193	0	TGTTTGGACCGATCCAAGGTTGGGAATAGGGCA	33
piR-bta-4979315	69	16	71	0	0	0	0	7891	17	TAAAGTTGGTCTTCTGATAATCTGCTGAGAAA	32
piR-bta-503937	0	3	0	0	0	0	0	6009	0	TAGATTCTGTCTTCACCTCTGCTCTGAAGAT	31
piR-bta-5086134	0	0	0	3	0	22194	0	0	0	CGCTCCCTGGTGGTCTAGTGGTTAGGATTCGGCG	34
piR-bta-5092935	7152	22	3	0	0	0	3	88	109	TAGACTATTCTGTAGGCTGTTTATTAGAGTG	31
piR-bta-5124161	3	0	6597	0	0	0	0	0	130	ATGGTATTTCTTCTGAGCTTCAGTGCATGT	30
piR-bta-5195063	0	1137	0	7492	54	0	31	0	1	AAAAAGTGATGTCATCTTACTACTGAGAAGAG	32
piR-bta-522967	0	0	12	0	11445	4	7	0	5044	GCCCGGCTAGCTCAGTCGGTAGAGCATGAGACT	33
piR-bta-5243134	0	0	0	0	0	0	0	0	11917	CGCGACCTCAGATCAGACGTGGCCA	25
piR-bta-5262851	1	2150	1	0	0	9652	0	1	0	AGGCATTGGTGGTTCAGTGGTAGAATTCTCGT	32
piR-bta-5358683	6	14	9	6	0	30700	11	12	6	GCATTGGTGGTTCAGTGGTAGAATTCTCGCCCCC	34
piR-bta-5410208	0	5591	0	8	329	46	5	1	0	TGAGGTAGTAGTTTGTGCTGTTAGT	25
piR-bta-5424930	0	0	0	0	0	0	10004	2	0	TTTGAAATCAGGACTGTTCTGGAAAGTCT	29
piR-bta-5442973	0	0	0	0	19273	4	0	0	0	TGAGGTAGTAGGTTGTATAGTTTAT	25
piR-bta-5510854	0	0	0	0	0	6256	0	0	0	GTTTCCGTAGTGTAGTGGTTATCACCT	27
piR-bta-5512968	0	0	1	0	6137	0	0	0	0	AGACCGCATGGGAATACCGGGTGCTGTAGGCTTT	34
piR-bta-5513724	0	0	0	0	0	7083	0	0	0	TAGCTTATCAGACTGATGTTGACGG	25
piR-bta-5537023	148	22318	42577	1	2	10	168	549	4	GGCTGGTCCGAAGGTAGTGAGTTATCTCAATTAA	34
piR-bta-5550062	0	668	0	1929	5356	21	2	0	0	CATTGCACTTGTCTCGGTCTGATG	24
piR-bta-5558214	1600	1382	1297	10927	4606	3688	560	757	677	GTCAGTGCACTACAGAACCTTGTCC	25
piR-bta-5571128	20	711	603	0	2466	62	4077	0	0	TTCACAGTGGCTAAGTTCTGCATT	24
piR-bta-5585396	0	0	0	74672	3	4	1	6	1	TGAGGTAGTAGTTTGTGCTGTTTGA	25
piR-bta-5605061	0	30	7	0	556	10934	0	1	111742	GCATTGGTGGTTCAGTGGTAGAATTCTCGCCCGA	34
piR-bta-5606256	529	545	1	8	2815	3138	49	0	4	CAACGGAATCCCAAAAGCAGTTGG	24
piR-bta-5613947	0	0	0	1	15609	0	0	0	1	ACCCTGTAGAACCGAATTTGTGTAGA	26
piR-bta-5617493	0	12	0	5	0	24703	0	0	0	TGAGGTAGTAGGTTGTATAGTTTCT	25
piR-bta-5637275	0	0	0	14380	0	0	0	0	4	TGAGGTAGTAGGTTGTATAGTTAC	24
piR-bta-5668748	0	1	0	0	192223	7	0	2	0	TCAGTGCACTACAGAACTTTGCGT	24
piR-bta-5669312	6	17	14	12398	1124	9	11	5	12	TCGGATCCGTCTGAGCTTGGCTTTT	25
piR-bta-5674026	33	0	2	68742	2	204	0	0	12	TCGTACCGTGAGTAATAATGCGGCT	25
piR-bta-5683910	0	0	0	29	31475	0	5378	0	8	TTCACAGTGGCTAAGTTCTGTAAG	24
piR-bta-5684615	0	0	0	0	6357	6	0	6	0	TTCAAGTAATTCAGGATAGGCTAA	24
piR-bta-5688525	15	24	10923	107	215	216	12	15	8	TGAGGTAGTAGTTTGTGCTGTCAA	24
piR-bta-5699237	3022	2070	1867	97	69	3009	2176	4775	2964	AACCCGTAGATCCGAACTTGTGAAA	25
piR-bta-5699754	0	0	1021	0	2	7610	1	0	0	CAACGGAATCCCAAAAGCAGCTAAC	25
piR-bta-5700973	0	0	13679	38	0	35237	0	1	1	TCAGTGCACTACAGAACTTTGAAG	24
piR-bta-5705268	0	0	1	0	3	17997	0	0	0	TTCACAGTGGCTAAGTTCTGCAAAG	25
piR-bta-640442	436	1575	0	1	18542	0	1	5	0	GGCCCGGCTAGCTCAGTCGGTAGAGCATGAGACT	34
piR-bta-6465522	12	2116	2362	92	141	123	2	20	1291	CAACGGAATCCCAAAAGCAGCCGT	24
piR-bta-6469657	3	0	0	101336	0	141835	0	0	0	TGAGGTAGTAGTTTGTGCTGTCGGT	25
piR-bta-6501009	9284	0	8	66778	0	0	8027	0	1	TACCCTGTAGAACCGAATTTGCGTG	25
piR-bta-6536096	0	1	0	0	17923	0	0	0	0	GGCATTGGTGGTTCAGTGGTAGAATTCTCGCCC	33
piR-bta-6600474	277	3026	210	0	0	0	1866	374	898	CATGTTGAATGCTCATGGTGCTCAGATCCACCTT	34
piR-bta-6698506	6	1152	4	6451	21	29	4	2	17	GCCTATGCTGAAACCCAGAGGCTGTTTCTGAGCG	34
piR-bta-6741244	0	227	0	399	0	0	274	7582	0	GTTTCCGTAGTGTAGTGGTTATCACGTTCGCCAT	34
piR-bta-6748364	0	16	0	1	3693	2964	1	1	0	ATTGTTGATGAATGCCAACGGCTCTGATGGA	31
piR-bta-6749705	54	5147	0	83	27910	29	2	0	0	GTTCACAGTGGCTAAGTTCTGCAG	24
piR-bta-6780592	0	13729	0	1	6	0	0	1	1	AGAGCATTGGTGGTTCAGTGGTAGAATTCTCGCA	34
piR-bta-6870981	0	0	0	6	16975	0	1	0	0	ATCACATTGCCAGGGATTACCACTA	25
piR-bta-6874497	58	0	0	0	0	166	16467	0	0	GCATTGGTGGTTCAGTGGTAGAATTCTCGCCCAC	34
piR-bta-6880010	14	367	5	9134	134	2398	140	9	0	GCTTTCAGTCGGATGTTTACAGTT	24
piR-bta-689298	0	0	3	0	8887	3	0	0	0	GTCCCTGGTGGTCTAGTGGTTAGGATTCGGCGC	33
piR-bta-6893043	2012	1	3	5	10941	6	0	0	2	TGTAAACATCCTACACTCTCAGTC	24
piR-bta-6904969	0	16	15	8	0	3	10	30992	0	TCAGTGCACTACAGAACTTTGCTT	24
piR-bta-6911008	0	0	0	2	7788	17	2	0	4	ACTGGACTTGGAGTCAGAAGGTAT	24
piR-bta-6927086	0	0	0	21	43604	0	0	0	0	ACCCTGTAGAACCGAATTTGTGAGA	25
piR-bta-6927710	8	10	1	0	0	9187	1	0	2	TGCATGGGTGGTTCAGTGGTAGAATTCTCGCCCA	34
piR-bta-6947536	47	3	3	3256	6367	0	4	1	2	CAACGGAATCCCAAAAGCAGCTAGT	25
piR-bta-6955482	2	99	0	38	7315	54	0	0	10	GGCTGGTCCGAAGGTAGTGAGTTATCTCAATAA	33
piR-bta-6971632	0	0	0	3	11109	2	0	0	0	ACCCCGTGATGGAACTGAGGATCTGAGGATT	31
piR-bta-7019377	2284	0	0	1	1	13819	1	0	0	TATTGCACTTGTCCCGGCCTGCCA	24
piR-bta-7023949	24	16	19	115	203	7318	7	15	512	TTCACAGTGGCTAAGTTCCGTCAA	24
piR-bta-7047689	2306	31	49	9553	118	53	23	17	1089	TCAGTGCATGACAGAACTTGGTGA	24
piR-bta-7048242	0	2	1	4	0	10101	0	0	0	TGTAAACATCCCCGACTGGAAGCCAA	26
piR-bta-7053361	0	9	0	0	2	28001	23	0	13	TAGCTTATCAGACTGATGTTGAAGC	25
piR-bta-7119	0	4	0	0	81740	24	0	5620	0	GTCCCTGGTGGTCTAGTGGTTAGGATTCGGCGCT	34
piR-bta-7179724	0	0	910	0	0	62024	1	0	2	CGCCCTCCGAGACGCGACCTCAGATCAGACGTGG	34
piR-bta-723888	915	360	161	151	66	1149	619	4037	723	GCATTGGTGGTTCAGTGGTAGAATTCTCGCCTCC	34
piR-bta-7259107	6547	0	0	0	0	1	8292	0	0	AGAAATGTAGAAGTACTGACTCTTGTGTGCC	31
piR-bta-7338812	46	0	350	3	1409	7146	545	0	187	CTCCCACATGGTCTAGCGGTTAGGATTCCTGGTT	34
piR-bta-7460488	7605	690	28	0	0	0	2	16	0	TTGACATGTGTGTGAACCGGGCTCAGCAA	29
piR-bta-7770644	2	0	0	0	1	8396	0	0	0	GGGAATACCGGGTGCTGTAGGCTTTC	26
piR-bta-7822161	5	0	0	0	13325	4	21	11	2	TCCCATATGGTCTAGCGGTTAGGATTCCTGGA	32
piR-bta-7840753	2	1	90	0	0	0	0	652	6457	ATGGATCTGCCCTTGGACGTTGTCTGAAGT	30
piR-bta-785895	962	1054	53634	7850	72824	4199	833	1248	1280	GCATTGGTGGTTCAGTGGTAGAATTCTCGCCTGC	34
piR-bta-7975107	0	0	0	0	0	0	3170	0	3277	GCATGGGTGGTTCAGTGGTAGAATTCTCGCCTTC	34
piR-bta-80371	3	0	0	164543	0	0	18	6	0	AGCATTGGTGGTTCAGTGGTAGAATTCTCGCCT	33
piR-bta-8087944	0	3	21	0	109414	35	0	5581	0	TGAGGTAGTAGTTTGTGCTGTCGGTC	26
piR-bta-8105459	878	10	1131	21	13234	158	830	930	938	GCCTATGCTGAAACCCAGAGGCTGTTTCTGAGCA	34
piR-bta-8112026	0	0	4105	0	0	0	0	0	15012	TCACAGCAAATCTGTATATACGTTCTGAAGT	31
piR-bta-8178758	1558	29	0	923	3386	190	0	1	1	GGCTGGTCCGATGGTAGTGGGTTACCAGAACTTC	34
piR-bta-8246356	1	2	7467	0	0	0	2	0	0	GCATTGGTGGTTCAGTGGTAGAATTCTCGCCAAG	34
piR-bta-8249345	3010	2	5512	42353	19	1	3688	2933	0	TGAGGTAGTAGGTTGTATAGCTAT	24
piR-bta-8258648	0	6	60	5	27	16496	9	6280	9	GACACTGTGCTGATTGTCATGTTCTGATTAA	31
piR-bta-8290557	0	0	7085	195	44338	2	0	0	1	ACACTGTGCTGATTGTCATGTTCTGATTAAG	31
piR-bta-8291674	2	5	23297	0	0	0	3	3	0	GCATTGGTGGTTCAGTGGTAGAATTCTCGCTC	32
piR-bta-8295704	11079	0	3	1	0	1	3	1	0	GCATTGGTGGTTCAGTGGTAGAATTCTCGCCCTT	34
piR-bta-8323687	0	31	1334	19	4756	0	13	0	3	TGTAAACATCCTCGACTGGAAGCCA	25
piR-bta-835769	2	0	13770	0	0	0	0	0	1	TTTGAAATCAGGACTGTTCTGGAAAGTCC	29
piR-bta-8367839	0	0	0	2	2	9153	0	0	0	ACCCCGTGATGGAACTGAGGATCTGAGGAATAA	33
piR-bta-8379442	0	0	2	4	18	8449	13	0	1	AAAAAACTCAAACGAACTTTTGGA	24
piR-bta-8380974	0	2842	2	1	3654	17	0	2	1843	TCCCTGGTGGTCTAGTGGTTAGGATTCGGCGCGG	34
piR-bta-8449668	4	10	8	0	0	0	36	13005	34	TAGTCAGGTCTTACTCGTGGCTTAGAGAGTTT	32
piR-bta-8459781	0	123	167	386	8446	2614	3	126	0	ATGCCTTGATGATGTTCAAAGATCTGATAAAA	32
piR-bta-8478046	4	7	0	0	1	10640	0	0	0	TTCCCTGTGGTCTAGTGGTTAGGATTCGG	29
piR-bta-8484639	1	12	21	18011	183	294	2	0	2	TGAGGTAGTAGTTTGTACAGTAAA	24
piR-bta-8556666	49	0	6341	0	0	0	7201	1	0	TAGACTATTCTGTAGGCTGTTTATTAGAGT	30
piR-bta-8673612	1	243	2	3026	26	5313	0	1	2	TCCCCCAGGTGTGATTCTGATTTC	24
piR-bta-8674409	0	0	0	1	0	49053	1	0	27	ACACTGTGCTGATTGTCATGTTCTGATTTC	30
piR-bta-8764619	25	937	9	212	4460	3150	774	9	1	TCCCTGAGACCCTTTAACCTGCGT	24
piR-bta-8777880	6401	1	2	271	15	15	5	46	0	TGAGGTAGTAGTTTGTGCTGTTTAT	25
piR-bta-8781956	0	0	0	0	54211	0	0	0	1	GCATTGGTGGTTCAGTGGTAGAATTCTCGCATGA	34
piR-bta-8788747	0	1	3	2	9436	3	0	58	1	CTAGACTGAAGCTCCTTGAGGAAAC	25
piR-bta-8796474	0	1	0	0	0	0	0	0	20696	TCGTACCGTGAGTAATAATGCGAA	24
piR-bta-8800321	9879	0	0	0	0	640	0	44297	0	TGAGATGAAGCACTGTAGCTCTTA	24
piR-bta-8802512	3	0	3	12340	0	4	5	15	2	TCCCTGAGACCCTAACTTGTGTAA	24
piR-bta-9066924	42	0	0	2640	433	2538	473	0	22	TGCCTTGATGATGTTCAAAGATCTGATATTCTTT	34
piR-bta-9258415	1	229	2	2184	3132	3036	163	0	0	AGAGGTAGTAGGTTGCATAGTCTT	24
piR-bta-9316607	0	1	1771	4889	0	18	18	0	5	GGTCCCCGGTTCGAAACCGGGCGGAAACACCA	32
piR-bta-9320283	1351	3828	1318	0	0	0	0	0	952	TTTGAAATCAGGACTGTTCTGGAAAGTCCAGT	32
piR-bta-9328507	3	0	0	0	41037	0	0	0	0	CCCAGTGTTCAGACTACCTGTTCG	24
piR-bta-9344380	0	1	1	9	0	7	22970	2	26561	GTCAGTGCACTACAGAACTTTGCT	24
piR-bta-9354436	2038	2270	2009	0	1	0	2155	2911	2870	TAAGCAAGACTCAGTAGAAGGCCGCTGGCTTTTT	34
piR-bta-9358347	0	0	0	2	3452	3690	0	328	311	CCCAGTGTTCAGACTACCTGTTTAGA	26
piR-bta-9359987	3	57	911	71	4606	2342	450	4	11	AAACCCGTAGATCCGATCTTGTAA	24
piR-bta-9367007	0	1	0	0	6505	0	0	0	1	TGTAAACATCCCCGACTGGAAGCAGA	26
piR-bta-9368420	432	669	36	0	6	18007	2	538	4	TGAAAAGTTCGTTCGGGTTTTTAGA	25
piR-bta-9373825	329	0	10	15209	338	2	2	11	2	TTGTACATGGTAGGCTTTCATTAT	24
piR-bta-9391993	6	4	5	22	3662	27448	3	5761	1	TACCCTGTAGAACCGAATTTGCGC	24
piR-bta-9396122	1	0	10	66	28	154268	3	11	1	TCAGTGCACTACAGAACTTTGCAG	24
piR-bta-9398214	0	2561	0	0	0	7419	0	0	0	TACCCTGTAGAACCGAATTTGACG	24
piR-bta-9399082	30	9669	36	408	420	357	30	12	15	TGAGGTAGTAGTTTGTGCTGTCTT	24
piR-bta-9409750	0	0	0	0	6	6602	0	0	0	CTAGACTGAAGCTCCTTGAGGAATC	25
piR-bta-9410619	0	0	0	14719	13578	2	1	2	9	TTCACAGTGGCTAAGTTCTGAAGT	24
piR-bta-9411070	1	15	0	30256	0	226	0	0	2	TGAGGTAGTAGTTTGTGCTGTAGTG	25
piR-bta-9698244	43857	0	0	0	0	175949	0	0	0	TTGCATTGGTGGTTCAGTGGTAGAATTCTCGCCT	34

## Sheet: Table S2
Table S2. Differentially expressed piRNAs between M30 and M18
piRNA_id	BaseMean	lfcSE	stat	FoldChange	log2FoldChange	pValue	qValue	Regulation	Expression_M18_1	Expression_M18_2	Expression_M18_4	Expression_M30_1	Expression_M30_2	Expression_M30_3	Sequence	Length
piR-bta-10841519	27.0299	2.74215	-2.68841	0.00603661	-7.37205	0.00717924	0.0415798	Down	2.30377	0	3.20174	0	0	0	TTCACAGTGGCTAAGTTCTGAACG	24
piR-bta-10940349	395.834	1.91205	3.22203	71.5404	6.16069	0.00127287	0.0104076	Up	0.0822773	0.576457	0.083162	24.919	26.0724	24.7514	AGGCTGGTCCGATGGTAGTGGGTTACCAGAACTT	34
piR-bta-11104501	904.332	2.40555	-3.52701	0.00279217	-8.4844	0.000420275	0.00490948	Down	0	37.3874	171.563	0.0413937	0.0832983	0	TGAGGTAGTAGATTGTATAGCTGT	24
piR-bta-11134047	1127.79	2.09836	3.43777	148.433	7.21367	0.000586526	0.0059654	Up	0.287971	0	0.498972	112.053	87.0051	13.3213	TGAGGTAGTAGATTGTATAGCTTA	24
piR-bta-11134200	3567.68	2.51296	4.24964	1639.67	10.6792	2.14e-05	0.000637761	Up	0	0.0411755	0	421.637	0	293.398	TGAGATGAAGCACTGTAGCTAGGT	24
piR-bta-11135040	3378.9	2.19673	4.15565	559.823	9.12883	3.24e-05	0.00084539	Up	0.0822773	0.247053	0.124743	0.0413937	46.2306	648.346	TCTGAGATGAAGCACTGTAGCTTT	24
piR-bta-11137985	10.1687	2.80584	2.31064	89.4662	6.48327	0.020853	0.0991458	Up	0	0	0	0	1.49937	0.370037	TCCCTGGTGGTCTAGTGGTTAGGATTCGGCGATG	34
piR-bta-11138129	17.1008	2.32944	2.32182	42.4751	5.40855	0.0202425	0.0991458	Up	0	0.0411755	0	0.0827875	1.95751	1.15123	ATTCAAGTAATCCAGGATAGGCGT	24
piR-bta-11140264	1628.33	2.48675	-2.25612	0.0204693	-5.6104	0.0240631	0.110267	Down	151.02	161.326	0	0	2.374	0.0822304	AAACCCGTAGATCCGAACTTGTAA	24
piR-bta-11140735	1748.23	2.26997	2.9454	102.963	6.68598	0.00322538	0.0208092	Up	1.15188	0.205878	0	0.289756	177.425	155.21	TGAGATGAAGCACTGTAGCCCGGA	24
piR-bta-11144218	1076.08	2.41239	-3.45764	0.00308359	-8.34117	0.000544929	0.00568089	Down	135.922	0	67.1949	0.0413937	0.124947	0	TCCCTGAGACCCTAACTTGTGAAAC	25
piR-bta-11144423	2768.05	2.04266	-2.62314	0.0243794	-5.35819	0.00871223	0.0497671	Down	91.4513	1.60584	512.652	5.21561	1.62432	1.23346	AACCCGTAGATCCGATCTTGGGAA	24
piR-bta-11144462	456.634	2.22889	-3.33282	0.0058049	-7.42851	0.000859691	0.00765113	Down	35.7906	54.0634	0.083162	0.0827875	0.124947	0	GTTGGGAGTCTGAGATGAAGCACTGTAGCTTTT	33
piR-bta-11144583	3769.23	2.5869	4.38462	2596.92	11.3426	1.16e-05	0.00044046	Up	0	0	0	0	383.214	337.926	TTCAAGTAATCCAGGATAGGCCTA	24
piR-bta-11144643	797.784	2.06172	-1.99552	0.0577434	-4.1142	0.0459859	0.186176	Down	57.9233	54.5164	42.4958	5.79512	0.166597	0.0411152	CTGAGATGAAGCACTGTAGCTCTCT	25
piR-bta-11145247	1247.63	2.17757	2.05171	22.1269	4.46773	0.0401983	0.167627	Up	0.0411387	4.40578	3.32648	0.0827875	117.95	114.917	TGAGATGAAGCACTGTAGCACGTT	24
piR-bta-11145858	83.5354	2.37169	-3.01584	0.00702816	-7.15264	0.00256264	0.0187478	Down	3.41451	13.835	0.041581	0	0	0.0411152	TGAGGTAGTAGGTTGTATGGCTGT	24
piR-bta-11146177	7.19596	2.83291	-2.15217	0.0146099	-6.09691	0.0313838		Down	0.781635	0	0.623715	0	0	0	TAGCTTATCAGACTGATGTTGGAC	24
piR-bta-11146881	957.328	1.95308	-2.13596	0.0554867	-4.17171	0.0326823	0.1405	Down	2.42718	60.8162	147.03	3.89101	1.79091	1.48015	TGAGGTAGTAGTTTGTGCTGTGTT	24
piR-bta-11148694	222.334	2.21154	-2.98414	0.0103118	-6.59955	0.00284377	0.0199873	Down	13.8637	30.6757	0.083162	0	0.124947	0.0822304	TTCAAGTAATCCAGGATAGGTTTA	24
piR-bta-11247975	441.144	2.2496	-2.70938	0.0146292	-6.09501	0.00674094	0.0401568	Down	11.272	81.3628	0	0.289756	0.124947	0.205576	CCCCGGTTCGAAACCGGGCGGAAACACCA	29
piR-bta-11260288	1536.44	2.28381	-3.48297	0.00403154	-7.95445	0.000495879	0.00539409	Down	117.698	185.949	0	0.206969	0.0416492	0.205576	TGAGGTAGTAGATTGTATAGCTTT	24
piR-bta-11274218	6.19192	2.8482	-2.08543	0.0162917	-5.93972	0.0370305		Down	0.822773	0	0.332648	0	0	0	CTAGACTGAAGCTCCTTGAGGACGT	25
piR-bta-11276583	72.058	2.70504	-3.04176	0.00333501	-8.22809	0.00235199	0.0176914	Down	11.2309	0	1.62166	0	0	0	TCGGATCCGTCTGAGCTTGGTTGT	24
piR-bta-11276815	674.518	1.92604	2.09759	16.4504	4.04005	0.0359411	0.152933	Up	1.35758	2.22348	2.57802	2.44223	53.9357	68.868	TGTTCACAGTGGCTAAGTTCCGAA	24
piR-bta-11278449	375.396	2.14729	-2.71869	0.0174839	-5.83783	0.00655401	0.039609	Down	0.246832	75.6394	5.61343	0.0413937	0.0416492	0.657844	TACAGTAGTCTGCACATTGGTCTT	24
piR-bta-11310617	1354.07	2.38706	2.97743	137.882	7.1073	0.00290679	0.0199873	Up	0.61708	0	0	95.6195	153.394	0.657844	TAGTCTTTTGCGATTTGTAACTTTATCTGC	30
piR-bta-11400005	3128.58	2.28756	1.98789	23.3834	4.54742	0.0468244	0.187748	Up	0	0.0411755	17.7967	166.196	228.945	191.597	TGAGATTTAACTACTGGAGGAGGAGCCTGTT	31
piR-bta-11768684	1377.18	2.51993	3.81499	783.339	9.61349	0.000136191	0.00210339	Up	0.0411387	0	0	0	206.163	46.4602	TCACTGGTCATGTTAGCTGGGGACTGTGCC	30
piR-bta-11821240	1350.77	2.14869	2.97564	84.0824	6.39373	0.00292381	0.0199873	Up	1.06961	0.164702	0.332648	0.0413937	117.117	142.834	TCGTGTCCGACTCTTTGCGACCCCCATGG	29
piR-bta-11960118	1354.69	2.29172	-3.4042	0.00448251	-7.80148	0.000663592	0.0064353	Down	0.0411387	245.612	53.2652	0.124181	0.291544	0	CTGAGAATTATCAGAGAATTCTGGACAGTGG	31
piR-bta-12103306	1588.95	2.03993	-2.56878	0.0264582	-5.24014	0.0102056	0.0575101	Down	229.348	44.4284	6.81928	0.248362	0.541439	4.56379	TCGTGTCCGACTCTGTGTGACCTCATAGACA	31
piR-bta-13863396	2194.04	1.88065	2.55612	27.9966	4.80718	0.0105846	0.0588504	Up	4.11387	3.21169	3.74229	23.7186	214.118	170.546	TCGTACCGTGAGTAATAATGTGCT	24
piR-bta-13864758	1713.62	2.37239	2.90853	119.442	6.90016	0.00363131	0.0229433	Up	0.0411387	1.11174	0.041581	27.1957	280.424	0	CTGAAGAAAAACGACTGGTCCTTCATAGGTGT	32
piR-bta-13926481	2162	2.08768	3.70459	212.897	7.73401	0.000211735	0.00294312	Up	0.452525	0.452931	0.041581	190.66	0.666386	245.006	TAAAAAGGAAAAGAGGTCTAAGAGACGTGTCT	32
piR-bta-13974170	1392.65	2.40501	5.00297	4188.34	12.0322	5.65e-07	7.85e-05	Up	0	0	0	13.2046	124.739	130.417	TGGAGACTGATTTAAGCCTTTGTGAGGAATG	31
piR-bta-14129398	1759.67	2.00427	-2.40749	0.0352735	-4.82527	0.0160625	0.0816838	Down	1.52213	185.002	202.125	1.03484	1.66597	5.42721	TAGAGATCTTTGGGTTGAATTCAGTCAGCCAAAT	34
piR-bta-14146494	1732.25	2.25936	3.73339	346.111	8.43509	0.000188917	0.0027165	Up	0.246832	0	0.083162	148.314	173.594	0.123346	TTTGAAATCAGGACTGTTCTGGAAAGTCCAGCT	33
piR-bta-14313761	14096.9	2.03863	-3.08509	0.0127854	-6.28935	0.00203491	0.015714	Down	1748.23	4.48813	898.025	4.09798	8.87127	6.82513	TGCTGGACCTAACGCCAGAAAGAATTTGGCTTTC	34
piR-bta-14353364	2033.92	2.16648	3.25775	133.236	7.05784	0.001123	0.00975607	Up	0.740496	0.576457	0.083162	202.788	176.801	0.0411152	TGGTCAGACTGTGCCAAGGATTGTGATGTGC	31
piR-bta-14539008	3738.65	2.28488	2.43011	46.9319	5.5525	0.0150944	0.0796756	Up	5.1012	0	2.57802	665.032	50.6454	2.75472	TGAGCAAAAGAGGTCAGACATAGAAGACTAGT	32
piR-bta-14568024	2703.69	2.62483	2.51951	97.9048	6.61331	0.0117517	0.0628262	Up	0	0	1.70482	465.68	56.2264	0	TGCAGTTTCGTGTTCATGTCCTTGGACTTTA	31
piR-bta-14836495	1392.24	2.1013	2.07081	20.4125	4.35138	0.0383766	0.161647	Up	0.822773	0.0411755	9.14782	207.755	7.122	51.1062	TGACATGTGTGTGAACCGGGCTCAGCAATTTT	32
piR-bta-14967111	2209.75	2.1287	2.26914	28.4493	4.83032	0.0232596	0.10777	Up	3.57906	4.11755	1.87114	0.0413937	214.368	200.149	TCTGTCTACTGAGCTCTTGGCGTGGAGGTTA	31
piR-bta-14986790	1130.94	2.51984	-3.79318	0.00132645	-9.55821	0.000148731	0.00221503	Down	28.4268	0	226.242	0	0	0.0411152	TCGTGTCCGACTCTGTGCGACCTCACAGAAAG	32
piR-bta-15125870	4380.85	2.11393	4.52198	754.367	9.55912	6.13e-06	0.000345911	Up	0.123416	0.247053	0.083162	715.077	0.416492	149.495	TAGTCAGGTCTTACTCGTGGCTTAGAGAGTCGT	33
piR-bta-15238600	1930.33	2.25919	-2.18288	0.0327688	-4.93153	0.0290449	0.130234	Down	148.799	216.336	9.68837	0	6.16407	0.164461	TTCTTATGATCTGTTCACCACTGGGTTGTCGTC	33
piR-bta-15296192	2844.76	2.03395	3.82027	218.309	7.77023	0.000133307	0.00210339	Up	0.94619	0.082351	0.166324	253.164	5.95583	313.997	CTGCATATTTTGAGTTCTACACTAGGAGTTGTT	33
piR-bta-15310073	3096.13	2.49383	-4.82008	0.000240704	-12.0205	1.44e-06	0.000119682	Down	227.579	0.0411755	416.018	0	0	0	TGAGGTAGTAGTTTGTACAGTCTC	24
piR-bta-15348752	1434.28	2.26203	2.14892	29.0593	4.86093	0.0316405	0.138885	Up	0	4.52931	1.62166	142.974	0.374842	139.997	TCCTGTGATTGTAGCGTATTTGGCAGCATCTT	32
piR-bta-15355847	1268.04	2.34225	-4.0621	0.00136729	-9.51446	4.86e-05	0.00106737	Down	0.164555	140.573	145.908	0.0827875	0	0	CTAGATTGTAAGCTCTTGAGCATGGATGTGTT	32
piR-bta-15395179	2078.9	1.98398	2.81138	47.7595	5.57772	0.00493291	0.0302503	Up	1.97466	1.15291	2.49486	2.56641	254.976	127.21	TGTATTGTAAGGATATCTCTGGAAACCGGT	30
piR-bta-15427707	1285.14	2.32214	-2.54687	0.0165825	-5.91419	0.0108694	0.0596388	Down	72.1572	102.98	90.1892	0	1.79091	0	TGAGATTGACTGTGTCCTTTTGGGCCCAATT	31
piR-bta-15447675	1660.65	2.50816	4.01092	1067.5	10.06	6.05e-05	0.00118284	Up	0	0	0.041581	145.044	164.181	0	TGCAGTTTCGTGTTCATGTCCTTGGACTTAT	31
piR-bta-15490800	1265.78	2.59915	4.12482	1687.91	10.721	3.71e-05	0.000904077	Up	0	0	0	147.279	0	106.571	TGAGTATGGACTTGGATAGTCTGAGTTGGTAC	32
piR-bta-1549816	2794.67	2.08121	3.86531	264.025	8.04453	0.000110949	0.00192775	Up	0.452525	0.082351	0.457391	0.538119	265.93	270.127	GCCCGGATAGCTCAGTCGGTAGAGCATCAGACT	33
piR-bta-15514736	1788.63	2.18832	3.65532	255.826	7.99902	0.000256865	0.00324584	Up	0.164555	0	0.457391	1.20042	174.302	167.257	TAGAAATACTTCCGAGAAACTGAGCAGGACGG	32
piR-bta-15567574	1693.92	2.45043	-2.30937	0.0197918	-5.65896	0.0209229	0.0991458	Down	138.349	0	205.493	2.19387	0.541439	0	CTCAAGTGTGGACCGACAGTGCTGGACTCCT	31
piR-bta-15586372	1477.63	2.27454	4.00353	551.101	9.10617	6.24e-05	0.00118284	Up	0.0822773	0	0.083162	154.109	123.032	0.0411152	TCCAGATCTGTAACGTGGAAAGAGAGGGTG	30
piR-bta-15692739	1528.95	2.60964	4.11318	1703.06	10.7339	3.9e-05	0.000904077	Up	0	0	0	267.155	0	33.7967	TCATGTCTTACTTATCTTTATATCCCTAGTAAC	33
piR-bta-15696302	4732.21	2.06268	-4.86196	0.000957347	-10.0287	1.16e-06	0.000119682	Down	1.89238	532.07	534.731	0.165575	0.124947	0.0411152	AGGCAGTGTAGTTAGCTGATTGTAA	25
piR-bta-15702127	1255.04	1.96768	-3.23256	0.012169	-6.36065	0.00122686	0.010232	Down	2.30377	162.89	113.973	0.952056	0.374842	0.452267	TAGTGGCTGCCTACTATGAGCCTGGTCGTGTC	32
piR-bta-15707019	6174.28	2.36124	2.31793	44.4217	5.47319	0.0204531	0.0991458	Up	11.4777	0.0411755	0	495.524	6.78881	735.099	TTGGACTTTATCCTCTAAGCAATGGGGAGTAT	32
piR-bta-15767062	1725.46	2.30422	-2.94904	0.00900394	-6.79523	0.00318763	0.0208092	Down	209.89	109.527	0	0.703693	0.0416492	0.575613	TAGTCAGGTCTTACTCGTGGCTTAGAGAGCTTG	33
piR-bta-15767226	7180.98	2.52103	4.45656	2410.47	11.2351	8.33e-06	0.000360943	Up	0	0	0.041581	734.242	612.201	0	TCGTACCGTGAGTAATAATGCGGTTG	26
piR-bta-15788443	2567.4	2.158	-4.26824	0.00168753	-9.21087	1.97e-05	0.000631975	Down	221.038	272.129	8.81517	0.0413937	0.249895	0	TTTGAATCTTTCCACTGGATCACTCTAGGATTCT	34
piR-bta-15828101	1259.73	2.26616	3.66511	316.424	8.30571	0.000247234	0.00322177	Up	0.123416	0	0.166324	117.434	0.0416492	136.708	TGAGATATCAAGAACCCGAGCTTCATTAGGAAA	33
piR-bta-15854932	4786.4	2.26972	2.14327	29.1336	4.86461	0.0320918	0.139399	Up	0.123416	19.7642	0.083162	0.33115	433.984	470.975	TGCAGTTTCGTGTTCATGTCCTTGGACTTGTTA	33
piR-bta-15868400	1995.41	2.15515	2.38728	35.3816	5.14493	0.0169738	0.0842627	Up	0.0822773	2.347	5.11446	362.319	18.9504	0.657844	GAATGAACTGTGCTCATAACTCTTTGCCTTAA	32
piR-bta-15881212	2459.97	2.44837	3.6461	486.738	8.927	0.000266246	0.00326543	Up	0.0411387	0	0.207905	445.562	0	37.4148	TCACAGCAAATCTGTATATACGTTCTGAAGACTG	34
piR-bta-15883233	1895.66	2.44552	-3.21102	0.00432644	-7.8526	0.00132267	0.0106068	Down	230.006	0	131.022	0.413937	0.0416492	0	TGAGAATTATCAGAGAATTCTGGACAGTGTAT	32
piR-bta-17212327	3617.14	2.10625	-2.02986	0.0516391	-4.27539	0.0423709	0.174937	Down	325.818	5.47634	370.445	0.538119	20.4497	0.781189	TGAGATTGACTGTGTCCTTTTGGGCCCAACAGC	33
piR-bta-17286382	1548.45	2.53665	-3.36682	0.00268577	-8.54045	0.000760411	0.0071815	Down	0	270.894	71.9351	0	0	0.164461	CTTCTCACTACTGCACTTGACTAGTCTTTAAA	32
piR-bta-17330909	7151.57	2.38109	5.02605	4004.75	11.9675	5.01e-07	7.85e-05	Up	0	0.0411755	0	543.583	0.0832983	908.852	TGTTTTCGTTTAGAAGGGATCACGTGTGCGCT	32
piR-bta-1735080	58.4569	2.23619	-2.29117	0.0286864	-5.12349	0.0219537	0.102862	Down	1.35758	7.74099	3.32648	0	0.166597	0	ACACTGTGCTGATTGTCATGTTCTGATC	28
piR-bta-17745115	2146.1	2.04943	3.47836	139.941	7.12867	0.000504484	0.00539409	Up	0.863912	0.247053	0.457391	371.012	1.58267	48.1459	ATTCTGCCTTCCGTGCTTAGCATCTGTGAGT	31
piR-bta-17881861	2802.82	2.2978	2.39664	45.4753	5.50701	0.016546	0.0831284	Up	0.0822773	6.71161	0	94.7503	402.206	7.60632	TATATCGTGATCGTTTGTGCCGTATTTGCCTAA	33
piR-bta-17882760	2210.35	2.09097	-1.99686	0.0553463	-4.17537	0.0458404	0.186176	Down	7.28155	229.677	242.667	14.0325	1.45772	0.0822304	TTGATGGTAACTGGTAGACCGGAAGGGCGC	30
piR-bta-17926327	1261.53	2.45102	2.98442	159.222	7.31489	0.00284113	0.0199873	Up	0	0.0411755	0.540553	219.718	0	28.1228	TCTCCTGTGAACTCTACATCGCACTGTGGGTA	32
piR-bta-17931873	3258.72	2.0228	4.36379	454.162	8.82706	1.28e-05	0.000444206	Up	0.287971	0.123527	0.249486	2.19387	328.32	292.617	AGGCAGTGTAGTTAGCTGATTGTTT	25
piR-bta-17992398	4329.73	2.53528	3.9083	961.171	9.90865	9.29e-05	0.00168515	Up	0	0	0.124743	486.211	0	383.112	TATATCGTGATCGTTTGTGCCGTATTTGCCTATA	34
piR-bta-18091066	4902.6	2.36342	2.41651	52.39	5.71122	0.0156701	0.0809543	Up	7.32268	0.205878	0	428.342	0.333193	554.48	TCGTGTCTGACTGTTTGCAACCCCATGGGCGAG	33
piR-bta-18132415	2047.08	2.25803	3.24006	159.361	7.31615	0.00119505	0.0101701	Up	0.452525	0.329404	0.291067	163.257	0	250.926	TATTCAGTCTAATGAACATCTACGTGTCTTCC	32
piR-bta-18194801	4026.6	2.1198	4.44829	689.527	9.42946	8.66e-06	0.000360943	Up	0.0411387	0.123527	0.332648	0.33115	377.591	397.173	TGCATGTGTGTTGACGGATCTACCCGGAGCAAA	33
piR-bta-18623999	96.5143	2.28762	-2.41524	0.0217153	-5.52514	0.0157249	0.0809543	Down	7.40496	11.1174	0.374229	0.206969	0	0	ATGCCTTGATGATGTTCAAAGATCTGATACGT	32
piR-bta-18744322	5090.1	2.41386	4.77789	2963.69	11.5332	1.77e-06	0.000123115	Up	0	0	0.041581	0.0413937	802.163	125.072	GCATTGGTGGTTCAGTGGTAGAATTCTCGCCACG	34
piR-bta-1877091	7.32984	2.76966	2.28318	80.0946	6.32363	0.0224199		Up	0	0	0	0.0413937	1.16618	0.123346	AAACCCGTAGATCCGATCTTGTGA	24
piR-bta-18820784	2692.46	2.36293	3.13727	170.443	7.41314	0.0017053	0.0134172	Up	0.94619	0.0411755	0	187.017	309.203	0.0411152	GTAAATGATGAACTCACTTTTTTCCCCATCAGAC	34
piR-bta-1910198	543.791	2.09373	-3.66588	0.00489196	-7.67537	0.000246488	0.00322177	Down	0.123416	42.4519	81.374	0.124181	0.0416492	0.0822304	GGCTGGTCCGATGGTAGTGGGTTACCAGAACTTG	34
piR-bta-1929240	1540.17	2.02592	3.51827	139.85	7.12774	0.000434363	0.00490948	Up	0.287971	0.617633	0.332648	145.085	140.982	0.698959	TCCCTGGTGGTCTAGTGGTTAGGATTCGGCGCGC	34
piR-bta-1974522	2511.36	2.09168	4.15961	416.04	8.70058	3.19e-05	0.00084539	Up	0.0411387	0.164702	0.374229	169.135	0.49979	341.215	TCCCTGGTGGTCTAGTGGTTAGGATTCGGCGCCT	34
piR-bta-2029742	5.02578	2.85774	-2.00874	0.0187047	-5.74046	0.0445645		Down	0.411387	0.576457	0	0	0	0	TTTGAGTGTGGAATCTGGATATCTGAGACCC	31
piR-bta-2271219	13431.3	2.58959	-4.50504	0.000307699	-11.6662	6.64e-06	0.000345911	Down	963.056	1713.27	0	0	0	0	GCATTGGTGGTTCAGTGGTAGAATTCTCGCT	31
piR-bta-2462223	7.54144	2.83829	2.17072	71.5629	6.16114	0.0299523	0.132874	Up	0	0	0	0.0827875	0	1.48015	TACCCATTGCATATCGGAGCTGTAT	25
piR-bta-2526652	2279.43	2.3798	-2.95232	0.00767332	-7.02593	0.00315396	0.0208092	Down	242.183	3.66462	199.464	0	1.16618	0	TACCCTGTAGAACCGAATTTGTGAA	25
piR-bta-2782495	550.114	2.49761	3.51751	441.231	8.78539	0.000435613	0.00490948	Up	0.0411387	0	0	64.9468	0	45.2679	TGTAAACATCCCCGACTGGAAGCCTA	26
piR-bta-3142405	4037.12	2.53807	3.85388	880.031	9.78141	0.000116259	0.0019392	Up	0	0.123527	0	0	336.817	447.498	GTGTCTTCTTGATCTATCTGGTCTTGCCTGA	31
piR-bta-3158827	57.0151	2.71854	-2.94365	0.00389969	-8.00242	0.00324365	0.0208092	Down	9.05051	0.988212	0	0	0	0	TGCCCGGCTAGCTCAGTCGGTAGAGCATGAGACT	34
piR-bta-4102558	26.2558	2.74529	2.69086	167.402	7.38717	0.00712691	0.0415798	Up	0	0	0	4.22216	0.832983	0	GCATTGGTGGTTCAGTGGTAGAATTCTTGCCCC	33
piR-bta-4293249	353.735	2.09618	-3.03872	0.0120928	-6.36971	0.00237582	0.0176914	Down	46.1987	0.164702	19.3767	0.33115	0.0416492	0.0822304	TTCAAGTAATCCAGGATAGGTTTT	24
piR-bta-4311144	5.74645	2.76606	2.2079	68.9363	6.10719	0.027251		Up	0	0	0	0.538119	0.49979	0.0411152	CTGACCTATGAATTGACAGCCATA	24
piR-bta-4365354	381.213	2.49993	-3.41596	0.00268722	-8.53967	0.000635567	0.00631027	Down	42.3728	0	31.6847	0	0	0.0411152	TGGAAGACTAGTGATTTTGTTGTCCA	26
piR-bta-4426165	426.665	2.30726	4.00983	609.607	9.25174	6.08e-05	0.00118284	Up	0	0	0.041581	35.3089	43.5234	0.493383	GCATTGGTGGTTCAGTGGTAGAATTCTCGAAA	32
piR-bta-5537023	11966.1	2.12935	-2.53923	0.02357	-5.4069	0.0111096	0.0601651	Down	6.08852	918.955	1770.39	6.95415	22.8654	0.164461	GGCTGGTCCGAAGGTAGTGAGTTATCTCAATTAA	34
piR-bta-640442	402.389	2.40413	-2.81615	0.00916023	-6.7704	0.00486025	0.0302496	Down	17.9365	64.8514	0	0.0413937	0.208246	0	GGCCCGGCTAGCTCAGTCGGTAGAGCATGAGACT	34
piR-bta-7460488	1953.7	2.26792	-3.33196	0.00531165	-7.55662	0.000862358	0.00765113	Down	312.86	28.4111	1.16427	0.0827875	0.666386	0	TTGACATGTGTGTGAACCGGGCTCAGCAA	29
piR-bta-7840753	1445.27	2.38557	2.25014	41.294	5.36786	0.02444	0.110777	Up	0.0822773	0.0411755	3.74229	0	27.1552	265.481	ATGGATCTGCCCTTGGACGTTGTCTGAAGT	30
piR-bta-9344380	10115.7	2.29245	5.27558	4371.83	12.094	1.32e-07	5.52e-05	Up	0	0.0411755	0.041581	950.814	0.0832983	1092.06	GTCAGTGCACTACAGAACTTTGCT	24
piR-bta-9358347	137.927	2.66049	3.36158	492.313	8.94343	0.000774982	0.0071815	Up	0	0	0	0	13.6609	12.7868	CCCAGTGTTCAGACTACCTGTTTAGA	26

## Sheet: Table S3
Table S3. Differentially expressed piRNAs between M18 and M6
piRNA_id	BaseMean	lfcSE	stat	FoldChange	log2FoldChange	pValue	qValue	Regulation	Expression_M6_2	Expression_M6_3	Expression_M6_4	Expression_M18_1	Expression_M18_2	Expression_M18_4	Sequence	Length
piR-bta-11096392	1049.02	2.66134	4.26976	2634.44	11.3633	1.96e-05	7.86e-05	Up	0	0	0	32.0059	0	46.737	TCGTGTCTGACTGTTTGCAACCCCATGGGTT	31
piR-bta-11105275	1231.51	2.63822	-3.98738	0.000681228	-10.5196	6.68e-05	0.000244508	Down	32.094	0.331422	513.208	0	0	0	TGTAGTGTTTCCTACTTTATGGAC	24
piR-bta-11110173	1248.56	2.3795	-3.05883	0.00644112	-7.27847	0.00222206	0.00564489	Down	0.0404717	475.466	163.803	0.0411387	0	0.207905	GAAAAACTCAAACGAACTTTTGGA	24
piR-bta-11134216	14398.5	2.38498	-5.03821	0.00024144	-12.016	4.7e-07	2.97e-06	Down	3685.15	2123.92	11.4641	0	0	0.041581	AACCCGTAGATCCGATCTTGCGAT	24
piR-bta-11136628	14948.3	2.55897	-4.97411	0.000147337	-12.7286	6.55e-07	3.96e-06	Down	0.24283	3145.77	4104.04	0	0	0	TGAGGTAGTAGTTTGTACAGTCTGAAG	27
piR-bta-11138389	590.192	2.31477	-2.99634	0.00816782	-6.93583	0.00273244	0.00680579	Down	0.323773	280.176	30.5013	0.0411387	0	0.124743	ACTGGACTTGGAGTCAGAAGGCAAG	25
piR-bta-11138852	2299.59	2.07581	-2.65371	0.0219657	-5.5086	0.00796116	0.0178463	Down	308.435	746.527	4.81159	1.43985	0.535282	0.41581	TACTAGACTGAAGCTCCTTGAGAT	24
piR-bta-11140264	3935.94	2.32353	3.1875	169.631	7.40625	0.00143508	0.00387977	Up	1.82122	1.78139	0.627599	151.02	161.326	0	AAACCCGTAGATCCGAACTTGTAA	24
piR-bta-11140735	8368.66	2.57326	-2.77296	0.00711191	-7.13555	0.00555486	0.0127171	Down	1249.52	0	2166.09	1.15188	0.205878	0	TGAGATGAAGCACTGTAGCCCGGA	24
piR-bta-11140799	690.242	2.36086	-2.36191	0.0209613	-5.57613	0.0181813	0.0367727	Down	115.587	0.124283	159.954	0.0411387	0.617633	0	CAAAGAATTCTCCTTTTGGGCATA	24
piR-bta-11140992	552.917	2.31588	-2.67112	0.0137351	-6.18599	0.00755978	0.0170174	Down	0.404717	260.042	29.7063	0.0411387	0	0.249486	GCTTTCAGTCGGATGTTTACAGTA	24
piR-bta-11142171	572.507	2.51551	-3.2406	0.00351626	-8.15174	0.0011928	0.00332502	Down	13.9627	0.0414277	239.659	0	0	0.041581	TGAGGTAGTAGGTTGTGTGGTTACAA	26
piR-bta-11142494	1920.12	2.28147	-3.70307	0.0028626	-8.44846	0.000213003	0.000707382	Down	296.981	268.659	260.663	0	0	0.166324	TGAGGTAGTAGATTGTATAGCTAT	24
piR-bta-11143131	1207.04	2.33941	-3.46668	0.00361949	-8.11	0.000526925	0.00160162	Down	72.8895	538.684	0.2092	0.0822773	0.0411755	0	TACAGTAGTCTGCACATTGGTTTAA	25
piR-bta-11143209	12330.5	2.01293	-3.12308	0.0128104	-6.28654	0.00178972	0.00469692	Down	48.8493	2951.72	2981.85	2.38604	3.37639	2.03747	CCCATAAAGTAGAAAGCACTACCT	24
piR-bta-11144133	1369.86	2.10303	-2.95963	0.0133762	-6.22419	0.00308006	0.00760124	Down	439.644	5.01275	47.2373	0.287971	0.164702	0.374229	CATTGCACTTGTCTCGGTCTGTTT	24
piR-bta-11144502	1167.07	2.35193	-3.20571	0.00537465	-7.53961	0.00134731	0.00367946	Down	360.562	0.124283	64.5171	0	0.082351	0.124743	GTCCCTGAGACCCTAACTTGTAAAA	25
piR-bta-11145247	5669.41	2.14031	-2.45638	0.0261433	-5.25741	0.0140345	0.0297266	Down	899.159	29.8279	1340.01	0.0411387	4.40578	3.32648	TGAGATGAAGCACTGTAGCACGTT	24
piR-bta-11145266	2575.68	2.58556	-4.39208	0.000381514	-11.356	1.12e-05	4.91e-05	Down	720.598	1.07712	239.994	0	0	0	TGAGGTAGTAGGTTGTATGGTCTCT	25
piR-bta-11145867	20044.3	2.40509	-4.347	0.000712458	-10.4549	1.38e-05	5.94e-05	Down	658.11	9805.77	0.376559	0.0411387	0	0.207905	TCGTACCGTGAGTAATAATGCGTAA	25
piR-bta-11145887	1861.83	2.52784	-2.79257	0.00749863	-7.05916	0.00522915	0.0121262	Down	260.192	604.306	0.0418399	0	0	0.374229	TGTAAACATCCCCGACTGGAAAGC	24
piR-bta-11146258	1959.59	2.6221	-3.53449	0.00162224	-9.26779	0.000408568	0.001293	Down	0	835.887	184.43	0	0.0411755	0	TAGCTTATCAGACTGATGTTGAAAC	25
piR-bta-11148426	5926.12	2.27934	-3.17027	0.00667918	-7.22611	0.00152296	0.00405621	Down	1540.03	834.52	0.0836798	0.781635	0.576457	0.041581	AACCCGTAGATCCGATCTTGAGAA	24
piR-bta-11183461	6292.47	1.97616	6.27148	5380.19	12.3934	3.58e-10	6.41e-08	Up	0.0404717	0.124283	0.0418399	134.811	169.52	197.468	GTCGTGTCCGACTCTTTGTGACCCCAAGGACTG	33
piR-bta-11260288	3734.9	2.44148	2.82882	119.968	6.90651	0.00467196	0.0111217	Up	0.0404717	0.165711	5.35551	117.698	185.949	0	TGAGGTAGTAGATTGTATAGCTTT	24
piR-bta-11268139	1709.25	2.72863	-3.73445	0.000856099	-10.1899	0.000188125	0.000632571	Down	0	532.512	325.096	0	0	0	CTGAGGTAGGAGGTTGTATAGTTA	24
piR-bta-11272143	4350.41	2.06786	-3.39202	0.00773591	-7.01421	0.000693794	0.00205089	Down	6.67782	953.831	1145.53	0.329109	0.37058	0.790039	GTGAGGTAGTAGGTTGTATAGCTT	24
piR-bta-11272989	1852.71	2.30097	4.32673	993.027	9.95569	1.51e-05	6.36e-05	Up	0.202358	0	0	46.4867	33.8051	64.4505	TGCTGGACCTAACGCCAGAAAGAATTTGGCTTTT	34
piR-bta-11274999	1397.71	2.04257	-2.29289	0.0389192	-4.68337	0.0218545	0.0429114	Down	179.532	453.758	5.18815	1.19302	0.494106	1.12269	CAACGGAATCCCAAAAGCAGCAAT	24
piR-bta-11275380	913.104	2.38826	-3.79857	0.00185807	-9.07198	0.000145531	0.000495542	Down	163.425	2.52709	200.413	0	0.0411755	0	TGGCTCAGTTCAGCAGGAATAGAA	24
piR-bta-11275607	151.586	2.70726	3.64852	940.643	9.8775	0.000263755	0.000865245	Up	0	0	0	4.56639	0	6.81928	TAGTCAGGTCTTACTCGTGGCTTAGAGAGCCTA	33
piR-bta-11275750	679.295	2.3751	-2.36438	0.0203949	-5.61565	0.0180601	0.0367727	Down	219.68	0.124283	22.5099	0.0822773	0	0.457391	TTATAAAGCAATGAGACTGATTTA	24
piR-bta-11276692	1515.02	2.38378	-2.34404	0.0207941	-5.58768	0.019076	0.038152	Down	0.0404717	435.074	311.791	0.370248	0	0.83162	AACCCGTAGATCCGATCTTGTACT	24
piR-bta-11277326	663.364	2.41052	-2.89429	0.00793948	-6.97674	0.00380023	0.00920957	Down	79.7292	234.025	0.753118	0	0	0.166324	TACAGTAGTCTGCACATTGGTAAAC	25
piR-bta-11278221	81867.5	2.45856	-5.94541	3.98e-05	-14.6172	2.76e-09	1.65e-07	Down	25.5376	25957.6	15161.4	0	0	0	CTGAGATGAAGCACTGTAGCTCTGGGG	27
piR-bta-11278886	755.465	2.76046	-3.44121	0.00138172	-9.49932	0.000579118	0.00174059	Down	211.019	0	71.086	0	0	0	AACCCGTAGATCCGATCTTGTGCTGGG	27
piR-bta-11290242	1575.08	2.43231	5.41817	9272.05	13.1787	6.02e-08	6.76e-07	Up	0	0	0	46.9804	43.1931	33.9301	TATAACTCTGGAAAGGCCACCCGTGGCTGATAGC	34
piR-bta-11310617	8.78721	2.95025	2.31507	113.776	6.83005	0.0206089	0.0409136	Up	0	0	0	0.61708	0	0	TAGTCTTTTGCGATTTGTAACTTTATCTGC	30
piR-bta-11312728	1698.21	2.33189	3.96083	603.098	9.23625	7.47e-05	0.000264357	Up	0.323773	0	0	21.3098	38.4991	76.4259	TTTGGCTGTTTCTTTTATCACTTTAATATTAGC	33
piR-bta-11393734	3090.17	2.4029	5.11818	5037.38	12.2985	3.08e-07	2.18e-06	Up	0	0.0414277	0	120.043	125.256	0.166324	TCAATGAATAAGAGCAATGACTGGCGCTC	29
piR-bta-11394136	5393.63	2.2633	5.85538	9758.89	13.2525	4.76e-09	2.25e-07	Up	0	0	0.0418399	182.409	212.754	35.8012	TAGAAAGACAAGTTAGGACACGGCCCCTGC	30
piR-bta-11397150	7.77331	2.85796	2.4892	138.528	7.11403	0.0128031	0.0274426	Up	0	0	0	0	0.37058	0.291067	TTGATGGTAACTGGTAGACCTGAAGGGCGT	30
piR-bta-11400150	3029.12	2.31473	5.44044	6178.87	12.5931	5.31e-08	6.35e-07	Up	0	0.0414277	0	165.419	7.86452	46.2381	TAAGCAAGACTCAGTAGAAGGCCGCTGGCTTTTA	34
piR-bta-11471704	44.906	2.53101	2.47321	76.6232	6.25971	0.0133906	0.0285879	Up	0.0809433	0	0	1.76896	1.77055	0	TGTGAACGTCTGTTATCATCTCCTGTGATCC	31
piR-bta-11581169	1068.29	2.53399	4.84664	4977.83	12.2813	1.26e-06	6.96e-06	Up	0	0	0	29.4142	0.164702	51.0199	TCGTGTCCAGCTCTGTGTGACCCCATGGA	29
piR-bta-11624838	5232.34	2.40343	5.96676	20747.8	14.3407	2.42e-09	1.63e-07	Up	0	0	0	181.751	206.536	29.2314	TTCTGCCTTCCGTGCTTAGCATCTGTGAGCT	31
piR-bta-11672047	2071.82	2.46307	5.36953	9578.2	13.2255	7.89e-08	7.87e-07	Up	0	0	0	55.0847	113.233	3.24332	TGACTTCTCTGGCCTTTGGGGAACTTGCCCCTCA	34
piR-bta-11749995	5906.65	2.64723	4.60307	4657.56	12.1854	4.16e-06	2.04e-05	Up	0	0	0	236.671	230.459	0	TGTTGACTGCAGAGGGCTTTTATTATCTGC	30
piR-bta-11792897	463.722	2.30501	3.81268	442.11	8.78826	0.00013747	0.000474094	Up	0	0	0.16736	10.5315	24.8288	3.16015	TGTTACAAAGATGTGTGGATTAGAGAGGTCTCTT	34
piR-bta-11805882	15.0887	2.30456	2.2317	35.3362	5.14308	0.0256351	0.0496103	Up	0	0.124283	0	0.370248	0.535282	0.291067	GTGAACTTGCTCAAGCTGAACCACACGGAGTC	32
piR-bta-11821240	21.2664	2.7022	3.11718	343.278	8.42323	0.00182592	0.00474563	Up	0	0	0	1.06961	0.164702	0.332648	TCGTGTCCGACTCTTTGCGACCCCCATGG	29
piR-bta-11841756	2482.26	2.11211	5.51838	3225.77	11.6554	3.42e-08	5.37e-07	Up	0	0.0828554	0.0418399	42.9488	81.0334	77.0911	TCGTGGCCGACTTTGCAACCCAATGGACTGT	31
piR-bta-11916593	353.531	2.50214	4.62002	3019.22	11.56	3.84e-06	1.91e-05	Up	0	0	0	8.10432	12.4762	7.94197	TGGACTACATATCCCCTACTACATACTGAGTGT	33
piR-bta-11945734	2903.34	2.11508	5.59923	3673.26	11.8428	2.15e-08	4.05e-07	Up	0	0.0828554	0.0418399	45.5817	77.904	110.023	TGGCCACATAGATCTATTTCAAAAAATTTT	30
piR-bta-11960118	3379.94	2.54178	5.11599	8213.14	13.0037	3.12e-07	2.18e-06	Up	0	0	0	0.0411387	245.612	53.2652	CTGAGAATTATCAGAGAATTCTGGACAGTGG	31
piR-bta-12091381	29.4392	2.55419	2.62528	104.363	6.70547	0.00865787	0.0191931	Up	0	0	0.0418399	0.246832	2.347	0	TAGATTCTGTCTTCACCTCTGCTCTGAAGATG	32
piR-bta-12103306	3841.46	2.45221	5.61602	13985.4	13.7716	1.95e-08	3.89e-07	Up	0	0	0	229.348	44.4284	6.81928	TCGTGTCCGACTCTGTGTGACCTCATAGACA	31
piR-bta-12282689	655.557	2.3289	4.65274	1827.63	10.8358	3.28e-06	1.65e-05	Up	0	0.0414277	0	1.60441	44.9636	10.8526	GAATAAGATAAAGGCTGTGCAGTTTGTACTT	31
piR-bta-12368583	4642.89	2.49526	5.44356	12272.3	13.5831	5.22e-08	6.35e-07	Up	0	0	0	292.414	42.699	0.706877	CTATATCGTGATCGTTTGTGCCGTATTTGCCTG	33
piR-bta-12390249	17.1192	2.81602	2.78186	228.14	7.83377	0.00540484	0.0124798	Up	0	0	0	0	0.164702	1.20585	ATAGATACTATTGTGAGACTTCCTTGGACTA	31
piR-bta-12420060	57.1777	2.75342	3.25563	499.416	8.9641	0.00113143	0.00317035	Up	0	0	0	3.53793	0.617633	0	TAGCCATTTCAGGGTGCCAGAACACCGAGCCTC	33
piR-bta-12445030	568.56	2.482	4.85879	4268.53	12.0595	1.18e-06	6.62e-06	Up	0	0	0	7.07585	20.5878	19.0025	TGACTATATCGTGATCGTTTGTGCCGTATTT	31
piR-bta-12469156	3995.33	2.65133	4.5351	4164.86	12.0241	5.76e-06	2.65e-05	Up	0	0	0	95.3183	0	207.822	TCATGTCCGACTCTTTGTGACCTCATGGAA	30
piR-bta-12572760	7626.28	2.24976	5.77292	8122.2	12.9877	7.79e-09	2.47e-07	Up	0	0	0.0836798	260.038	234.453	105.782	ATGTATTGTAAGGATATCTCTGGAAACTGG	30
piR-bta-12669797	708.136	2.2555	4.59899	1326.12	10.373	4.25e-06	2.06e-05	Up	0	0.0828554	0	17.3605	23.5936	15.8424	TCTGTTGACTGCAGAGGGCTTTTATTATCTGC	32
piR-bta-13064177	2562.04	2.10792	5.07839	1669.08	10.7048	3.81e-07	2.59e-06	Up	0.121415	0.124283	0	69.2775	54.4752	76.8417	TGCTAAGTCACTTCAGTCGTGTCCGACTCC	30
piR-bta-13448775	3116.26	2.51359	5.24247	9264.01	13.1774	1.58e-07	1.29e-06	Up	0	0	0	202.073	21.1642	0.457391	TCTCCTGTGAACTCTACATCGCACTGTGGGG	31
piR-bta-13481940	2617.86	2.27988	5.5003	5955.59	12.54	3.79e-08	5.46e-07	Up	0	0.0414277	0	66.1921	16.6349	117.549	TTTTGATGATCTTGGATGGTTTGCCCACAGT	31
piR-bta-13548549	3891.39	2.12733	5.83334	5440.29	12.4095	5.43e-09	2.25e-07	Up	0.0404717	0	0.0418399	133.701	96.6389	72.7667	TACCTATCACTTTGTCTCTTACTGAATTCT	30
piR-bta-13777038	1503.69	2.12863	5.28274	2427.04	11.245	1.27e-07	1.11e-06	Up	0.0404717	0	0.0418399	38.6704	38.3756	41.7889	TAATAAAGATGGTGTCTGGCCTCTGTCCCTT	31
piR-bta-13795326	5.27233	2.98116	2.14182	83.5823	6.38513	0.0322076	0.0612287	Up	0	0	0	0.370248	0	0	TTAAAAGGGTGCTGAGCTACAGAATTTTAGTA	32
piR-bta-13803217	2.73843	2.87248	2.14412	71.4533	6.15893	0.0320234	0.0610942	Up	0	0	0	0.123416	0.0411755	0.041581	TGAACTTGCTCAAGCTGAACCACACGGAGTCGT	33
piR-bta-13838541	963.326	2.57999	4.61728	3855.12	11.9126	3.89e-06	1.92e-05	Up	0	0	0	5.71828	0.0411755	69.4402	TCGTGTCCGACTCTGTGTGACCTCATAGATGAG	33
piR-bta-13877426	121.721	2.58368	3.98851	1265.09	10.305	6.65e-05	0.000244508	Up	0	0	0	0.740496	1.8529	7.15193	TTTTGTTTATGTGGGTTAAAACTATTGGTATTTG	34
piR-bta-13878158	4411.75	1.98775	5.83759	3112.07	11.6037	5.3e-09	2.25e-07	Up	0.0809433	0.0828554	0.0836798	60.4739	46.8989	239.008	TAGAAAGACAAGTTAGGACACGGCCCCTGCT	31
piR-bta-13879144	7.61558	2.95827	2.26726	104.485	6.70715	0.0233746	0.0455636	Up	0	0	0	0.534803	0	0	TATTAATTTGGAAGACTGGCTCTTTACTGCC	31
piR-bta-13888838	6194.52	2.3785	6.15526	25536.4	14.6403	7.5e-10	1.01e-07	Up	0	0	0	123.21	164.208	207.406	TCGTGTCCGACTCTTTGCGACCCCCATGGT	30
piR-bta-13893638	2432.13	2.41401	5.65327	12828.4	13.6471	1.57e-08	3.53e-07	Up	0	0	0	52.0816	91.7802	53.5979	TCCTGTGACTGCTTTTCTATGACTTCCTGACT	32
piR-bta-13926481	11.9568	2.75624	2.82424	220.443	7.78426	0.00473935	0.0111832	Up	0	0	0	0.452525	0.452931	0.041581	TAAAAAGGAAAAGAGGTCTAAGAGACGTGTCT	32
piR-bta-13931841	43.3346	2.75625	3.17622	431.87	8.75445	0.00149208	0.004007	Up	0	0	0	0	2.88229	0.914782	AACTGAGAATTATCAGAGAATTCTGGACAGTGT	33
piR-bta-13964566	3578.75	2.125	5.79428	5087.95	12.3129	6.86e-09	2.47e-07	Up	0.0404717	0	0.0418399	71.9927	86.5921	126.074	TAGATCTCTCCGGCTGTTGGGTCTCACGGC	30
piR-bta-14016268	166.556	2.70626	3.67552	986.998	9.9469	0.000237369	0.000783462	Up	0	0	0	3.57906	0	9.10624	TCTTATGAAGTGTCTGCTGGCATAGAGCG	29
piR-bta-14039290	5.98534	2.79838	2.52845	134.884	7.07557	0.0114567	0.0250557	Up	0	0	0	0.123416	0.288229	0.083162	TGCAGTTTCGTGTTCATGTCCTTGGACTTGAGA	33
piR-bta-14042824	33.889	2.76635	3.0841	370.084	8.53171	0.00204167	0.00528086	Up	0	0	0	1.23416	1.48232	0	TTCTGACTGCTAGGACTTTAAATAAAGCCTGA	32
piR-bta-14043925	287.378	2.51343	4.50865	2578.26	11.3322	6.52e-06	2.95e-05	Up	0	0	0	7.73407	6.75278	8.10829	ATGTATTGTAAGGATATCTCTGGAAACTGGT	31
piR-bta-14068679	3092.75	2.65399	4.48706	3844.57	11.9086	7.22e-06	3.21e-05	Up	0	0	0	156.697	0	67.8602	CATGTTGAATGCTCATGGTGCTCAGATCCACTT	33
piR-bta-14103889	1677.09	2.25062	5.06815	2714.53	11.4065	4.02e-07	2.67e-06	Up	0	0.0828554	0	49.1607	35.2874	46.3628	TGGACATGAGTCTGAGCAAGATTCGGGAGT	30
piR-bta-14105347	17.9055	2.53028	2.44283	72.5569	6.18104	0.0145727	0.0307456	Up	0	0	0.0418399	0	0.947037	0.582134	TGGACGTAATCTGTAATTCGTAATCCGAACG	31
piR-bta-14109253	2658.36	2.28323	4.81376	2035.15	10.9909	1.48e-06	8.05e-06	Up	0.0404717	0.124283	0	0.205693	98.9036	123.412	TAGTACCTACTGCAAGAGATATACTTGAGCATT	33
piR-bta-14112917	18.0971	2.7019	3.0707	314.458	8.29673	0.0021356	0.0054712	Up	0	0	0	0.205693	0.658808	0.623715	TATATCGTGATCGTTTGTGCCGTATTTGCCTGGC	34
piR-bta-14129398	4623.7	2.3557	5.13082	4349.68	12.0867	2.88e-07	2.07e-06	Up	0	0	0.0836798	1.52213	185.002	202.125	TAGAGATCTTTGGGTTGAATTCAGTCAGCCAAAT	34
piR-bta-14146494	4.57051	2.90809	2.24938	93.1443	6.5414	0.0244886	0.0475628	Up	0	0	0	0.246832	0	0.083162	TTTGAAATCAGGACTGTTCTGGAAAGTCCAGCT	33
piR-bta-14156371	523.391	2.14189	4.72358	1110.8	10.1174	2.32e-06	1.2e-05	Up	0	0.0414277	0.0418399	18.2244	9.42919	12.599	TTTTCTCTTCACCAGGTCTGTACCTTCCGGCA	32
piR-bta-14189478	62.848	2.75349	3.27948	522.768	9.03003	0.00103999	0.00296039	Up	0	0	0	4.03159	0.494106	0	TTCTTATGATCTGTTCACCACTGGGTTGTCT	31
piR-bta-14193517	1545.23	2.11631	5.18682	2015.51	10.9769	2.14e-07	1.64e-06	Up	0.0404717	0.0828554	0	40.933	37.9226	42.9116	GATAGTACCTACTGCAAGAGATATACTTGAGT	32
piR-bta-14206533	1766.11	2.42751	5.47955	10097.2	13.3017	4.26e-08	5.68e-07	Up	0	0	0	38.9995	42.2461	58.7539	AAAGTAACTGAGGACTTCTGTTGGTGGAA	29
piR-bta-14271845	5705.59	2.25789	5.0323	2632.81	11.3624	4.85e-07	3.03e-06	Up	0.0404717	0	0.2092	1.64555	208.677	266.659	TGCTAACAACACTGTAGAGCTGTCAGGTTA	30
piR-bta-14274402	2619.79	2.30567	4.74604	1968.4	10.9428	2.07e-06	1.1e-05	Up	0.121415	0	0	11.0252	107.921	100.418	TCTGTTGACTGCAGAGGGCTTTTATTATCTGT	32
piR-bta-14290171	3514.24	2.24361	5.71874	7284.5	12.8306	1.07e-08	2.75e-07	Up	0	0	0.0418399	77.2173	95.8977	107.071	TCTTCCTGCATTCTGTAGAACCTCCGTTTC	30
piR-bta-14302349	3067.48	2.49021	5.35683	10366.6	13.3397	8.47e-08	8.14e-07	Up	0	0	0	196.561	1.8529	19.5431	TGATATGTTCTGTTTTTCTTTGCTGTTATGTCT	33
piR-bta-14313761	36343.3	2.43135	6.32532	42615.7	15.3791	2.53e-10	6.41e-08	Up	0	0	0	1748.23	4.48813	898.025	TGCTGGACCTAACGCCAGAAAGAATTTGGCTTTC	34
piR-bta-14318086	64.8673	2.39078	3.36323	263.335	8.04075	0.000770354	0.00224027	Up	0	0.0414277	0	0.493664	0.164702	4.40758	TAGACTATTCTGTAGGCTGTTTATTAGAGTGC	32
piR-bta-14332309	6.21194	2.88133	2.38353	116.789	6.86776	0.0171473	0.0353105	Up	0	0	0	0.287971	0	0.166324	TATCGTGATCGTTTGTGCCGTATTTGCCTGGCT	33
piR-bta-14353364	17.9448	2.7166	3.03262	302.002	8.23841	0.0024244	0.00610386	Up	0	0	0	0.740496	0.576457	0.083162	TGGTCAGACTGTGCCAAGGATTGTGATGTGC	31
piR-bta-14365950	3230.67	2.24404	5.5967	6035.39	12.5592	2.18e-08	4.05e-07	Up	0.0404717	0	0	86.4324	94.1272	75.9269	TAGCCATTTCAGGGTGCCAGAACACCGAGT	30
piR-bta-14436970	2498.77	2.2487	5.20154	3319.4	11.6967	1.98e-07	1.54e-06	Up	0	0	0.0836798	60.1036	77.0805	62.5794	TAGTACATAACTTCTAAGGCACCTGAGACGT	31
piR-bta-14438601	65.6278	2.30903	3.47732	261.239	8.02923	0.000506452	0.00155698	Up	0	0	0.0418399	2.3449	1.19409	1.49692	TTCATTTGTCTGCATGGACTTCGACCATCCC	31
piR-bta-14439846	50.1323	2.75112	3.22863	471.908	8.88236	0.00124384	0.00343173	Up	0	0	0	0	3.49992	0.914782	TAGATACTATTGTGAGACTTCCTTGGACTT	30
piR-bta-14448926	2185.33	2.25625	5.49723	5416.44	12.4031	3.86e-08	5.46e-07	Up	0	0.0414277	0	42.5785	45.8695	84.6173	TGGCTCTGCATCTGATGACATGCTGTATCC	30
piR-bta-14460014	13.7363	2.76535	2.84157	231.99	7.85792	0.00448923	0.0107822	Up	0	0	0	0.863912	0.082351	0.041581	TGAAGAAAAACGACTGGTCCTTCATAGGTGCTC	33
piR-bta-14460681	2835.58	2.46835	5.44237	11064.8	13.4337	5.26e-08	6.35e-07	Up	0	0	0	108.277	115.58	1.70482	TTAGAAAAAGGTGTCGCATCTGGATGGACCT	31
piR-bta-14515525	2474.06	2.17173	4.90428	1607.67	10.6508	9.38e-07	5.54e-06	Up	0.121415	0	0.0836798	129.875	12.9703	37.9219	TTTTCTCTTCACCAGGTCTGTACCTTCCGGC	31
piR-bta-14518379	2421.54	2.2486	5.50991	5365.75	12.3896	3.59e-08	5.37e-07	Up	0	0	0.0418399	55.167	61.928	75.1784	TCCATCTCTCGGAGGTTGACTCAACCCTGTC	31
piR-bta-14526928	271.613	2.6858	3.86908	1343.33	10.3916	0.000109245	0.000381648	Up	0	0	0	0	12.9291	10.1873	TCACGTCCGACTCTTTGTGACCCCACGGATT	31
piR-bta-14539008	105.365	2.72172	3.50872	749.487	9.54976	0.00045027	0.00140026	Up	0	0	0	5.1012	0	2.57802	TGAGCAAAAGAGGTCAGACATAGAAGACTAGT	32
piR-bta-14553495	2.85172	2.93964	2.05976	66.4847	6.05495	0.0394213	0.0731334	Up	0	0	0	0.0411387	0.205878	0	CTAGATTGTAAGCTCTTGAGCATGGATGTGGG	32
piR-bta-14602559	4493.25	2.48106	5.51107	13063.8	13.6733	3.57e-08	5.37e-07	Up	0	0	0	0.61708	122.209	247.324	TGCTATTTAGATGACTGTGAGGTTCTCCCTGT	32
piR-bta-14628163	1093.77	2.48559	5.0627	6139.02	12.5838	4.13e-07	2.71e-06	Up	0	0	0	3.37337	15.3585	69.066	TTCAACTCTGAGATTTTTGGTTTTAAACAATTTT	34
piR-bta-14635207	2009.52	2.51798	5.10113	7355.22	12.8446	3.38e-07	2.33e-06	Up	0	0	0	83.7172	74.0747	0.166324	GTGCTTTGCCGATCCTCTGCTGTGGAGACGT	31
piR-bta-14638077	3163.95	2.23397	5.04785	2481.06	11.2767	4.47e-07	2.9e-06	Up	0	0.0414277	0.12552	64.8757	1.89407	174.806	TCTGATGACTGTGCACACCCATGACGGAGT	30
piR-bta-14640997	6175.57	2.47753	5.04239	5763.17	12.4926	4.6e-07	2.94e-06	Up	0	0	0.0418399	31.5945	520.17	0.041581	TGACATGTGTGTGAACCGGGCTCAGCAAC	29
piR-bta-14651893	3690.99	2.24202	5.50967	5230.79	12.3528	3.6e-08	5.37e-07	Up	0	0.0828554	0	69.6478	123.568	105.491	TGCTGTGCTAGTTTTCCTGTAATGTGGAC	29
piR-bta-14654013	1754.05	2.25786	4.98638	2450	11.2586	6.15e-07	3.76e-06	Up	0	0	0.0836798	57.5941	53.5693	27.1108	TGATGACTGTGCACACCCATGACGGAGTTT	30
piR-bta-14658428	31.4541	2.22858	2.32738	36.422	5.18674	0.0199453	0.0397429	Up	0.0809433	0	0.12552	1.89238	0.123527	0.207905	TAGACTATTCTGTAGGCTGTTTATTAGAGTGG	32
piR-bta-14733710	1529.39	2.43398	5.40049	9056.35	13.1447	6.65e-08	7.3e-07	Up	0	0	0	25.6705	57.0692	42.2047	TGAACTTGCTCAAGCTGAACCACACGGAGTTT	32
piR-bta-14826556	17.3482	2.80594	2.80908	235.912	7.88211	0.00496838	0.0116724	Up	0	0	0	0.699357	0	0.582134	TGACTATATCGTGATCGTTTGTGCCGTATA	30
piR-bta-14828167	3922.06	2.49643	5.39275	11289.1	13.4626	6.94e-08	7.47e-07	Up	0	0	0	160.852	147.902	0.291067	TATGATTTATGATCTCCTGGTAGATGTGGAT	31
piR-bta-14835057	9951.56	2.58578	4.74748	4959.3	12.2759	2.06e-06	1.1e-05	Up	0	0.0414277	0	303.315	0	443.711	TGTGAACGTCTGTTATCATCTCCTGTGATCCA	32
piR-bta-14836495	129.126	2.16777	2.94634	83.6901	6.38698	0.00321556	0.00786351	Up	0.0404717	0.289994	0.0836798	0.822773	0.0411755	9.14782	TGACATGTGTGTGAACCGGGCTCAGCAATTTT	32
piR-bta-14849949	202.217	2.57738	4.17071	1721.56	10.7495	3.04e-05	0.00012012	Up	0	0	0	0.329109	2.84111	13.098	CATGAGATTGACTGTGTCCTTTTGGGCCCAACG	33
piR-bta-14865006	61.7647	2.75075	3.28332	523.338	9.0316	0.00102592	0.00293588	Up	0	0	0	0	0.576457	4.366	TATATCGTGATCGTTTGTGCCGTATTTGCCTGC	33
piR-bta-14874675	13.3883	2.74168	2.88873	242.188	7.91998	0.00386801	0.0093318	Up	0	0	0	0.61708	0.082351	0.291067	TGAGATTGACTGTGTCCTTTTGGGCCCAACAGA	33
piR-bta-14967111	120.035	2.56523	4.04236	1323	10.3696	5.29e-05	0.000201904	Up	0	0	0	3.57906	4.11755	1.87114	TCTGTCTACTGAGCTCTTGGCGTGGAGGTTA	31
piR-bta-14980595	1111	2.25843	5.07575	2823.43	11.4632	3.86e-07	2.6e-06	Up	0	0	0.0418399	26.3699	28.4523	33.2648	TATTCAGTCTAATGAACATCTACGTGTCTTGT	32
piR-bta-14986790	3276.62	2.66407	4.4377	3621.37	11.8223	9.09e-06	4.01e-05	Up	0	0	0	28.4268	0	226.242	TCGTGTCCGACTCTGTGCGACCTCACAGAAAG	32
piR-bta-15006362	3046.49	2.40432	5.77804	15204.8	13.8922	7.56e-09	2.47e-07	Up	0	0	0	62.901	101.951	81.0413	TTCCCAGGACAATGACGCTATTACAATAAT	30
piR-bta-15011644	2.01999	2.88743	2.01868	56.8392	5.82882	0.0435202	0.08046	Up	0	0	0	0.0411387	0.082351	0.041581	GTCGTGTCTGACTGTTTGCAACCCCATGGGCAA	33
piR-bta-15018616	2664.23	2.41064	5.70097	13710.4	13.743	1.19e-08	2.79e-07	Up	0	0	0	79.7679	65.3455	63.7437	ATGTATTGTAAGGATATCTCTGGAAACTGT	30
piR-bta-15087576	4463.84	2.3903	5.98052	20104.4	14.2952	2.22e-09	1.63e-07	Up	0	0	0	101.859	109.156	142.748	TTTCAGGTCTTCACTCTTACAGTTTGCTGGT	31
piR-bta-15103506	3414.13	2.65569	4.49042	3889.02	11.9252	7.11e-06	3.19e-05	Up	0	0	0	55.5783	0	206.616	TAAAAGGGTGCTGAGCTACAGAATTTTAGTGTA	33
piR-bta-15104579	1530.51	2.25695	5.24522	3661.46	11.8382	1.56e-07	1.29e-06	Up	0	0	0.0418399	37.6007	31.4169	51.1446	TATGATTTATGATCTCCTGGTAGATGTGA	29
piR-bta-15115347	4829.59	1.9284	5.53007	1622.72	10.6642	3.2e-08	5.37e-07	Up	0.121415	0.165711	0.334719	86.021	163.137	142.415	TTTTCTATGACTTCCTGACTGCGATCTCCTT	31
piR-bta-15121584	429.387	2.58458	4.37328	2526.77	11.3031	1.22e-05	5.31e-05	Up	0	0	0	28.0566	0.123527	2.24537	TCCAGATCTGTAACGTGGAACGAGAGGGC	29
piR-bta-15123509	965.266	2.5194	4.87891	5014.54	12.2919	1.07e-06	6.04e-06	Up	0	0	0	0.370248	27.1347	52.101	TATGATTTATGATCTCCTGGTAGATGTGGC	30
piR-bta-15125870	5.53215	2.80302	2.49362	127.086	6.98966	0.0126449	0.0272118	Up	0	0	0	0.123416	0.247053	0.083162	TAGTCAGGTCTTACTCGTGGCTTAGAGAGTCGT	33
piR-bta-15168186	1829.63	2.2662	4.88971	2166.39	11.0811	1.01e-06	5.84e-06	Up	0.0809433	0	0	24.6421	49.74	73.3489	TGTGCACGTGGACCATCTGTAACGCAACGC	30
piR-bta-15197613	1766.26	2.27395	4.89066	2227.35	11.1211	1.01e-06	5.84e-06	Up	0.0404717	0	0.0418399	0.246832	73.8688	74.8042	TAGGATCTCGTTCCAAGGATGACCGTCAGCA	31
piR-bta-15198278	565.373	2.13522	4.73593	1106.87	10.1123	2.18e-06	1.15e-05	Up	0.0404717	0.0414277	0	10.3669	19.1878	16.2582	TGTTGATTGAGAGAGGGCCTCAAGGTCCCTGGCT	34
piR-bta-15207417	1284.42	2.45056	4.11936	1093.51	10.0948	3.8e-05	0.000148118	Up	0	0.0828554	0.0418399	40.4393	64.3573	0	TATATCGTGATCGTTTGTGCCGTATTTGCCC	31
piR-bta-15218653	117.1	2.5935	3.94506	1202.23	10.2315	7.98e-05	0.000280538	Up	0	0	0	4.81322	4.07637	0.291067	TGAGAATTATCAGAGAATTCTGGACAGTGGTG	32
piR-bta-15221704	5.11222	2.81837	2.44035	117.605	6.87781	0.0146731	0.0308365	Up	0	0	0	0.0411387	0.123527	0.249486	TAGAGATCTTTGGGTTGAATTCAGTCAGCCAG	32
piR-bta-15238600	4623.21	2.18523	5.48026	4027.42	11.9756	4.25e-08	5.68e-07	Up	0.0809433	0	0.0418399	148.799	216.336	9.68837	TTCTTATGATCTGTTCACCACTGGGTTGTCGTC	33
piR-bta-15251615	55.6638	2.63694	3.58176	696.935	9.44488	0.000341281	0.00110608	Up	0	0	0	1.85124	2.47053	0.166324	TTCTACTGTGCTTTGCCGATCCTCTGCTGTAAA	33
piR-bta-15256770	5.06235	2.89424	2.30702	102.33	6.67708	0.0210534	0.0416424	Up	0	0	0	0.164555	0.247053	0	AGGCAGTGTAGTTAGCTGATTGCTTG	26
piR-bta-15261320	4.81643	2.82324	2.41079	111.915	6.80626	0.0159178	0.033193	Up	0	0	0	0.205693	0.123527	0.041581	TATTAATTTGGAAGACTGGCTCTTTACTGTC	31
piR-bta-15291162	8.44498	2.95115	2.30552	111.736	6.80394	0.0211374	0.0416555	Up	0	0	0	0	0	0.665296	TGAAATGATATTGGACTGGATCTGGATCTAGTAT	34
piR-bta-15296192	16.4913	2.73496	2.964	275.598	8.10642	0.00303671	0.0075288	Up	0	0	0	0.94619	0.082351	0.166324	CTGCATATTTTGAGTTCTACACTAGGAGTTGTT	33
piR-bta-15310073	8521.93	2.53038	5.37785	12486.1	13.608	7.54e-08	7.75e-07	Up	0	0	0	227.579	0.0411755	416.018	TGAGGTAGTAGTTTGTACAGTCTC	24
piR-bta-15310701	58.7059	2.65644	3.54222	680.157	9.40972	0.000396767	0.00126308	Up	0	0	0	3.66134	0.452931	0.124743	TTCTGCCTTCCGTGCTTAGCATCTGTGAGCTATC	34
piR-bta-15327371	6743.99	2.47701	5.64154	16093.1	13.9742	1.69e-08	3.63e-07	Up	0	0	0	0.493664	292.387	277.22	TGACTTCTCTGGCCTTTGGGGAACTTGCCCCTTG	34
piR-bta-15348752	70.4346	2.73434	3.36608	589.77	9.20401	0.000762435	0.00222929	Up	0	0	0	0	4.52931	1.62166	TCCTGTGATTGTAGCGTATTTGGCAGCATCTT	32
piR-bta-15355847	3401.59	2.50674	5.30096	10002.9	13.2881	1.15e-07	1.03e-06	Up	0	0	0	0.164555	140.573	145.908	CTAGATTGTAAGCTCTTGAGCATGGATGTGTT	32
piR-bta-15395179	72.6682	2.16263	3.4785	183.891	7.52271	0.00050422	0.00155698	Up	0.0404717	0.0414277	0	1.97466	1.15291	2.49486	TGTATTGTAAGGATATCTCTGGAAACCGGT	30
piR-bta-15420738	34.8066	2.77123	3.07772	369.408	8.52907	0.00208594	0.00536955	Up	0	0	0	1.85124	0	0.665296	TTGTGAACGTCTGTTATCATCTCCTGTGATCAA	33
piR-bta-15427707	3305.82	2.24505	5.74984	7689.63	12.9087	8.93e-09	2.59e-07	Up	0	0.0414277	0	72.1572	102.98	90.1892	TGAGATTGACTGTGTCCTTTTGGGCCCAATT	31
piR-bta-15447013	5257.48	2.09952	2.14534	22.6932	4.50419	0.0319253	0.0610942	Up	4.65424	21.4181	45.48	0.987328	204.23	223.872	TGAGAACTGAATTCCATAGGCTGCT	25
piR-bta-15454129	1402.05	2.28769	5.16209	3588.81	11.8093	2.44e-07	1.82e-06	Up	0	0.0414277	0	8.96823	30.7993	73.6815	TGATGACTGTGCACACCCATGACGGAGTTTT	31
piR-bta-15463672	1817.61	2.48282	5.23647	8198.98	13.0012	1.64e-07	1.31e-06	Up	0	0	0	19.0061	137.773	2.4117	TCTGATGACTGTGCACACCCATGACGGAGTA	31
piR-bta-15474601	4676.71	2.53207	5.2434	9923.77	13.2767	1.58e-07	1.29e-06	Up	0	0	0	173.112	200.895	0.041581	TTCTACTGTGCTTTGCCGATCCTCTGCTGAAG	32
piR-bta-15476857	172.42	2.28065	3.96871	530.504	9.05122	7.23e-05	0.00025747	Up	0.0404717	0	0	3.57906	4.98224	5.2392	TGACTTCTCTGGCCTTTGGGGAACTTGCCCCTTC	34
piR-bta-15481791	33.295	2.67216	3.32838	475.714	8.89395	0.000873525	0.00252665	Up	0	0	0	0.699357	1.97642	0.124743	TAGTCAGGTCTTACTCGTGGCTTAGAGAGCCCG	33
piR-bta-15489874	1696.38	2.52432	5.02351	6566.66	12.6809	5.07e-07	3.14e-06	Up	0	0	0	0.123416	83.0922	61.4567	TTGATGGTAACTGGTAGACCGGAAGGGCGG	30
piR-bta-15501865	614.979	2.49677	4.82724	4247.8	12.0525	1.38e-06	7.6e-06	Up	0	0	0	19.9111	2.92346	23.5764	CTAGATTGTAAGCTCTTGAGCATGGATGTGCT	32
piR-bta-15503189	5.97993	2.88556	2.36624	113.609	6.82793	0.0179697	0.0367592	Up	0	0	0	0.123416	0	0.332648	TGACTATATCGTGATCGTTTGTGCCGTATATTC	33
piR-bta-15514736	8.14918	2.86041	2.4945	140.584	7.13529	0.0126136	0.0272118	Up	0	0	0	0.164555	0	0.457391	TAGAAATACTTCCGAGAAACTGAGCAGGACGG	32
piR-bta-15525512	2633.03	2.51641	5.18321	8440.35	13.0431	2.18e-07	1.65e-06	Up	0	0	0	0.123416	103.886	117.217	TTTGCTGTGACCCCTACCTGGAATGAGAGTGTA	33
piR-bta-15531147	30.6698	2.69763	3.23746	425.63	8.73346	0.00120599	0.00334445	Up	0	0	0	0.493664	2.09995	0.041581	CTGTGGTTCAAGACTTTGCCTGTGTGGCTTTA	32
piR-bta-15544235	2302.38	2.25095	5.15118	3093.54	11.595	2.59e-07	1.91e-06	Up	0	0	0.0836798	45.8285	62.2162	76.01	TTTTCTCTTCACCAGGTCTGTACCTTCCGGT	31
piR-bta-15555406	43.8179	2.66425	3.43273	566.389	9.14565	0.000597544	0.00178599	Up	0	0	0	0.123416	3.29404	0.457391	TTCTGCCTTCCGTGCTTAGCATCTGTGAGCAA	32
piR-bta-15555604	769.273	2.54835	4.68892	3953.72	11.949	2.75e-06	1.41e-05	Up	0	0	0	49.6955	0.37058	4.53233	TGAGAATTATCAGAGAATTCTGGACAGTGGTTT	33
piR-bta-15564032	24.5469	2.67801	3.22082	394.908	8.62537	0.00127825	0.00350867	Up	0	0	0	0.287971	0.658808	1.03952	TCACAGCAAATCTGTATATACGTTCTGAAGTC	32
piR-bta-15567574	4578.53	2.64972	4.56062	4342.68	12.0844	5.1e-06	2.42e-05	Up	0	0	0	138.349	0	205.493	CTCAAGTGTGGACCGACAGTGCTGGACTCCT	31
piR-bta-15578360	153.86	2.59607	4.02269	1392.22	10.4432	5.75e-05	0.000216473	Up	0	0	0	2.50946	10.5409	0.166324	CTCTGCTGACTCTTCCTAATGACCTTTATGGCAT	34
piR-bta-15582263	39.5698	2.34192	2.16106	33.3827	5.06103	0.0306906	0.0589699	Up	0	0	0.292879	0.699357	0.329404	1.99589	TGCTGGACCTAACGCCAGAAAGAATTTGGCTTTG	34
piR-bta-15583146	53.3738	2.74617	3.25911	494.58	8.95006	0.00111762	0.00315459	Up	0	0	0	0	3.45874	1.20585	TGAACTCTTGGTTGTGCTATGTAGGATCCAAAG	33
piR-bta-15595586	3.09224	2.93626	2.08704	69.9417	6.12808	0.0368846	0.0693843	Up	0	0	0	0	0.0411755	0.207905	TAAGGAGACTCAATTAAACTCTTTCTGGCGTG	32
piR-bta-15598876	1118.91	2.34384	4.72298	2149.65	11.0699	2.32e-06	1.2e-05	Up	0.0404717	0	0	42.3317	0.988212	39.793	TGTTTGGACCGATCCAAGGTTGGGAATAGGGCCT	34
piR-bta-15603112	19884.2	1.94526	6.53594	6719.48	12.7141	6.32e-11	3.4e-08	Up	0.121415	0.0828554	0.292879	365.846	554.922	674.818	TGAATTTCAGGTCTTCACTCTTACAGTTTA	30
piR-bta-15606523	4.22249	2.99553	2.06837	73.3067	6.19587	0.0386053	0.0718672	Up	0	0	0	0	0	0.332648	TTTCATGGACGTTGGCCAGAGACACCAGAATTT	33
piR-bta-15620322	1652.31	2.45689	5.32423	8665.35	13.081	1.01e-07	9.57e-07	Up	0	0	0	10.4904	21.123	100.085	TTCTCTGATGACTGTGCACACCCATGACGGAT	32
piR-bta-15637656	1129.96	2.16084	-3.47125	0.00552119	-7.5008	0.00051805	0.00158358	Down	117.732	0.745699	356.602	0.0822773	0.123527	0.041581	TCCCTGGTGGTCTAGTGGTTAGGATTCGGCGCGA	34
piR-bta-15649108	655.411	2.48702	4.8873	4559.95	12.1548	1.02e-06	5.85e-06	Up	0	0	0	14.0283	36.0286	4.65707	TAGTCAGGTCTTACTCGTGGCTTAGAGAGCCTTC	34
piR-bta-15654008	310.8	2.5688	4.33511	2250.5	11.136	1.46e-05	6.22e-05	Up	0	0	0	1.85124	25.3641	0.41581	AGAAATGTAGAAGTACTGACTCTTGTGTGCGT	32
piR-bta-15658321	146.362	2.56705	4.10156	1477.46	10.5289	4.1e-05	0.000158836	Up	0	0	0	0.863912	3.78815	7.27667	TGCAGTTTCGTGTTCATGTCCTTGGACTTGTC	32
piR-bta-15670016	88.2586	2.41908	3.31147	257.909	8.01072	0.000928071	0.00267007	Up	0.0404717	0	0	0.0411387	0.905861	6.1124	TGAATGAACTGTGCTCATAACTCTTTGCCTCGG	33
piR-bta-15674381	6.87235	2.8854	2.40215	122.035	6.93115	0.0162992	0.0337268	Up	0	0	0	0	0.576457	0.041581	TAAGTTTGGACCGCCTTTCTCAGTCGTGTGC	31
piR-bta-15681783	130.284	2.58468	4.00721	1311.81	10.3573	6.14e-05	0.000227966	Up	0	0	0	1.15188	9.38801	0.83162	TTGGACTTTATCCTCTAAGCAATGGGGAGTTT	32
piR-bta-15690508	62.179	2.29831	3.39669	223.892	7.80666	0.000682067	0.00202736	Up	0.0404717	0	0	1.64555	1.39997	1.82956	ATGGATCTGCCCTTGGACGTTGTCTGAAGGTC	32
piR-bta-15694103	178.13	2.58736	4.09709	1552.8	10.6007	4.18e-05	0.000160776	Up	0	0	0	10.8195	0.411755	1.5385	AATGAATGAACTGTGCTCATAACTCTTTGCCGCC	34
piR-bta-15696302	12670.6	2.44506	5.99238	25739.5	14.6517	2.07e-09	1.63e-07	Up	0	0	0	1.89238	532.07	534.731	AGGCAGTGTAGTTAGCTGATTGTAA	25
piR-bta-15702127	3272.69	2.3565	4.65297	1998.5	10.9647	3.27e-06	1.65e-05	Up	0	0	0.16736	2.30377	162.89	113.973	TAGTGGCTGCCTACTATGAGCCTGGTCGTGTC	32
piR-bta-15714649	5458.5	2.23878	5.7246	7211.76	12.8161	1.04e-08	2.75e-07	Up	0	0.0828554	0	147.194	168.82	118.506	TCTTATGAAGTGTCTGCTGGCATAGAGTT	29
piR-bta-15727809	4.22249	2.99553	2.06837	73.3067	6.19587	0.0386053	0.0718672	Up	0	0	0	0	0	0.332648	CTGCATATTTTGAGTTCTACACTAGGAGTAA	31
piR-bta-15767062	4194.29	2.6502	4.54753	4246	12.0519	5.43e-06	2.54e-05	Up	0	0	0	209.89	109.527	0	TAGTCAGGTCTTACTCGTGGCTTAGAGAGCTTG	33
piR-bta-15775301	3542.2	2.50785	5.30591	10130.5	13.3064	1.12e-07	1.02e-06	Up	0	0	0	130.533	152.761	0.166324	TCTCTCGTCAGTAGCACCTGGAAAGGACTTTT	32
piR-bta-15780301	547.645	2.6863	4.02676	1804.11	10.8171	5.66e-05	0.00021426	Up	0	0	0	0	4.1999	39.5019	TTCTTATGATCTGTTCACCACTGGGTTGTCACT	33
piR-bta-15781193	1265.52	2.65596	4.33141	2904.42	11.504	1.48e-05	6.28e-05	Up	0	0	0	0	75.2276	34.4706	TGAGTTGACTCGTGCTGCTGAACTGCGTGTAA	32
piR-bta-15786391	3220.44	2.52084	5.21371	9045.18	13.1429	1.85e-07	1.46e-06	Up	0	0	0	0.246832	23.6347	232.937	TCGTGTCTGACTGTTTGCAACCCCATGGGTTTG	33
piR-bta-15797155	10.6997	2.76367	2.77729	204.437	7.67551	0.00548136	0.0126024	Up	0	0	0	0.0411387	0.535282	0.332648	TTTTGGATCTGGCAGTTAAAATTTCTGGCAATAT	34
piR-bta-15799008	47.3948	2.52782	2.35566	62.0212	5.95469	0.0184897	0.0372563	Up	0	0.165711	0	0	1.97642	1.99589	TGTGACTGCTTTTCTATGACTTCCTGAGTGTTT	33
piR-bta-15811670	16.5551	2.70697	3.03218	295.71	8.20804	0.00242793	0.00610386	Up	0	0	0	0.287971	0.699984	0.374229	TAGTCAGGTCTTACTCGTGGCTTAGAGAGAAA	32
piR-bta-15823445	25.9312	2.66969	3.25852	415.659	8.69926	0.00111994	0.00315459	Up	0	0	0	0.411387	0.864686	0.83162	CTCAAGTGTGGACCGACAGTGCTGGACTCTATC	33
piR-bta-15828101	3.86869	2.91325	2.19017	83.3152	6.38051	0.0285122	0.0549806	Up	0	0	0	0.123416	0	0.166324	TGAGATATCAAGAACCCGAGCTTCATTAGGAAA	33
piR-bta-15843563	68.5734	2.55185	3.05851	223.613	7.80486	0.00222438	0.00564489	Up	0	0.0414277	0	0.863912	5.10576	0	TGGACGTAATCTGTAATTCGTAATCCGAACAAT	33
piR-bta-15846897	1455.95	2.53482	4.93193	5798.95	12.5016	8.14e-07	4.87e-06	Up	0	0	0	0.205693	118.544	11.6843	TGTGGTTCAAGACTTTGCCTGTGTGGCTTCTAAA	34
piR-bta-15868400	91.9237	2.62594	3.7689	953.39	9.89692	0.000163967	0.000554806	Up	0	0	0	0.0822773	2.347	5.11446	GAATGAACTGTGCTCATAACTCTTTGCCTTAA	32
piR-bta-15874409	4.79168	2.82738	2.40242	110.856	6.79254	0.0162872	0.0337268	Up	0	0	0	0.0822773	0.0411755	0.249486	TCACTGGTCATGTTAGCTGGGGACTGTGCTAA	32
piR-bta-15880632	11.1749	2.83751	2.62484	174.61	7.448	0.00866899	0.0191931	Up	0	0	0	0	0.82351	0.166324	TAGTCAGGTCTTACTCGTGGCTTAGAGAGTGT	32
piR-bta-15883233	4938.42	2.65131	4.55956	4356.01	12.0888	5.13e-06	2.42e-05	Up	0	0	0	230.006	0	131.022	TGAGAATTATCAGAGAATTCTGGACAGTGTAT	32
piR-bta-15883669	3852.44	2.49878	5.37561	11055.4	13.4325	7.63e-08	7.75e-07	Up	0	0	0	0.493664	44.6754	264.206	TTTCATGGACGTTGGCCAGAGACACCAGATCTTC	34
piR-bta-16126205	21.7528	2.69771	3.13583	352.029	8.45955	0.00171368	0.00454166	Up	0	0	0	0.329109	1.35879	0.166324	TGTGACTGCTTTTCTATGACTTCCTGAGTGCGA	33
piR-bta-16499193	2562.74	2.11809	5.4179	2847.73	11.4756	6.03e-08	6.76e-07	Up	0.0404717	0	0.0836798	58.2112	70.0807	75.8021	TGCTAAGTCGCTTCAGTCGTATCCGACTCT	30
piR-bta-1685858	10411.7	2.70523	-4.14427	0.000421791	-11.2112	3.41e-05	0.000133873	Down	0	4096	1269.09	0	0	0	TGCATTGGTGGTTCAGTGGTAGAATTCTCGCCTG	34
piR-bta-16953854	1757.87	2.12519	5.47699	3190.69	11.6397	4.33e-08	5.68e-07	Up	0	0.0414277	0.0418399	31.9647	54.2281	55.5938	TCGTGTCCGACTCTTTGCGACCCCTTGGA	29
piR-bta-17099266	50.7344	2.63221	3.56634	669.696	9.38736	0.000361997	0.0011662	Up	0	0	0	0.699357	3.12934	0.498972	TGTGGTTCAAGACTTTGCCTGTGTGGCTTCTATG	34
piR-bta-17210193	2342.59	2.2856	5.28103	4300.57	12.0703	1.28e-07	1.11e-06	Up	0.0404717	0	0	28.4268	20.3407	135.013	TCTGATGACTGTGCACACCCATGACGGAGTT	31
piR-bta-17286382	3894.6	2.65082	4.53497	4157.14	12.0214	5.76e-06	2.65e-05	Up	0	0	0	0	270.894	71.9351	CTTCTCACTACTGCACTTGACTAGTCTTTAAA	32
piR-bta-17299308	2613.38	2.14641	5.42772	3213.91	11.6501	5.71e-08	6.68e-07	Up	0	0.0828554	0.0418399	119.672	62.2574	17.6303	TTCTCTGATGACTGTGCACACCCATGACGGA	31
piR-bta-17313750	6.92627	2.37318	2.13711	33.6317	5.07175	0.0325888	0.0617351	Up	0.0404717	0	0	0.123416	0.123527	0.291067	TAAAGTTGGTCTTCTGATAATCTGCTGAGAAAG	33
piR-bta-17416459	21.9492	2.68268	3.17526	366.638	8.51821	0.00149704	0.004007	Up	0	0	0	0.370248	0.699984	0.706877	TAGAGATCTTTGGGTTGAATTCAGTCAGCCAAAA	34
piR-bta-17500913	390.929	2.67908	3.98145	1625.45	10.6666	6.85e-05	0.000247326	Up	0	0	0	0	10.5821	21.6221	ATGAATGAACTGTGCTCATAACTCTTTGCCTG	32
piR-bta-17524627	1848.53	2.25183	5.35999	4299.04	12.0698	8.32e-08	8.14e-07	Up	0	0	0.0418399	44.5943	46.8989	54.9285	TAAGACTTGGTCTGAACTTCCGCCCCAGCA	30
piR-bta-17565113	204.415	2.62369	4.01522	1483.37	10.5347	5.94e-05	0.000221892	Up	0	0	0	1.11074	17.0878	0.041581	TTGCATGTGTGTTGACGGATCTACCCGGAGCA	32
piR-bta-17577469	2441.64	2.24779	5.51713	5409.74	12.4013	3.45e-08	5.37e-07	Up	0	0	0.0418399	62.0371	66.6631	64.9495	TAGGTATTAGGTGTAGCTGCACTCCACGT	29
piR-bta-17745115	20.8271	2.69461	3.12968	345.674	8.43327	0.00174998	0.00461516	Up	0	0	0	0.863912	0.247053	0.457391	ATTCTGCCTTCCGTGCTTAGCATCTGTGAGT	31
piR-bta-17869499	2428.98	2.47203	5.37702	10031	13.2922	7.57e-08	7.75e-07	Up	0	0	0	63.9295	1.97642	117.924	CTGGTACTCTTGAGGTTCTTCTGACCCTGATA	32
piR-bta-17882760	5711.93	2.30699	5.7057	9171.68	13.163	1.16e-08	2.79e-07	Up	0	0	0.0418399	7.28155	229.677	242.667	TTGATGGTAACTGGTAGACCGGAAGGGCGC	30
piR-bta-17901852	22.8181	2.34477	2.59959	68.377	6.09544	0.00933349	0.0205796	Up	0	0.0828554	0	0.658219	1.11174	0.083162	TCTTATGAAGTGTCTGCTGGCATAGAGCTG	30
piR-bta-17907303	3.09224	2.93626	2.08704	69.9417	6.12808	0.0368846	0.0693843	Up	0	0	0	0	0.0411755	0.207905	TGTCTTCTTGATCTATCTGGTCTTGCCTGAAG	32
piR-bta-17926327	7.31472	2.88313	2.42042	126.095	6.97836	0.0155027	0.0324532	Up	0	0	0	0	0.0411755	0.540553	TCTCCTGTGAACTCTACATCGCACTGTGGGTA	32
piR-bta-17931873	8.7039	2.3797	2.38249	50.9012	5.66963	0.0171958	0.0353105	Up	0	0.0414277	0	0.287971	0.123527	0.249486	AGGCAGTGTAGTTAGCTGATTGTTT	25
piR-bta-17949388	187.294	2.53916	4.27519	1852.69	10.8554	1.91e-05	7.73e-05	Up	0	0	0	4.44298	3.49992	6.73612	TTTGAATCTTTCCACTGGATCACTCTAGGAAT	32
piR-bta-17965624	5.79742	2.7999	2.5137	131.427	7.03812	0.0119472	0.0259176	Up	0	0	0	0.205693	0.164702	0.083162	TTAAAAGGGTGCTGAGCTACAGAATTTTAGTCA	33
piR-bta-17974122	38.9636	2.32709	2.82696	95.5759	6.57858	0.00469926	0.0111374	Up	0	0	0.0836798	1.56327	0.205878	1.12269	TTCTACTGTGCTTTGCCGATCCTCTGCTGTTTA	33
piR-bta-17977412	128.757	2.39596	3.54331	359.439	8.4896	0.000395145	0.00126308	Up	0.0404717	0	0	1.48099	9.67624	0.083162	TTCTACTGTGCTTTGCCGATCCTCTGCTGTGGTC	34
piR-bta-17991292	2419.84	2.44239	4.29063	1427.63	10.4794	1.78e-05	7.32e-05	Up	0.121415	0	0	0.0822773	90.9155	111.687	TTGGACTTTATCCTCTAAGCAATGGGGAGCG	31
piR-bta-18025217	14113.1	2.70059	-4.20444	0.000381916	-11.3545	2.62e-05	0.000104304	Down	0	3371.55	3539.91	0	0	0	TGAGGTAGTAGTTTGTGCTGTTTGGC	26
piR-bta-18027492	29.5562	2.77855	3.0164	333.426	8.38122	0.00255792	0.00640076	Up	0	0	0	0.452525	2.09995	0	CTATGATTTATGATCTCCTGGTAGATGTGGTT	32
piR-bta-18028839	5089.8	2.42176	5.86166	18762.3	14.1955	4.58e-09	2.25e-07	Up	0	0	0	10.8195	174.049	237.926	TTTTCTCTTCACCAGGTCTGTACCTTCCGGCAT	33
piR-bta-18035861	9.07757	2.76324	2.73171	187.192	7.54837	0.00630059	0.0143026	Up	0	0	0	0.123416	0.329404	0.291067	TAGTCAGGTCTTACTCGTGGCTTAGAGAGCTGTT	34
piR-bta-18040749	1645.57	2.56496	4.28531	2036.19	10.9917	1.82e-05	7.44e-05	Up	0	0.0414277	0	64.0941	66.5808	0	CTAGAAGCTGATGAAAAGTAAACACTAGTCTA	32
piR-bta-18041339	14.3669	2.83407	2.69472	199.058	7.63705	0.00704468	0.0159245	Up	0	0	0	0.0822773	0	1.03952	TATATCGTGATCGTTTGTGCCGTATTTGCCTGCT	34
piR-bta-18047869	1810.99	2.27818	5.25591	4022.6	11.9739	1.47e-07	1.26e-06	Up	0	0	0.0418399	83.3881	17.9937	33.5143	TACGATGCTTCTGAAGGCTGTGGAGGTGC	29
piR-bta-18054968	37.9633	2.66699	3.38166	518.732	9.01884	0.000720485	0.00211815	Up	0	0	0	0.123416	0.699984	2.24537	CAAGAAATGTAGAAGTACTGACTCTTGTGTGCGC	34
piR-bta-18075982	1704.99	2.4313	5.45024	9749.65	13.2511	5.03e-08	6.35e-07	Up	0	0	0	58.3758	34.258	39.1277	TGGTGCTATGGGGACTTTCGTCTTGTACAA	30
piR-bta-18079483	14.7949	2.81329	2.75155	213.918	7.74091	0.00593133	0.0135214	Up	0	0	0	0	0.864686	0.41581	TCTGCCTTCCGTGCTTAGCATCTGTGAGCTCA	32
piR-bta-18132415	13.7641	2.72319	2.93956	256.884	8.00497	0.00328681	0.00800137	Up	0	0	0	0.452525	0.329404	0.291067	TATTCAGTCTAATGAACATCTACGTGTCTTCC	32
piR-bta-18135297	4630.46	2.38096	5.31563	6455.58	12.6563	1.06e-07	9.86e-07	Up	0	0	0.0418399	1.2753	380.215	33.6806	TATATCGTGATCGTTTGTGCCGTATTTGCCTGTT	34
piR-bta-18135907	3349.12	2.27881	5.62587	7232.64	12.8203	1.85e-08	3.82e-07	Up	0	0.0414277	0	114.489	137.65	16.0503	TCTGATGACTGTGCACACCCATGACGGAGA	30
piR-bta-18172002	3153.2	2.64706	4.52852	4060.01	11.9873	5.94e-06	2.71e-05	Up	0	0	0	0	107.427	155.263	TTCTAAACCTGAATCTTCATTTGAAAAATGGTC	33
piR-bta-18194801	6.16785	2.80865	2.51977	135.031	7.07714	0.0117433	0.0255784	Up	0	0	0	0.0411387	0.123527	0.332648	TGCATGTGTGTTGACGGATCTACCCGGAGCAAA	33
piR-bta-18230336	5.4935	2.81458	2.46903	123.578	6.94928	0.013548	0.0288095	Up	0	0	0	0.205693	0.0411755	0.166324	TATCGTGATCGTTTGTGCCGTATTTGCCTGAACT	34
piR-bta-18245398	6078.37	2.24722	5.55654	5739.79	12.4868	2.75e-08	4.93e-07	Up	0	0.124283	0	118.479	212.507	161.667	TCATGTCCGACTCTGAGGCCCCACAGGCTGCCA	33
piR-bta-18249640	121.027	2.20111	3.53062	218.468	7.77128	0.000414581	0.00130436	Up	0	0.0828554	0.0418399	7.03471	1.15291	0.623715	TGTTATGCTGCTGCCAATCTCTTGTGAGCTTTTA	34
piR-bta-18273531	14.7698	2.72498	2.95602	265.969	8.05511	0.00311632	0.00765563	Up	0	0	0	0.575941	0.452931	0.124743	TACACTTGAGGAAACTTGGGCTCAGAGAGTGTAC	34
piR-bta-18531889	959.989	2.62049	-3.97621	0.000730108	-10.4196	7e-05	0.000251148	Down	49.9016	440.501	0.962318	0	0	0	TTATAAAGCAATGAGACTGATTGCT	25
piR-bta-18535828	921.844	2.48256	-3.52517	0.00232036	-8.75144	0.000423209	0.00132376	Down	0.0404717	228.018	224.429	0	0	0.041581	TCCCTGGTGGTCTAGTGGTTAGGATTCAGAACCT	34
piR-bta-18618463	882.34	2.14386	-3.98435	0.00268311	-8.54188	6.77e-05	0.00024597	Down	85.1524	160.491	154.264	0.0411387	0.0411755	0	ATCACATTGCCAGGGATTTCTAAC	24
piR-bta-18628653	2531.86	2.14273	5.13551	2053.67	11.004	2.81e-07	2.05e-06	Up	0	0.124283	0.0836798	9.62645	107.921	95.0541	TGAATATTCAGGACTGATTTCCTTTAGGGTGGA	33
piR-bta-18861835	791.159	2.61789	-3.19837	0.00301633	-8.37299	0.00138208	0.00375534	Down	102.717	0	225.015	0	0.0411755	0	GCCTTTGAGTGTGGAATCTGGATATCTGAGAAT	33
piR-bta-19018312	1138.57	2.49728	-3.1187	0.00452372	-7.78827	0.00181648	0.00474402	Down	308.435	142.138	0.0418399	0	0	0.124743	TACAGTAGTCTGCACATTGGTTTGAT	26
piR-bta-19042723	995.989	1.93135	-1.96677	0.0718672	-3.79852	0.0492095	0.0903574	Down	75.682	259.959	111.378	1.48099	0.494106	2.03747	GAAATCCGAACGAACTTTTTGAAA	24
piR-bta-19191265	596.221	2.65193	-2.01076	0.0248192	-5.3324	0.0443509	0.081715	Down	84.2215	189.822	0	0.411387	0	0	CGCGACCTCAGATCAGACATGGCGACCCGCC	31
piR-bta-19334231	1898.9	2.58474	-4.30556	0.000446593	-11.1288	1.67e-05	6.95e-05	Down	61.2741	926.738	3.38903	0	0	0	ATGCCTTGATGATGTTCAAAGATCTGATAAC	31
piR-bta-19446884	5799.05	2.37553	2.26872	41.9153	5.38941	0.0232856	0.0455551	Up	21.4095	1.78139	3.51455	200.304	261.217	0	ACACTGTGCTGATTGTCATGTTCTGATTCGCT	32
piR-bta-2271219	32570.6	2.63049	4.56537	4122.04	12.0091	4.99e-06	2.4e-05	Up	0	0.124283	0	963.056	1713.27	0	GCATTGGTGGTTCAGTGGTAGAATTCTCGCT	31
piR-bta-2673426	1049.21	2.74116	-3.58218	0.00110684	-9.81934	0.000340742	0.00110608	Down	0	228.184	281.917	0	0	0	CAACGGAATCCCAAAAGCAGCTTA	24
piR-bta-2772621	777.19	2.64218	-2.79715	0.00595958	-7.39057	0.00515556	0.0120073	Down	254.243	30.2422	0	0.0822773	0	0	TTCAAGTAATCCAGGATAGGCTACA	25
piR-bta-2772767	5.96599	2.89542	2.34785	111.276	6.798	0.0188823	0.0379055	Up	0	0	0	0	0.494106	0.041581	TAGCTTATCAGACTGATGTTGACAAC	26
piR-bta-3953987	671.486	2.51485	-2.80179	0.00756692	-7.04608	0.00508196	0.0118874	Down	18.7789	0.0414277	277.524	0.123416	0	0	GCCCGGATAGCTCAGTCGGTAGAGCATCAGACCT	34
piR-bta-4180501	4776.79	1.97533	2.3625	25.3994	4.66672	0.0181522	0.0367727	Up	18.3337	40.2677	1.84096	155.545	92.8508	111.021	ACCTTGGCTCATCCGATCGATGTGGTGTGGTCG	33
piR-bta-4979315	85.1467	2.59676	3.8332	991.796	9.9539	0.000126487	0.000439031	Up	0	0	0	2.83857	0.658808	2.95225	TAAAGTTGGTCTTCTGATAATCTGCTGAGAAA	32
piR-bta-5537023	32674.6	2.14429	6.00227	7489.2	12.8706	1.95e-09	1.63e-07	Up	0.0404717	0.0828554	0.418399	6.08852	918.955	1770.39	GGCTGGTCCGAAGGTAGTGAGTTATCTCAATTAA	34
piR-bta-5669312	1526.65	2.18498	-2.55344	0.0209166	-5.57921	0.0106664	0.0234226	Down	501.768	46.5647	0.376559	0.246832	0.699984	0.582134	TCGGATCCGTCTGAGCTTGGCTTTT	25
piR-bta-6465522	2245.45	2.06182	2.63928	43.4637	5.44174	0.00830812	0.0185468	Up	3.72339	5.84131	5.14631	0.493664	87.1274	98.2143	CAACGGAATCCCAAAAGCAGCCGT	24
piR-bta-6469657	24797.8	2.67746	-3.8014	0.000863147	-10.1781	0.00014388	0.00049304	Down	4101.24	0	5934.36	0.123416	0	0	TGAGGTAGTAGTTTGTGCTGTCGGT	25
piR-bta-6748364	566.438	2.51018	-2.07111	0.0272263	-5.19886	0.0383485	0.0718672	Down	0.0404717	152.993	124.013	0	0.658808	0	ATTGTTGATGAATGCCAACGGCTCTGATGGA	31
piR-bta-8449668	11.0976	2.74318	2.83258	218.316	7.77028	0.00461733	0.0110406	Up	0	0	0	0.164555	0.411755	0.332648	TAGTCAGGTCTTACTCGTGGCTTAGAGAGTTT	32
piR-bta-9320283	3221.87	2.40759	5.78149	15494.7	13.9195	7.4e-09	2.47e-07	Up	0	0	0	55.5783	157.62	54.8037	TTTGAAATCAGGACTGTTCTGGAAAGTCCAGT	32
piR-bta-9354436	3283.06	2.24524	5.74559	7644.71	12.9002	9.16e-09	2.59e-07	Up	0	0.0414277	0	83.8406	93.4684	83.5362	TAAGCAAGACTCAGTAGAAGGCCGCTGGCTTTTT	34
piR-bta-9358347	608.269	2.66162	-3.70891	0.00106738	-9.87172	0.000208156	0.000695577	Down	0.0809433	143.008	154.389	0	0	0	CCCAGTGTTCAGACTACCTGTTTAGA	26
piR-bta-9391993	2842.73	2.16212	-3.45284	0.00565819	-7.46544	0.000554725	0.00167664	Down	0.890377	151.708	1148.42	0.246832	0.164702	0.207905	TACCCTGTAGAACCGAATTTGCGC	24
piR-bta-9410619	2729.78	2.61549	-4.29076	0.000418517	-11.2224	1.78e-05	7.32e-05	Down	595.702	562.505	0.0836798	0	0	0	TTCACAGTGGCTAAGTTCTGAAGT	24

## Sheet: Table S4
Table S4. Differentially expressed piRNAs between M30 and M6
piRNA_id	BaseMean	lfcSE	stat	FoldChange	log2FoldChange	pValue	qValue	Regulation	Expression_M6_2	Expression_M6_3	Expression_M6_4	Expression_M30_1	Expression_M30_2	Expression_M30_3	Sequence	Length
piR-bta-10704441	3.4219	2.53768	2.90129	164.567	7.36253	0.00371635	0.00696653	Up	0	0	0	0.0413937	0	0.205576	GTAAATGATGAACTCACTTTTTTCCCCATCG	31
piR-bta-10744286	1506.28	2.13172	-3.79811	0.00365351	-8.0965	0.000145803	0.000363157	Down	0.566603	538.353	490.74	0.0413937	0.124947	0	TTCAAGTAATTCAGGATAGGTCTT	24
piR-bta-10783591	9179.08	2.51839	4.03182	1139.1	10.1537	5.53e-05	0.000152702	Up	0.566603	0	0.2092	0	356.184	200.93	TCCCTGGTGGTCTAGTGGTTAGGATTCGGCGCAA	34
piR-bta-11102264	502.387	2.13375	-2.35081	0.0309046	-5.01603	0.0187326	0.0319941	Down	1.05226	266.339	91.5457	0.0827875	0	0.616728	GGATTCCTGGAAATACTGTTCTTTA	25
piR-bta-11104079	370.041	2.45134	-2.91575	0.0070532	-7.14751	0.00354834	0.00667485	Down	0	152.827	104.976	0.0827875	0	0	CTATACGACCTGCTGCCTTTCTAA	24
piR-bta-11104501	5411.32	2.3071	-4.23673	0.00114173	-9.77456	2.27e-05	6.82e-05	Down	1366.4	0.248566	1590.67	0.0413937	0.0832983	0	TGAGGTAGTAGATTGTATAGCTGT	24
piR-bta-11105275	923.027	2.57524	-4.09504	0.000668995	-10.5457	4.22e-05	0.000119521	Down	32.094	0.331422	513.208	0	0	0	TGTAGTGTTTCCTACTTTATGGAC	24
piR-bta-11106855	7.77198	1.55242	1.99215	8.53056	3.09264	0.046355	0.0748919	Up	0.121415	0	0.292879	0.248362	0.208246	0.0411152	GTCCCTGGTGGTCTAGTGGTTAGGATTCGGCGCC	34
piR-bta-11110173	879.226	2.34416	-3.00437	0.00758457	-7.04272	0.00266135	0.00513191	Down	0.0404717	475.466	163.803	0	0.166597	0	GAAAAACTCAAACGAACTTTTGGA	24
piR-bta-11131496	6.51189	3.04	2.14219	91.2809	6.51224	0.0321784	0.0532676	Up	0	0	0	0	0	0.452267	TTCTACTGTGCTTTGCCGATCCTCTGCTGTT	31
piR-bta-11133942	1250.21	2.63622	-3.98572	0.000687089	-10.5072	6.73e-05	0.000184667	Down	0	349.774	482.749	0	0	0	TGAGGTAGTAGATTGTATAGTGGC	24
piR-bta-11134200	8929.92	2.56583	4.88453	5926.08	12.5329	1.04e-06	3.9e-06	Up	0	0	0.0418399	421.637	0	293.398	TGAGATGAAGCACTGTAGCTAGGT	24
piR-bta-11134216	10125.6	2.52079	-5.05311	0.000146397	-12.7378	4.35e-07	1.72e-06	Down	3685.15	2123.92	11.4641	0	0	0	AACCCGTAGATCCGATCTTGCGAT	24
piR-bta-11135040	10196.7	2.50288	2.58707	88.9622	6.47512	0.00967963	0.0170742	Up	0	33.9707	1.4644	0.0413937	46.2306	648.346	TCTGAGATGAAGCACTGTAGCTTT	24
piR-bta-11135294	417.917	2.71438	-3.42825	0.00158032	-9.30557	0.000607482	0.00136177	Down	21.5309	0	224.053	0	0	0	GTCCCTGAGACCCTAACTTGTGAAT	25
piR-bta-11136080	1712.28	1.94947	2.26398	21.3116	4.41357	0.0235753	0.0396359	Up	20.1549	12.8012	0.292879	57.4959	0.99958	69.1558	AAACCCGTAGATCCGATCTTGTGAAG	26
piR-bta-11136628	10859.1	2.3874	-3.48008	0.00315455	-8.30835	0.00050127	0.00114759	Down	0.24283	3145.77	4104.04	0	0.374842	0.370037	TGAGGTAGTAGTTTGTACAGTCTGAAG	27
piR-bta-11137979	437.955	2.15484	-2.92285	0.0127066	-6.29828	0.00346844	0.00654743	Down	39.4194	280.176	0.334719	0.0827875	0.124947	0	TCCCCCAGGTGTGATTCTGATTTTTT	26
piR-bta-11138389	409.547	2.29385	-2.6748	0.0142233	-6.1356	0.00747737	0.0133649	Down	0.323773	280.176	30.5013	0	0	0.205576	ACTGGACTTGGAGTCAGAAGGCAAG	25
piR-bta-11138852	1592.07	1.87847	-3.1602	0.0163301	-5.93633	0.00157661	0.00323748	Down	308.435	746.527	4.81159	0.786481	0.333193	0.205576	TACTAGACTGAAGCTCCTTGAGAT	24
piR-bta-11140639	6.70499	1.89874	3.16461	64.39	6.00876	0.00155289	0.00320097	Up	0	0	0.0418399	0.33115	0.166597	0	TCAGTGCACTACAGAACTTTGGCG	24
piR-bta-11142068	106.082	2.71856	-3.02148	0.00336754	-8.21409	0.00251539	0.00490319	Down	30.9204	0	26.2336	0	0	0	GTTCAAGTAATCCAGGATAGGCAA	24
piR-bta-11142171	428.831	2.65032	-3.62267	0.00128747	-9.60124	0.000291577	0.000703445	Down	13.9627	0.0414277	239.659	0	0	0	TGAGGTAGTAGGTTGTGTGGTTACAA	26
piR-bta-11143131	834.606	2.32861	-2.71085	0.0125818	-6.31251	0.00671104	0.0121978	Down	72.8895	538.684	0.2092	0	0.291544	0	TACAGTAGTCTGCACATTGGTTTAA	25
piR-bta-11143752	5330.37	2.1959	4.60274	1102.93	10.1071	4.17e-06	1.44e-05	Up	0.809433	0.0414277	0.0418399	230.936	0.124947	190.939	TGAGGTAGTAGTTTGTGCTGTCGT	24
piR-bta-11144084	640.323	1.96592	-3.44599	0.00913404	-6.77453	0.000568979	0.00128618	Down	250.681	101.664	2.092	0.0827875	0.0832983	0.0822304	AACCCGTAGATCCGAACTTGTACC	24
piR-bta-11144133	1002.77	1.93656	-2.29912	0.0456775	-4.45237	0.0214983	0.0364861	Down	439.644	5.01275	47.2373	0.496725	0.333193	1.48015	CATTGCACTTGTCTCGGTCTGTTT	24
piR-bta-11144267	43.9993	2.09018	-2.63114	0.0221041	-5.49954	0.00850997	0.0151101	Down	12.3034	14.4997	0.16736	0	0	0.0411152	TGAGATGAAGCACTGTAGCTCATA	24
piR-bta-11144423	2520.03	1.93072	-2.13775	0.0572177	-4.1274	0.032537	0.053696	Down	811.497	614	2.71959	5.21561	1.62432	1.23346	AACCCGTAGATCCGATCTTGGGAA	24
piR-bta-11144462	976.68	2.34896	-3.01309	0.00740316	-7.07764	0.00258599	0.00500455	Down	106.319	0	454.34	0.0827875	0.124947	0	GTTGGGAGTCTGAGATGAAGCACTGTAGCTTTT	33
piR-bta-11144502	835.064	2.33193	-3.3598	0.00438014	-7.83481	0.000779996	0.00169548	Down	360.562	0.124283	64.5171	0	0.0832983	0	GTCCCTGAGACCCTAACTTGTAAAA	25
piR-bta-11145059	22.8831	2.12887	-2.25906	0.0356675	-4.80925	0.0238798	0.0400229	Down	0.0404717	16.5297	0.836798	0.0413937	0	0	TTCACAGTGGCTAAGTTCTGTAAT	24
piR-bta-11145352	69.2873	2.04565	3.0727	78.0146	6.28567	0.00212131	0.00421131	Up	0.161887	0.165711	0	0	1.74926	2.63137	AACCCGTAGATCCGATCTTGCGAG	24
piR-bta-11145700	2875.8	2.34158	4.85615	2648.68	11.3711	1.2e-06	4.44e-06	Up	0.121415	0	0	237.269	12.8696	0.0411152	AACCCGTAGATCCGAACTTGTGAGC	25
piR-bta-11145867	13748.8	2.52203	-4.19167	0.000657133	-10.5715	2.77e-05	8.05e-05	Down	658.11	9805.77	0.376559	0.124181	0	0	TCGTACCGTGAGTAATAATGCGTAA	25
piR-bta-11145887	1290.29	2.23114	-3.96728	0.00216477	-8.85157	7.27e-05	0.000196536	Down	260.192	604.306	0.0418399	0.0413937	0	0.0411152	TGTAAACATCCCCGACTGGAAAGC	24
piR-bta-11147500	910.825	2.27126	-2.05721	0.0392147	-4.67246	0.039666	0.0648641	Down	418.113	0.0414277	28.6185	0.745087	0.749685	0	TCAGTGCATCACAGAACTTTGTTTTA	26
piR-bta-11148694	1883.31	1.92342	-4.32032	0.00315142	-8.30978	1.56e-05	4.82e-05	Down	448.79	226.61	412.542	0	0.124947	0.0822304	TTCAAGTAATCCAGGATAGGTTTA	24
piR-bta-11163473	8.81834	3.02211	2.23475	107.908	6.75365	0.0254337	0.0424948	Up	0	0	0	0	0.49979	0	TTCTGACTGCTAGGACTTTAAATAAAGCCT	30
piR-bta-11183461	6156.84	1.91785	6.73967	7780.63	12.9257	1.59e-11	3.48e-09	Up	0.0404717	0.124283	0.0418399	141.442	124.656	165.201	GTCGTGTCCGACTCTTTGTGACCCCAAGGACTG	33
piR-bta-11268139	1218.14	2.63664	-3.97677	0.0006976	-10.4853	6.99e-05	0.000189813	Down	0	532.512	325.096	0	0	0	CTGAGGTAGGAGGTTGTATAGTTA	24
piR-bta-11269217	1226.22	2.5053	-4.42233	0.000462175	-11.0793	9.76e-06	3.11e-05	Down	3.07585	796.613	126.105	0	0	0	TGAAAAGTTCGTTCGGGTTTTTAC	24
piR-bta-11272143	3146.93	1.93133	-3.91012	0.00532966	-7.55174	9.23e-05	0.000242105	Down	6.67782	953.831	1145.53	0.413937	0.166597	0.164461	GTGAGGTAGTAGGTTGTATAGCTT	24
piR-bta-11272289	1639.48	2.04175	-4.13245	0.00288458	-8.43743	3.59e-05	0.00010217	Down	294.148	0.579988	624.712	0.0413937	0.0416492	0.0822304	CTGAGGTAGTAGTTTGTGCTGCTA	24
piR-bta-11272321	593.085	2.01937	-1.96163	0.0642015	-3.96125	0.049806	0.079749	Down	19.993	177.062	180.372	1.03484	0.874632	0	TGAGGTAGTAGTTTGTGCTGATGT	24
piR-bta-11272989	2964.12	2.11861	5.34363	2558.48	11.3211	9.11e-08	4.34e-07	Up	0.202358	0	0	48.9274	76.9676	73.5962	TGCTGGACCTAACGCCAGAAAGAATTTGGCTTTT	34
piR-bta-11274965	1606.07	2.16435	3.98014	391.924	8.61443	6.89e-05	0.000188092	Up	0.566603	0.0414277	0.376559	72.1079	45.3143	0	GGCTGGTCCGAAGGTAGTGAGTTATCTCAATGGG	34
piR-bta-11274999	959.889	1.85759	-2.95031	0.0223981	-5.48048	0.00317455	0.00605641	Down	179.532	453.758	5.18815	0.413937	0.291544	0.370037	CAACGGAATCCCAAAAGCAGCAAT	24
piR-bta-11275380	667.868	2.24346	-3.80419	0.00269681	-8.53453	0.00014227	0.000357669	Down	163.425	2.52709	200.413	0	0.0416492	0	TGGCTCAGTTCAGCAGGAATAGAA	24
piR-bta-11275750	481.839	2.22619	-3.09233	0.00846597	-6.88411	0.0019859	0.00397179	Down	219.68	0.124283	22.5099	0.124181	0	0.0411152	TTATAAAGCAATGAGACTGATTTA	24
piR-bta-11277896	542.842	2.58696	-3.88478	0.000943438	-10.0498	0.000102423	0.0002662	Down	0.283302	244.009	139.452	0	0	0	TCGTACCGTGAGTAATAATGCGTGA	25
piR-bta-11278221	58350	2.66337	-2.89021	0.00481686	-7.69769	0.00384984	0.00719172	Down	25.5376	25957.6	15161.4	0	3.74842	0	CTGAGATGAAGCACTGTAGCTCTGGGG	27
piR-bta-11278449	1194.68	2.06504	-2.94616	0.0147417	-6.08395	0.00321743	0.00611653	Down	232.753	0.579988	427.604	0.0413937	0.0416492	0.657844	TACAGTAGTCTGCACATTGGTCTT	24
piR-bta-11278886	543.489	2.69735	-3.55202	0.00130561	-9.58105	0.000382283	0.000896423	Down	211.019	0	71.086	0	0	0	AACCCGTAGATCCGATCTTGTGCTGGG	27
piR-bta-11290242	2761.52	2.29214	6.43783	27677.5	14.7564	1.21e-10	3.48e-09	Up	0	0	0	50.8315	64.6395	73.1851	TATAACTCTGGAAAGGCCACCCGTGGCTGATAGC	34
piR-bta-11297857	4.12046	1.75437	2.54395	22.0549	4.46302	0.0109607	0.0191456	Up	0	0	0.0836798	0	0.124947	0.123346	TATGATTTATGATCTCCTGGTAGATGTGG	29
piR-bta-11310617	3783.07	2.39562	6.03867	22635.8	14.4663	1.55e-09	1.29e-08	Up	0	0	0	95.6195	153.394	0.657844	TAGTCTTTTGCGATTTGTAACTTTATCTGC	30
piR-bta-11372140	118.042	2.27684	3.59328	290.285	8.18132	0.000326546	0.000777353	Up	0	0.124283	0	0	5.37274	1.60349	TGTTTGGACCGATCCAAGGTTGGGAATAGGC	31
piR-bta-11382233	916.266	2.31475	3.70376	380.901	8.57327	0.000212429	0.000521858	Up	0.445188	0	0	27.3199	0.0416492	42.3487	TGCTGGACCTAACGCCAGAAAGAATTTGGCTTA	33
piR-bta-11391868	2011.15	2.12545	5.81954	5290.28	12.3691	5.9e-09	3.61e-08	Up	0	0.0828554	0	6.49882	14.0774	117.384	TACAAAGATGGCTCTGAGTTAAACTGATGTGT	32
piR-bta-11393734	4106.15	2.35093	5.62352	9544.74	13.2205	1.87e-08	9.59e-08	Up	0	0.0414277	0	101.787	168.304	0.0411152	TCAATGAATAAGAGCAATGACTGGCGCTC	29
piR-bta-11400005	8652.93	2.34802	6.58451	45090.9	15.4605	4.56e-11	3.48e-09	Up	0	0	0	166.196	228.945	191.597	TGAGATTTAACTACTGGAGGAGGAGCCTGTT	31
piR-bta-11400089	191.409	2.21201	3.96056	433.778	8.76081	7.48e-05	0.000201144	Up	0	0.0828554	0.0418399	2.6492	9.16281	0	TTGATGGTAACTGGTAGACCGGAAGGGCGT	30
piR-bta-11517742	68.9647	1.93245	4.19917	277.184	8.1147	2.68e-05	7.83e-05	Up	0	0	0.0836798	1.94551	1.99916	0.822304	TCTTATGAAGTGTCTGCTGGCATAGAGCAA	30
piR-bta-11562351	5352.9	2.46295	5.78304	19393.9	14.2433	7.34e-09	4.2e-08	Up	0	0	0	0.0827875	158.017	178.07	AGCTTTTGTTTATGTGGGTTAAAACTATTGGT	32
piR-bta-11581169	2220.23	2.29538	6.33156	23712.3	14.5333	2.43e-10	4.41e-09	Up	0	0	0	105.471	38.8587	24.8336	TCGTGTCCAGCTCTGTGTGACCCCATGGA	29
piR-bta-11585412	30.5228	2.47741	3.95383	888.511	9.79525	7.69e-05	0.000205861	Up	0	0	0	0.0827875	1.20783	0.575613	TCCATGGTCTACCCAGGGATGATCTCTGCCTGT	33
piR-bta-11768684	4306.52	2.57249	5.10097	8916.27	13.1222	3.38e-07	1.42e-06	Up	0	0	0	0	206.163	46.4602	TCACTGGTCATGTTAGCTGGGGACTGTGCC	30
piR-bta-11792897	3114.35	2.46153	4.44402	1963.34	10.9391	8.83e-06	2.84e-05	Up	0	0	0.16736	97.2339	114.993	0	TGTTACAAAGATGTGTGGATTAGAGAGGTCTCTT	34
piR-bta-11802084	4685.42	2.36143	6.29232	29714	14.8589	3.13e-10	4.76e-09	Up	0	0	0	183.126	5.95583	176.179	TGTTGATTGAGAGAGGGCCTCAAGGTCCCTGGCC	34
piR-bta-11841756	2340	1.922	6.43196	5264.93	12.3622	1.26e-10	3.48e-09	Up	0	0.0828554	0.0418399	60.7246	66.2222	34.2901	TCGTGGCCGACTTTGCAACCCAATGGACTGT	31
piR-bta-11916593	5165.93	2.58106	5.07999	8851.9	13.1118	3.77e-07	1.55e-06	Up	0	0	0	0	159.35	163.515	TGGACTACATATCCCCTACTACATACTGAGTGT	33
piR-bta-11945734	3430.72	1.9878	6.40864	6836.66	12.7391	1.47e-10	3.48e-09	Up	0	0.0828554	0.0418399	32.9908	106.997	81.5726	TGGCCACATAGATCTATTTCAAAAAATTTT	30
piR-bta-11960118	6.52988	2.54084	3.17159	266.594	8.0585	0.00151608	0.00313711	Up	0	0	0	0.124181	0.291544	0	CTGAGAATTATCAGAGAATTCTGGACAGTGG	31
piR-bta-11964577	5.13965	2.52049	3.12225	233.878	7.86961	0.00179474	0.00362996	Up	0	0	0	0.248362	0	0.164461	TGTTTTCGTTTAGAAGGGATCACGTGTGCACT	32
piR-bta-12103306	78.0358	2.46258	4.35033	1678.6	10.713	1.36e-05	4.25e-05	Up	0	0	0	0.248362	0.541439	4.56379	TCGTGTCCGACTCTGTGTGACCTCATAGACA	31
piR-bta-12182426	114.133	2.41565	4.64839	2400.09	11.2289	3.35e-06	1.17e-05	Up	0	0	0	5.13282	1.04123	2.67249	ATAAGTTTGGACCGCCTTTCTCAGTCGTGT	30
piR-bta-12194132	11.4497	2.55558	3.38512	401.969	8.65094	0.000711473	0.00156234	Up	0	0	0	0.124181	0	0.698959	CTCACAGCAAATCTGTATATACGTTCTGAAGA	32
piR-bta-12266254	3571.49	2.25461	5.52758	5644.2	12.4626	3.25e-08	1.65e-07	Up	0	0	0.0836798	288.845	18.5755	1.39792	CATGAGATTGACTGTGTCCTTTTGGGCCCAACAG	34
piR-bta-12282689	3683.78	2.18984	6.22999	12789.4	13.6427	4.66e-10	6.27e-09	Up	0	0.0414277	0	6.5816	123.656	99.211	GAATAAGATAAAGGCTGTGCAGTTTGTACTT	31
piR-bta-12368583	709.491	2.56252	4.72838	4440.63	12.1165	2.26e-06	8.01e-06	Up	0	0	0	0	36.1515	4.97494	CTATATCGTGATCGTTTGTGCCGTATTTGCCTG	33
piR-bta-12572760	1657.51	2.15563	5.47047	3546.87	11.7923	4.49e-08	2.22e-07	Up	0	0	0.0836798	115.116	0.95793	24.7102	ATGTATTGTAAGGATATCTCTGGAAACTGG	30
piR-bta-12601921	2053.18	2.38776	5.86106	16325.3	13.9948	4.6e-09	2.98e-08	Up	0	0	0	139.621	0.208246	34.1256	TTCCACATCTGGTAGAATATTCCTTCAACTGA	32
piR-bta-12685303	10802.7	2.39697	6.37026	39493.3	15.2693	1.89e-10	4.05e-09	Up	0	0	0	356.524	15.2019	455.31	ATGAATGAACTGTGCTCATAACTCTTTGCCTC	32
piR-bta-13064177	2376.06	1.89876	6.00504	2706.33	11.4021	1.91e-09	1.47e-08	Up	0.121415	0.124283	0	58.0754	51.9781	56.2867	TGCTAAGTCACTTCAGTCGTGTCCGACTCC	30
piR-bta-13125110	3783.05	2.31362	6.45825	31476	14.942	1.06e-10	3.48e-09	Up	0	0	0	46.2368	105.747	97.3197	TATTTTTAAATGTTGGCAACTTCCTCGGTTTT	32
piR-bta-13469221	10944.7	2.40739	6.31079	37447	15.1926	2.78e-10	4.53e-09	Up	0	0	0	334.793	9.95415	488.449	CTCCATCTCTCGGAGGTTGACTCAACCCTGTTA	33
piR-bta-13481940	3031.22	2.19535	6.10375	10808.6	13.3999	1.04e-09	1.03e-08	Up	0	0.0414277	0	2.69059	127.113	52.6686	TTTTGATGATCTTGGATGGTTTGCCCACAGT	31
piR-bta-13548549	4379.61	2.02428	6.5174	9365.04	13.1931	7.15e-11	3.48e-09	Up	0.0404717	0	0.0418399	97.565	126.947	72.9795	TACCTATCACTTTGTCTCTTACTGAATTCT	30
piR-bta-13704658	12668.5	2.44085	6.14081	32514.8	14.9888	8.21e-10	9.01e-09	Up	0	0	0	13.039	643.188	81.5726	GATAAGTTTGGACCGCCTTTCTCAGTCGTGT	31
piR-bta-13777038	2309.51	1.93751	6.47936	6012.77	12.5538	9.21e-11	3.48e-09	Up	0.0404717	0	0.0418399	45.4089	55.3934	57.3146	TAATAAAGATGGTGTCTGGCCTCTGTCCCTT	31
piR-bta-13825496	12.2069	2.5699	3.37289	406.752	8.66801	0.000743824	0.00162674	Up	0	0	0	0	0.624737	0.0822304	TGACATGTGTGTGAACCGGGCTCAGCAATG	30
piR-bta-13828822	3083.04	2.24155	5.92659	9979.4	13.2847	3.09e-09	2.13e-08	Up	0	0.0414277	0	93.2601	115.41	0.411152	TAAGTTTGGACCGCCTTTCTCAGTCGTGCT	30
piR-bta-13838541	2487.71	2.51924	5.27406	9992.45	13.2866	1.33e-07	5.93e-07	Up	0	0	0	191.901	19.6168	0	TCGTGTCCGACTCTGTGTGACCTCATAGATGAG	33
piR-bta-13853881	1488.19	2.51433	5.1571	8004.79	12.9666	2.51e-07	1.08e-06	Up	0	0	0	108.659	15.6184	0	CTAGATTGTAAGCTCTTGAGCATGGATGTGGC	32
piR-bta-13878158	14472.3	1.97425	6.87754	12228.5	13.578	6.09e-12	3.28e-09	Up	0.0809433	0.0828554	0.0836798	413.896	286.921	332.704	TAGAAAGACAAGTTAGGACACGGCCCCTGCT	31
piR-bta-13893638	4615.79	2.36095	6.2894	29511.1	14.849	3.19e-10	4.76e-09	Up	0	0	0	146.575	162.723	7.5652	TCCTGTGACTGCTTTTCTATGACTTCCTGACT	32
piR-bta-13926481	5667.16	2.4192	6.04453	25231.5	14.6229	1.5e-09	1.26e-08	Up	0	0	0	190.66	0.666386	245.006	TAAAAAGGAAAAGAGGTCTAAGAGACGTGTCT	32
piR-bta-13951063	94.2383	2.06418	4.4637	593.812	9.21386	8.06e-06	2.63e-05	Up	0	0	0.0418399	0.6623	0.791334	5.05717	TCTGCTGACTCTTCCTAATGACCTTTATGGCCAT	34
piR-bta-13964566	4336.87	2.02004	6.52951	9344.15	13.1898	6.6e-11	3.48e-09	Up	0.0404717	0	0.0418399	80.2624	101.749	114.3	TAGATCTCTCCGGCTGTTGGGTCTCACGGC	30
piR-bta-13964798	1.19681	2.572	2.35641	66.7501	6.0607	0.0184525	0.031616	Up	0	0	0	0.0413937	0.0416492	0	TGACATGTGTGTGAACCGGGCTCAGCAAA	29
piR-bta-13974170	4226.06	2.34621	6.33383	29747.5	14.8605	2.39e-10	4.41e-09	Up	0	0	0	13.2046	124.739	130.417	TGGAGACTGATTTAAGCCTTTGTGAGGAATG	31
piR-bta-14003976	2837.91	2.43534	4.72166	2894.01	11.4989	2.34e-06	8.23e-06	Up	0	0.124283	0	0	112.619	59.0826	TCTGAGGTTTAGGGATTGAGAAAGTTCTT	29
piR-bta-14054223	10.9277	1.66581	3.17901	39.277	5.29561	0.00147781	0.00306974	Up	0.0809433	0.0414277	0	0.248362	0.416492	0.0411152	AGAAATGTAGAAGTACTGACTCTTGTGTGCCG	32
piR-bta-14068679	1753.71	2.41054	5.69699	13614.3	13.7328	1.22e-08	6.69e-08	Up	0	0	0	0.248362	91.5865	9.37427	CATGTTGAATGCTCATGGTGCTCAGATCCACTT	33
piR-bta-14103889	1917.75	2.03191	6.14928	5771.76	12.4948	7.78e-10	8.72e-09	Up	0	0.0828554	0	49.7967	40.483	44.98	TGGACATGAGTCTGAGCAAGATTCGGGAGT	30
piR-bta-14104246	152.411	2.06854	4.07147	342.986	8.42201	4.67e-05	0.000130226	Up	0	0.165711	0	0.6623	6.66386	1.8913	CTGCTGGACCTAACGCCAGAAAGAATTTGGCTTT	34
piR-bta-14129398	119.226	2.01905	4.32107	422.985	8.72446	1.55e-05	4.82e-05	Up	0	0	0.0836798	1.03484	1.66597	5.42721	TAGAGATCTTTGGGTTGAATTCAGTCAGCCAAAT	34
piR-bta-14146494	4719.84	2.44321	5.85686	20304.7	14.3095	4.72e-09	3e-08	Up	0	0	0	148.314	173.594	0.123346	TTTGAAATCAGGACTGTTCTGGAAAGTCCAGCT	33
piR-bta-14157478	1416.39	2.23632	-3.35113	0.00554653	-7.4942	0.000804833	0.0017251	Down	5.86839	1037.85	51.5049	0	0.208246	0	TGTAGTGTTTCCTACTTTATGGAAG	25
piR-bta-14193517	1838.45	1.91089	6.28411	4119.41	12.0082	3.3e-10	4.79e-09	Up	0.0404717	0.0828554	0	36.3437	47.6466	41.1152	GATAGTACCTACTGCAAGAGATATACTTGAGT	32
piR-bta-14206533	2434.84	2.28781	6.40654	25833.1	14.6569	1.49e-10	3.48e-09	Up	0	0	0	59.6898	56.5595	53.532	AAAGTAACTGAGGACTTCTGTTGGTGGAA	29
piR-bta-14274402	2786.98	2.15036	5.48857	3571.66	11.8024	4.05e-08	2.02e-07	Up	0.121415	0	0	6.25045	86.2137	83.0527	TCTGTTGACTGCAGAGGGCTTTTATTATCTGT	32
piR-bta-14279127	36.3119	2.09146	2.47624	36.2256	5.17894	0.0132776	0.0231176	Up	0	0.497132	0	0	1.08288	1.15123	TATTTAGATGACTGTGAGGTTCTCCCTGCAAC	32
piR-bta-14290171	4786.62	2.15175	6.4278	14572.8	13.831	1.29e-10	3.48e-09	Up	0	0	0.0418399	89.4933	108.454	130.171	TCTTCCTGCATTCTGTAGAACCTCCGTTTC	30
piR-bta-14313761	300.529	2.40131	5.07616	4670.82	12.1895	3.85e-07	1.57e-06	Up	0	0	0	4.09798	8.87127	6.82513	TGCTGGACCTAACGCCAGAAAGAATTTGGCTTTC	34
piR-bta-14325541	45.5331	2.44144	4.21164	1245.46	10.2825	2.54e-05	7.45e-05	Up	0	0	0	2.73199	0.416492	0.534498	TCACGTCCGACTCTTTGTGACCCCACGGAATT	32
piR-bta-14328653	168.113	2.49796	4.51292	2474.79	11.2731	6.39e-06	2.12e-05	Up	0	0	0	0.0413937	8.66302	1.02788	TTAAAAGGGTGCTGAGCTACAGAATTTTAGTGA	33
piR-bta-14353364	5383.17	2.4742	5.72063	18229.6	14.154	1.06e-08	5.95e-08	Up	0	0	0	202.788	176.801	0.0411152	TGGTCAGACTGTGCCAAGGATTGTGATGTGC	31
piR-bta-14355767	2708.42	2.20253	5.36357	3599.16	11.8134	8.16e-08	3.92e-07	Up	0	0	0.12552	25.3744	1.62432	166.434	CTAGATTGTAAGCTCTTGAGCATGGATGTGTA	32
piR-bta-14392664	151.009	2.21297	3.55137	232.178	7.85909	0.000383229	0.000896423	Up	0.121415	0.0414277	0	0	0.791334	9.49762	TGAAGAAAAACGACTGGTCCTTCATAGGTGTT	32
piR-bta-14436970	2732.09	2.06172	6.11329	6225.26	12.6039	9.76e-10	1.01e-08	Up	0	0	0.0836798	56.5852	63.0152	68.6624	TAGTACATAACTTCTAAGGCACCTGAGACGT	31
piR-bta-14448926	3255.87	2.10374	6.52396	13537.8	13.7247	6.85e-11	3.48e-09	Up	0	0.0414277	0	57.4545	79.6748	83.9573	TGGCTCTGCATCTGATGACATGCTGTATCC	30
piR-bta-14460681	1857.34	2.36429	5.9343	16733.1	14.0304	2.95e-09	2.09e-08	Up	0	0	0	0.99345	32.5696	88.3155	TTAGAAAAAGGTGTCGCATCTGGATGGACCT	31
piR-bta-14494730	932.928	2.39456	4.22136	1103.82	10.1083	2.43e-05	7.18e-05	Up	0	0	0.12552	37.9581	0	35.3591	TATATCGTGATCGTTTGTGCCGTATTTGCCTGT	33
piR-bta-14499132	7360.14	2.62386	4.85287	6809.18	12.7333	1.22e-06	4.48e-06	Up	0	0	0	0	331.319	105.173	CTAGATTGTAAGCTCTTGAGCATGGATGTGAA	32
piR-bta-14518379	2663.45	2.07651	6.41626	10250.7	13.3234	1.4e-10	3.48e-09	Up	0	0	0.0418399	44.4983	73.719	60.1516	TCCATCTCTCGGAGGTTGACTCAACCCTGTC	31
piR-bta-14528254	75.9748	1.93465	4.18497	273.704	8.09647	2.85e-05	8.25e-05	Up	0.0809433	0	0	3.14592	1.16618	1.39792	TGAGAATTATCAGAGAATTCTGGACAGTGGC	31
piR-bta-14539008	8354.92	2.43813	6.04903	27523	14.7484	1.46e-09	1.24e-08	Up	0	0	0	665.032	50.6454	2.75472	TGAGCAAAAGAGGTCAGACATAGAAGACTAGT	32
piR-bta-14544691	3310.99	2.37953	6.07411	22436.3	14.4535	1.25e-09	1.14e-08	Up	0	0	0	0.952056	106.83	98.3065	TAGTTGTCTATAACTGTTACCAAACTTTTGT	31
piR-bta-14568024	6188.98	2.60545	4.95297	7668.34	12.9047	7.31e-07	2.85e-06	Up	0	0	0	465.68	56.2264	0	TGCAGTTTCGTGTTCATGTCCTTGGACTTTA	31
piR-bta-14581067	21.3015	2.47566	3.82432	708.048	9.4677	0.000131134	0.000332783	Up	0	0	0	0.165575	0.666386	0.534498	TGAGATTGACTGTGTCCTTTTGGGCCCAACAA	32
piR-bta-14598327	471.303	2.56999	4.58	3493.74	11.7706	4.65e-06	1.57e-05	Up	0	0	0	0	5.37274	26.1493	TGAATGAATGAACTGTGCTCATAACTCTTTGCT	33
piR-bta-14602559	208.402	2.40108	4.93421	3684.95	11.8474	8.05e-07	3.09e-06	Up	0	0	0	7.2439	4.9146	2.83695	TGCTATTTAGATGACTGTGAGGTTCTCCCTGT	32
piR-bta-14635207	1718.23	2.42379	5.62795	12774.3	13.641	1.82e-08	9.43e-08	Up	0	0	0	0.0413937	42.3988	67.3467	GTGCTTTGCCGATCCTCTGCTGTGGAGACGT	31
piR-bta-14651893	4444.18	2.13208	6.24655	10213.3	13.3182	4.2e-10	5.79e-09	Up	0	0.0828554	0	95.4539	100.708	111.258	TGCTGTGCTAGTTTTCCTGTAATGTGGAC	29
piR-bta-14654013	3170.16	2.10525	6.0296	6625.45	12.6938	1.64e-09	1.34e-08	Up	0	0	0.0836798	34.8121	110.204	58.1369	TGATGACTGTGCACACCCATGACGGAGTTT	30
piR-bta-14672565	2594.62	2.36307	6.06649	20673.9	14.3355	1.31e-09	1.15e-08	Up	0	0	0	138.545	0.708036	71.9516	TGTGTTAGGCGTCAAAGGAACATAAAAGTGTC	32
piR-bta-14702298	2.12071	2.53927	2.6944	114.708	6.84182	0.00705155	0.0126881	Up	0	0	0	0.124181	0.0416492	0	TGACTATATCGTGATCGTTTGTGCCGTATTAGC	33
piR-bta-14733710	2463.21	2.51097	5.31404	10393.3	13.3434	1.07e-07	4.97e-07	Up	0	0	0	0	77.4674	76.1454	TGAACTTGCTCAAGCTGAACCACACGGAGTTT	32
piR-bta-14753965	379.8	2.58138	4.47172	2984.39	11.5432	7.76e-06	2.56e-05	Up	0	0	0	2.35944	20.0332	0	GAATGAACTGTGCTCATAACTCTTTGCCTCA	31
piR-bta-14777031	124.146	2.48605	4.44521	2121.7	11.051	8.78e-06	2.84e-05	Up	0	0	0	0.0413937	1.54102	6.70178	TGCATGTGTGTTGACGGATCTACCCGGAGCCC	32
piR-bta-14819999	72.3063	2.26159	3.80042	386.678	8.59499	0.000144451	0.000361464	Up	0	0	0.0418399	0.372544	0	4.72825	TGTGAACGTCTGTTATCATCTCCTGTGATCTC	32
piR-bta-14836495	3180.61	1.89217	5.96514	2498.88	11.2871	2.44e-09	1.78e-08	Up	0.0404717	0.289994	0.0836798	207.755	7.122	51.1062	TGACATGTGTGTGAACCGGGCTCAGCAATTTT	32
piR-bta-14841872	23.7995	2.47496	3.86798	761.695	9.57307	0.000109742	0.000282494	Up	0	0	0	0.124181	0.666386	0.740074	TTTGAATCTTTCCACTGGATCACTCTAGGAG	31
piR-bta-14847599	2298.95	2.18582	5.99408	8792.19	13.102	2.05e-09	1.55e-08	Up	0	0.0414277	0	99.8417	66.472	0.822304	TAACGTGGACTGGGTCTTCTCCTCTTGGAATT	32
piR-bta-14930726	15.0324	2.46957	3.69258	556.047	9.11906	0.000221993	0.000542875	Up	0	0	0	0.289756	0.333193	0.411152	CTGTTTTCGTTTAGAAGGGATCACGTGTGT	30
piR-bta-14959477	115.195	2.48509	4.42094	2028.84	10.9864	9.83e-06	3.11e-05	Up	0	0	0	0.0827875	5.87253	0.740074	TCGTGTCCGACTCTGTGTGACCTCATAGACTTT	33
piR-bta-14967111	6664.6	2.49318	5.66238	17772	14.1173	1.49e-08	7.87e-08	Up	0	0	0	0.0413937	214.368	200.149	TCTGTCTACTGAGCTCTTGGCGTGGAGGTTA	31
piR-bta-15006362	3361.36	2.30064	6.47635	30568.5	14.8998	9.4e-11	3.48e-09	Up	0	0	0	63.5808	85.5057	79.3935	TTCCCAGGACAATGACGCTATTACAATAAT	30
piR-bta-15018616	3407.43	2.40734	5.9428	20259.7	14.3063	2.8e-09	2.01e-08	Up	0	0	0	112.136	0.166597	149.536	ATGTATTGTAAGGATATCTCTGGAAACTGT	30
piR-bta-15087576	6409.34	2.3342	6.55281	40218.9	15.2956	5.65e-11	3.48e-09	Up	0	0	0	127.948	146.647	166.27	TTTCAGGTCTTCACTCTTACAGTTTGCTGGT	31
piR-bta-15104579	1874.74	2.05615	6.29341	7859.39	12.9402	3.11e-10	4.76e-09	Up	0	0	0.0418399	37.2958	49.8124	40.2518	TATGATTTATGATCTCCTGGTAGATGTGA	29
piR-bta-15115347	13062.4	1.95104	6.32432	5180.85	12.339	2.54e-10	4.41e-09	Up	0.121415	0.165711	0.334719	301.512	308.995	294.796	TTTTCTATGACTTCCTGACTGCGATCTCCTT	31
piR-bta-15121584	5127.56	2.3231	6.52798	36742.7	15.1652	6.67e-11	3.48e-09	Up	0	0	0	122.401	120.824	113.19	TCCAGATCTGTAACGTGGAACGAGAGGGC	29
piR-bta-15125870	10140	2.47274	5.88457	24004.4	14.551	3.99e-09	2.62e-08	Up	0	0	0	715.077	0.416492	149.495	TAGTCAGGTCTTACTCGTGGCTTAGAGAGTCGT	33
piR-bta-15154209	2676.59	2.16243	6.06494	8872	13.115	1.32e-09	1.15e-08	Up	0	0	0.0418399	56.3783	113.452	3.16587	TTAAAAGGGTGCTGAGCTACAGAATTTTAGC	31
piR-bta-15168186	3121.87	2.08647	6.02242	6062.04	12.5656	1.72e-09	1.34e-08	Up	0.0809433	0	0	57.5787	74.3437	81.0792	TGTGCACGTGGACCATCTGTAACGCAACGC	30
piR-bta-15197613	1438.92	2.00039	5.91968	3670.26	11.8417	3.23e-09	2.17e-08	Up	0.0404717	0	0.0418399	52.4459	2.5406	56.1634	TAGGATCTCGTTCCAAGGATGACCGTCAGCA	31
piR-bta-15244255	2366.66	2.35039	6.09307	20467.8	14.3211	1.11e-09	1.08e-08	Up	0	0	0	180.973	17.1178	3.12476	TTACAGAGTGTAGTTGGACAAGAGCTAGTCTTT	33
piR-bta-15247330	46.3595	2.43926	4.22502	1265.89	10.3059	2.39e-05	7.1e-05	Up	0	0	0	2.56641	0.333193	0.822304	TCTGCCTTCCGTGCTTAGCATCTGTGAGCTGTT	33
piR-bta-15251628	2.90173	2.53106	2.86034	151.135	7.2397	0.00423182	0.00785075	Up	0	0	0	0.206969	0	0.0411152	TAAAGTTGGTCTTCTGATAATCTGCTGAGAGC	32
piR-bta-15257912	4.40917	3.06723	2.01264	72.1643	6.17321	0.0441529	0.0717652	Up	0	0	0	0	0.249895	0	TGAAATGATATTGGACTGGATCTGGATCTAAC	32
piR-bta-15296192	7451.39	2.39313	6.27735	33283.2	15.0225	3.44e-10	4.88e-09	Up	0	0	0	253.164	5.95583	313.997	CTGCATATTTTGAGTTCTACACTAGGAGTTGTT	33
piR-bta-15317073	3181.95	2.35356	6.18999	24297.8	14.5685	6.02e-10	7.63e-09	Up	0	0	0	3.06314	97.3757	99.2933	TGACAAACGAACTTCATGTACTATGCAGCACTT	33
piR-bta-15322881	15.7311	2.5127	3.61494	542.423	9.08328	0.000300415	0.000721531	Up	0	0	0	1.15902	0.124947	0.0411152	TGTTTTCGTTTAGAAGGGATCACGTGTGCTAT	32
piR-bta-15346181	19977.4	2.46355	6.08817	32733.4	14.9985	1.14e-09	1.1e-08	Up	0	0	0	169.3	1014.66	12.8691	TGCTGGACCTAACGCCAGAAAGAATTTGGCTTTA	34
piR-bta-15348752	3617.91	2.39534	6.02474	22093.3	14.4313	1.69e-09	1.34e-08	Up	0	0	0	142.974	0.374842	139.997	TCCTGTGATTGTAGCGTATTTGGCAGCATCTT	32
piR-bta-15382226	4289.11	2.41405	5.98407	22317	14.4459	2.18e-09	1.63e-08	Up	0	0	0	1.15902	25.7808	265.399	GAATGAACTGTGCTCATAACTCTTTGCCTTTA	32
piR-bta-15384120	2.12071	2.53927	2.6944	114.708	6.84182	0.00705155	0.0126881	Up	0	0	0	0.124181	0.0416492	0	TCAATAAATATTTGTAGAATGCATGAATGGTGG	33
piR-bta-15393578	3565.41	2.46796	4.75682	3419.69	11.7396	1.97e-06	7.05e-06	Up	0	0	0.0836798	258.628	0	47.1592	TAGAGATCTTTGGGTTGAATTCAGTCAGCAT	31
piR-bta-15395179	6359.22	2.19437	6.08543	10467.7	13.3537	1.16e-09	1.1e-08	Up	0.0404717	0.0414277	0	2.56641	254.976	127.21	TGTATTGTAAGGATATCTCTGGAAACCGGT	30
piR-bta-15415240	1.65876	2.55179	2.55801	92.2507	6.52749	0.0105274	0.0184487	Up	0	0	0	0.0827875	0.0416492	0	TAAAGTTGGTCTTCTGATAATCTGCTGAGACT	32
piR-bta-15447013	3675.85	1.98939	2.26798	22.8149	4.51191	0.0233303	0.039347	Up	4.65424	21.4181	45.48	173.067	0.458141	112.779	TGAGAACTGAATTCCATAGGCTGCT	25
piR-bta-15447675	4515.49	2.56386	5.16053	9613.76	13.2309	2.46e-07	1.07e-06	Up	0	0	0	145.044	164.181	0	TGCAGTTTCGTGTTCATGTCCTTGGACTTAT	31
piR-bta-15454129	2342.09	2.09451	6.37291	10427.7	13.3481	1.85e-10	4.05e-09	Up	0	0.0414277	0	89.4933	11.4119	79.3113	TGATGACTGTGCACACCCATGACGGAGTTTT	31
piR-bta-15463672	2918.86	2.36016	6.12483	22467.9	14.4556	9.08e-10	9.77e-09	Up	0	0	0	2.93896	27.9882	166.147	TCTGATGACTGTGCACACCCATGACGGAGTA	31
piR-bta-15490800	3178.05	2.52087	5.32765	11038.9	13.4303	9.95e-08	4.65e-07	Up	0	0	0	147.279	0	106.571	TGAGTATGGACTTGGATAGTCTGAGTTGGTAC	32
piR-bta-1549816	8588.49	2.13561	5.37225	2842.71	11.4731	7.78e-08	3.77e-07	Up	0.121415	0.497132	0.0836798	0.538119	265.93	270.127	GCCCGGATAGCTCAGTCGGTAGAGCATCAGACT	33
piR-bta-15499487	1239.83	2.38774	5.67437	11984.9	13.5489	1.39e-08	7.49e-08	Up	0	0	0	36.8818	46.6054	0.411152	TTCTGCCTTCCGTGCTTAGCATCTGTGAGTA	31
piR-bta-15501865	4029.42	2.46025	5.718	17171.6	14.0677	1.08e-08	5.98e-08	Up	0	0	0	296.545	40.7745	0.0411152	CTAGATTGTAAGCTCTTGAGCATGGATGTGCT	32
piR-bta-15514736	5497.01	2.4136	6.06596	25545.8	14.6408	1.31e-09	1.15e-08	Up	0	0	0	1.20042	174.302	167.257	TAGAAATACTTCCGAGAAACTGAGCAGGACGG	32
piR-bta-15519819	26.7535	1.84216	3.2762	65.5846	6.03529	0.00105212	0.00223501	Up	0	0	0.16736	0.124181	0.583088	1.02788	TCACAGCAAATCTGTATATACGTTCTGAAGTTT	33
piR-bta-15530978	3018.27	2.45723	4.9331	4456.66	12.1217	8.09e-07	3.09e-06	Up	0.0404717	0	0	251.881	11.7451	0	TGAGATTGACTGTGTCCTTTTGGGCCCAACGCT	33
piR-bta-15544235	2698.13	2.05776	6.12148	6193.54	12.5965	9.27e-10	9.78e-09	Up	0	0	0.0836798	74.0948	61.5574	54.5188	TTTTCTCTTCACCAGGTCTGTACCTTCCGGT	31
piR-bta-15567574	34.0365	2.53165	3.84398	850.171	9.73161	0.000121054	0.00030866	Up	0	0	0	2.19387	0.541439	0	CTCAAGTGTGGACCGACAGTGCTGGACTCCT	31
piR-bta-15573164	2929.88	2.34843	6.18426	23548	14.5233	6.24e-10	7.63e-09	Up	0	0	0	3.06314	91.5448	88.9322	TATCTGTAAATGGGGATAATAGCACCTACTT	31
piR-bta-15583089	30.7202	2.44742	4.0415	949.656	9.89126	5.31e-05	0.000147284	Up	0	0	0	0.455331	0.916281	0.657844	TCGTGTCTGACTGTTTGCAACCCCATGGGCACT	33
piR-bta-15586372	3891.21	2.44858	5.77023	17914.5	14.1288	7.92e-09	4.48e-08	Up	0	0	0	154.109	123.032	0.0411152	TCCAGATCTGTAACGTGGAAAGAGAGGGTG	30
piR-bta-15591729	216.099	2.14601	4.24576	553.126	9.11147	2.18e-05	6.66e-05	Up	0	0.124283	0	0.165575	5.28944	8.3875	TAGTCAGGTCTTACTCGTGGCTTAGAGAGCCGAT	34
piR-bta-15603112	34574.9	2.04837	6.65095	12621.6	13.6236	2.91e-11	3.48e-09	Up	0.121415	0.0828554	0.292879	601.327	867.052	872.671	TGAATTTCAGGTCTTCACTCTTACAGTTTA	30
piR-bta-15608834	407.212	2.43414	5.0664	5157.02	12.3323	4.05e-07	1.63e-06	Up	0	0	0	28.6859	4.33151	0.740074	TGACATGTGTGTGAACCGGGCTCAGCAATTTAT	33
piR-bta-15609311	3032.7	2.39265	5.97698	20182.6	14.3008	2.27e-09	1.68e-08	Up	0	0	0	98.7241	109.204	0.287807	TCTTCAAATCTGTGGTGAATGACACTTCTTC	31
piR-bta-15620322	2429.11	2.29831	6.35474	24921.9	14.6051	2.09e-10	4.16e-09	Up	0	0	0	73.8878	17.326	90.2068	TTCTCTGATGACTGTGCACACCCATGACGGAT	32
piR-bta-15627546	4975.4	2.17781	4.35461	715.856	9.48353	1.33e-05	4.19e-05	Up	0	1.73996	0.334719	181.925	164.514	2.75472	AACCCGTAGATCCGAACTTGTGTTGTT	27
piR-bta-15629110	4.87879	2.54705	3.03619	212.795	7.73332	0.00239589	0.00470434	Up	0	0	0	0	0.0416492	0.287807	TCTGCTGACTCTTCCTAATGACCTTTATGGCTAT	34
piR-bta-15676742	503.844	2.38495	5.34092	6830.67	12.7378	9.25e-08	4.36e-07	Up	0	0	0	7.45087	13.7442	12.3757	ATGGATCTGCCCTTGGACGTTGTCTGAAGGTT	32
piR-bta-15686328	51.2964	2.44605	4.24169	1328.34	10.3754	2.22e-05	6.74e-05	Up	0	0	0	0.455331	2.08246	0.657844	TCGTGTCTGACTGTTTGCAACCCCATGGGTGT	32
piR-bta-15692739	3468.03	2.54188	5.23305	10098.1	13.3018	1.67e-07	7.35e-07	Up	0	0	0	267.155	0	33.7967	TCATGTCTTACTTATCTTTATATCCCTAGTAAC	33
piR-bta-15696302	4.64437	2.49069	3.11965	218.288	7.77009	0.00181063	0.0036484	Up	0	0	0	0.165575	0.124947	0.0411152	AGGCAGTGTAGTTAGCTGATTGTAA	25
piR-bta-15702127	24.0303	1.76902	3.35924	61.5022	5.94257	0.00078156	0.00169548	Up	0	0	0.16736	0.952056	0.374842	0.452267	TAGTGGCTGCCTACTATGAGCCTGGTCGTGTC	32
piR-bta-15707019	16234	2.43943	6.20974	36314.4	15.1483	5.31e-10	6.96e-09	Up	0	0	0	495.524	6.78881	735.099	TTGGACTTTATCCTCTAAGCAATGGGGAGTAT	32
piR-bta-15714649	3537.72	2.24728	5.67168	6868.79	12.7458	1.41e-08	7.53e-08	Up	0	0.0828554	0	101.704	135.735	0.534498	TCTTATGAAGTGTCTGCTGGCATAGAGTT	29
piR-bta-15725741	14.1101	2.54829	3.48678	472.876	8.88532	0.000488871	0.00112881	Up	0	0	0	0.869268	0.249895	0	TTCTTATGATCTGTTCACCACTGGGTTGTCAC	32
piR-bta-15732439	40.3562	1.8291	3.60523	96.6243	6.59431	0.000311881	0.000745743	Up	0	0	0.16736	1.20042	0.874632	0.781189	TATCGTGATCGTTTGTGCCGTATTTGCCTGTTT	33
piR-bta-15740901	1849.09	2.49874	5.29482	9610.23	13.2304	1.19e-07	5.39e-07	Up	0	0	0	75.0882	0	70.2248	CTCAAGTGTGGACCGACAGTGCTGGACTCAA	31
piR-bta-15743926	1229.09	2.44768	5.40344	9580.76	13.2259	6.54e-08	3.2e-07	Up	0	0	0	0.0413937	60.4746	11.2245	TGCAGTTTCGTGTTCATGTCCTTGGACTTGTAT	33
piR-bta-15747938	2.82991	2.53695	2.81888	142.16	7.15137	0.00481912	0.00887906	Up	0	0	0	0.0413937	0	0.164461	TTGTTAAATATTTTGAACATCAGCTCGGCTCTT	33
piR-bta-15764482	53.3035	2.47825	4.15921	1267.32	10.3076	3.19e-05	9.14e-05	Up	0	0	0	0.0827875	2.49895	0.575613	TCTGCCTTCCGTGCTTAGCATCTGTGAGCTATT	33
piR-bta-15767062	16.8758	2.49382	3.6875	586.492	9.19597	0.000226465	0.000551303	Up	0	0	0	0.703693	0.0416492	0.575613	TAGTCAGGTCTTACTCGTGGCTTAGAGAGCTTG	33
piR-bta-15767226	19001.8	2.49727	3.80504	725.188	9.50221	0.000141781	0.000357669	Up	2.79254	0.248566	0.0418399	734.242	612.201	0	TCGTACCGTGAGTAATAATGCGGTTG	26
piR-bta-15775301	146.293	2.45241	4.61903	2570.35	11.3278	3.86e-06	1.34e-05	Up	0	0	0	4.6361	0.124947	6.41397	TCTCTCGTCAGTAGCACCTGGAAAGGACTTTT	32
piR-bta-15781193	2736.22	2.42039	5.80308	16911.6	14.0457	6.51e-09	3.77e-08	Up	0	0	0	137.593	0.0416492	83.3405	TGAGTTGACTCGTGCTGCTGAACTGCGTGTAA	32
piR-bta-15781931	7277.14	2.45779	4.90942	4288.68	12.0663	9.13e-07	3.46e-06	Up	0.0404717	0	0.0836798	197.903	287.254	0	TGCTGGACCTAACGCCAGAAAGAATTTGGCTCAT	34
piR-bta-15786391	450.54	2.46226	4.99328	5024.48	12.2948	5.94e-07	2.33e-06	Up	0	0	0	14.7776	0.0832983	19.7353	TCGTGTCTGACTGTTTGCAACCCCATGGGTTTG	33
piR-bta-15788443	4.87112	2.55075	3.0154	206.721	7.69154	0.00256639	0.00498453	Up	0	0	0	0.0413937	0.249895	0	TTTGAATCTTTCCACTGGATCACTCTAGGATTCT	34
piR-bta-15790517	5332.67	2.44982	5.85585	20820.9	14.3457	4.75e-09	3e-08	Up	0	0	0	0.496725	276.925	30.6308	ATGGATCTGCCCTTGGACGTTGTCTGAAGTTA	32
piR-bta-15820790	5386.2	2.40879	4.85894	3336.64	11.7042	1.18e-06	4.41e-06	Up	0	0	0.16736	177.745	0.0416492	236.248	TGTTTTCGTTTAGAAGGGATCACGTGTGTTT	31
piR-bta-15820845	4006.64	2.47105	5.65803	16172.8	13.9813	1.53e-08	8e-08	Up	0	0	0	0.0413937	202.998	29.4796	CTAGATTGTAAGCTCTTGAGCATGGATGTGTGG	33
piR-bta-15828101	3279.65	2.43188	5.80437	17750.3	14.1156	6.46e-09	3.77e-08	Up	0	0	0	117.434	0.0416492	136.708	TGAGATATCAAGAACCCGAGCTTCATTAGGAAA	33
piR-bta-15835793	1.97784	2.53755	2.68254	111.98	6.8071	0.00730651	0.013103	Up	0	0	0	0.124181	0	0.0411152	TTGATGGTAACTGGTAGACCGGAAGGGCGTA	31
piR-bta-15839756	2562.53	2.51499	5.30382	10362.2	13.339	1.13e-07	5.17e-07	Up	0	0	0	49.5897	113.869	0	CTCAGTTTCTTTGTCTATAAGTGTGGAGCTTCC	33
piR-bta-15854932	14442.8	2.50991	4.58688	2921.81	11.5126	4.5e-06	1.53e-05	Up	0	0	0.376559	0.33115	433.984	470.975	TGCAGTTTCGTGTTCATGTCCTTGGACTTGTTA	33
piR-bta-15868400	4387.27	2.4271	5.92175	21213.3	14.3727	3.19e-09	2.17e-08	Up	0	0	0	362.319	18.9504	0.657844	GAATGAACTGTGCTCATAACTCTTTGCCTTAA	32
piR-bta-15869078	28.7416	2.53511	3.7728	757.163	9.56446	0.000161423	0.000400209	Up	0	0	0	0	0.95793	0.822304	TATTAATTTGGAAGACTGGCTCTTTACTGTTG	32
piR-bta-15871429	9.0235	2.53433	3.3374	351.666	8.45806	0.000845671	0.00180544	Up	0	0	0	0.33115	0	0.370037	TGCTGGACCTAACGCCAGAAAGAATTTGGCTCAA	34
piR-bta-15873191	26.0554	2.4634	3.93345	825.817	9.68968	8.37e-05	0.000220831	Up	0	0	0	0.289756	0.95793	0.411152	TACACTTGAGGAAACTTGGGCTCAGAGAGTTCTT	34
piR-bta-15877740	7561.08	2.45348	5.93069	24001.7	14.5509	3.02e-09	2.11e-08	Up	0	0	0	171.618	319.616	0.452267	AATGAATGAACTGTGCTCATAACTCTTTGCTGT	33
piR-bta-15881212	5511.23	2.53805	4.74822	4243.98	12.0512	2.05e-06	7.31e-06	Up	0	0.0828554	0	445.562	0	37.4148	TCACAGCAAATCTGTATATACGTTCTGAAGACTG	34
piR-bta-15883233	5.35435	2.54419	3.09782	235.807	7.88146	0.00194947	0.00391349	Up	0	0	0	0.413937	0.0416492	0	TGAGAATTATCAGAGAATTCTGGACAGTGTAT	32
piR-bta-15885027	167.625	2.4801	4.57362	2597.76	11.3431	4.79e-06	1.61e-05	Up	0	0	0	0.0413937	5.41439	4.97494	GAATGAACTGTGCTCATAACTCTTTGCCTAAT	32
piR-bta-16135964	1948.26	2.38528	5.85361	15963.7	13.9625	4.81e-09	3.01e-08	Up	0	0	0	142.394	0.291544	24.5869	TGGACTACATATCCCCTACTACATACTGAGTGTC	34
piR-bta-16499193	1804.43	1.91284	6.16642	3554.44	11.7954	6.99e-10	8e-09	Up	0.0404717	0	0.0836798	40.7314	39.1502	45.7612	TGCTAAGTCGCTTCAGTCGTATCCGACTCT	30
piR-bta-16953854	1530.32	1.92502	6.36477	4878.85	12.2523	1.96e-10	4.05e-09	Up	0	0.0414277	0.0418399	37.3371	31.4035	38.8539	TCGTGTCCGACTCTTTGCGACCCCTTGGA	29
piR-bta-17082910	460.871	2.43014	5.12784	5639.54	12.4614	2.93e-07	1.24e-06	Up	0	0	0	33.322	0.749685	5.26275	TTATTAATTTGGAAGACTGGCTCTTTACTGCAT	33
piR-bta-17106672	5.09105	1.85638	3.02976	49.3292	5.62437	0.00244752	0.00478824	Up	0.0404717	0	0	0.289756	0	0.123346	TGTTGACTGCAGAGGGCTTTTATTATCTGCT	31
piR-bta-17126470	349.871	2.48201	4.82796	4048.14	11.983	1.38e-06	5.05e-06	Up	0	0	0	2.15247	18.3673	0.123346	TTAAAAGGGTGCTGAGCTACAGAATTTTAGTGC	33
piR-bta-17157890	601.786	2.3735	-2.26989	0.0238878	-5.38758	0.0232145	0.0392749	Down	197.38	0	117.863	0.0827875	0.374842	0	CTTCTCACTACTGCACTTGACTAGTCTTAATTT	33
piR-bta-17188447	1985.7	2.37899	5.89034	16532.9	14.0131	3.85e-09	2.56e-08	Up	0	0	0	76.537	0.249895	78.2834	CTGCTGGACCTAACGCCAGAAAGAATTTGGCTA	33
piR-bta-17210193	2720.29	2.12482	6.16845	8821.68	13.1068	6.9e-10	8e-09	Up	0.0404717	0	0	76.9096	6.41397	121.454	TCTGATGACTGTGCACACCCATGACGGAGTT	31
piR-bta-17251028	9.28029	2.57345	3.25398	331.753	8.37396	0.00113799	0.00240094	Up	0	0	0	0.0413937	0.49979	0	TTGTTAAATATTTTGAACATCAGCTCGGCCTAG	33
piR-bta-17299308	2409.45	1.95249	6.3254	5221.54	12.3503	2.53e-10	4.41e-09	Up	0	0.0828554	0.0418399	19.1239	78.0505	56.8623	TTCTCTGATGACTGTGCACACCCATGACGGA	31
piR-bta-17330909	19153.7	2.54438	5.49868	16279	13.9907	3.83e-08	1.92e-07	Up	0	0	0	543.583	0.0832983	908.852	TGTTTTCGTTTAGAAGGGATCACGTGTGCGCT	32
piR-bta-17335546	98.1614	2.46171	4.43904	1947.79	10.9276	9.04e-06	2.89e-05	Up	0	0	0	1.49017	0.124947	5.50944	TTAAAAGGGTGCTGAGCTACAGAATTTTAGTAT	33
piR-bta-1735080	665.214	2.14211	-3.23878	0.00815666	-6.93781	0.00120044	0.00251298	Down	60.5861	71.8771	268.738	0	0.166597	0	ACACTGTGCTGATTGTCATGTTCTGATC	28
piR-bta-1735981	3.68509	2.49478	-1.96403	0.0334969	-4.89983	0.0495264	0.0795379	Down	1.21415	0.372849	0.460239	0	0	0	TCAGTGCACTACAGAACTTTGCCT	24
piR-bta-17371993	11.6772	2.48432	3.5535	454.47	8.82804	0.000380139	0.000896423	Up	0	0	0	0.33115	0.0832983	0.452267	TCTTATGAAGTGTCTGCTGGCATAGAGCAAA	31
piR-bta-17524627	2659.08	2.07227	6.43326	10307.7	13.3314	1.25e-10	3.48e-09	Up	0	0	0.0418399	51.3282	67.1384	62.6185	TAAGACTTGGTCTGAACTTCCGCCCCAGCA	30
piR-bta-17577469	3190.91	2.08893	6.46884	11689.5	13.5129	9.88e-11	3.48e-09	Up	0	0	0.0418399	93.0531	69.3458	64.5098	TAGGTATTAGGTGTAGCTGCACTCCACGT	29
piR-bta-17634077	13.7004	2.5057	3.57093	493.759	8.94766	0.000355714	0.000843059	Up	0	0	0	0.206969	0.0416492	0.740074	TAGACTATTCTGTAGGCTGTTTATTAGAGTTT	32
piR-bta-17733509	5.03449	2.49473	3.14278	229.188	7.84039	0.00167351	0.00342337	Up	0	0	0	0.0413937	0.124947	0.164461	TCTTATGAAGTGTCTGCTGGCATAGAGCAAT	31
piR-bta-17745115	4861.59	2.40456	6.07565	24993.3	14.6093	1.23e-09	1.14e-08	Up	0	0	0	371.012	1.58267	48.1459	ATTCTGCCTTCCGTGCTTAGCATCTGTGAGT	31
piR-bta-17816066	4129.24	2.44531	5.8055	18771.8	14.1963	6.42e-09	3.77e-08	Up	0	0	0	0.0827875	156.976	94.3594	TTCTCAGTCGTGTTAATCCCTACCATGGGAACTC	34
piR-bta-17881861	8263.48	2.41417	6.1877	31393.3	14.9382	6.1e-10	7.63e-09	Up	0	0	0	94.7503	402.206	7.60632	TATATCGTGATCGTTTGTGCCGTATTTGCCTAA	33
piR-bta-17882760	183.575	2.19931	4.46711	906.743	9.82455	7.93e-06	2.6e-05	Up	0	0	0.0418399	14.0325	1.45772	0.0822304	TTGATGGTAACTGGTAGACCGGAAGGGCGC	30
piR-bta-17889034	6453.23	2.2492	6.10885	13682.3	13.74	1e-09	1.02e-08	Up	0.0404717	0	0	258.545	8.07994	237.893	TACGATGCTTCTGAAGGCTGTGGAGGTGTT	30
piR-bta-17896692	246.925	2.36196	4.1697	922.014	9.84865	3.05e-05	8.78e-05	Up	0	0	0.0418399	0	8.45478	6.78401	TATCTGTAAATGGGGATAATAGCACCTACTGA	32
piR-bta-17926327	2856.94	2.52387	5.28513	10362	13.339	1.26e-07	5.63e-07	Up	0	0	0	219.718	0	28.1228	TCTCCTGTGAACTCTACATCGCACTGTGGGTA	32
piR-bta-17931873	10030.6	2.34914	6.02217	18140.2	14.1469	1.72e-09	1.34e-08	Up	0	0.0414277	0	2.19387	328.32	292.617	AGGCAGTGTAGTTAGCTGATTGTTT	25
piR-bta-17956197	8.13732	2.5017	3.35265	334.841	8.38733	0.000800408	0.00172248	Up	0	0	0	0.0413937	0.166597	0.328922	TAGTCAGGTCTTACTCGTGGCTTAGAGAGTCTT	33
piR-bta-17991292	2903.61	2.25516	5.14816	3125.58	11.6099	2.63e-07	1.12e-06	Up	0.121415	0	0	77.3235	115.41	0.287807	TTGGACTTTATCCTCTAAGCAATGGGGAGCG	31
piR-bta-17997630	16.8339	1.80306	2.97436	41.154	5.36296	0.00293596	0.00562117	Up	0.0809433	0	0.0836798	0.579512	0	0.698959	TGAGATGAAGCACTGTAGCTCAGCA	25
piR-bta-18016499	1.19681	2.572	2.35641	66.7501	6.0607	0.0184525	0.031616	Up	0	0	0	0.0413937	0.0416492	0	TGTTTTCGTTTAGAAGGGATCACGTGTGTG	30
piR-bta-18018592	7.69587	3.02968	2.19479	100.392	6.6495	0.028179	0.046791	Up	0	0	0	0	0	0.534498	TGTCTTCTTGATCTATCTGGTCTTGCCTGACA	32
piR-bta-18040749	2219.59	2.39858	5.16604	5371.67	12.3912	2.39e-07	1.05e-06	Up	0	0.0414277	0	0	73.2192	64.4275	CTAGAAGCTGATGAAAAGTAAACACTAGTCTA	32
piR-bta-18047869	1882.85	2.05163	6.31469	7942.53	12.9554	2.71e-10	4.53e-09	Up	0	0	0.0418399	45.4089	42.5238	43.4588	TACGATGCTTCTGAAGGCTGTGGAGGTGC	29
piR-bta-18048134	13.3693	2.54103	3.48168	460.493	8.84704	0.000498281	0.00114562	Up	0	0	0	0.455331	0	0.575613	TAAGTTTGGACCGCCTTTCTCAGTCGTGTTCT	32
piR-bta-18058518	5.46311	2.51422	3.1364	236.483	7.88559	0.00171037	0.00348554	Up	0	0	0	0.0413937	0.249895	0.0411152	CTCAAGTGTGGACCGACAGTGCTGGACTCTACT	33
piR-bta-18075982	2499.84	2.28787	6.41725	26283.2	14.6819	1.39e-10	3.48e-09	Up	0	0	0	72.5218	57.0593	47.4881	TGGTGCTATGGGGACTTTCGTCTTGTACAA	30
piR-bta-18083298	12.1384	2.51364	3.50056	445.458	8.79915	0.000464288	0.00107667	Up	0	0	0	0.0413937	0.124947	0.657844	TCTGCCTTCCGTGCTTAGCATCTGTGAGTC	30
piR-bta-18091066	12769.7	2.48574	5.84893	23803.9	14.5389	4.95e-09	3.06e-08	Up	0	0	0	428.342	0.333193	554.48	TCGTGTCTGACTGTTTGCAACCCCATGGGCGAG	33
piR-bta-18132415	5434.84	2.57971	5.09622	9069.32	13.1468	3.46e-07	1.45e-06	Up	0	0	0	163.257	0	250.926	TATTCAGTCTAATGAACATCTACGTGTCTTCC	32
piR-bta-18135907	4665.34	2.15352	6.51142	16641.6	14.0225	7.44e-11	3.48e-09	Up	0	0.0414277	0	206.431	72.5112	75.1586	TCTGATGACTGTGCACACCCATGACGGAGA	30
piR-bta-18147540	20.9234	2.54315	3.63891	610.694	9.25431	0.000273794	0.000663518	Up	0	0	0	0	0.749685	0.534498	TAAGTTTGGACCGCCTTTCTCAGTCGTGTTAACT	34
piR-bta-18153430	4.58538	2.50006	3.0841	209.449	7.71045	0.00204167	0.00406822	Up	0	0	0	0.0413937	0.166597	0.0822304	TGAGCAAAAGAGGTCAGACATAGAAGACTAATG	33
piR-bta-18170293	6.63426	2.53776	3.18506	271.146	8.08292	0.00144722	0.00301784	Up	0	0	0	0	0.208246	0.205576	TGTTTTCGTTTAGAAGGGATCACGTGTGCGT	31
piR-bta-18187090	5313.97	2.58117	5.08374	8914.88	13.122	3.7e-07	1.53e-06	Up	0	0	0	162.926	198.125	0	TGCTTTTCAACTTGTGAACGTCTGTTATCCTGG	33
piR-bta-18194801	12384.6	2.49156	5.80419	22559.9	14.4615	6.47e-09	3.77e-08	Up	0	0	0	0.33115	377.591	397.173	TGCATGTGTGTTGACGGATCTACCCGGAGCAAA	33
piR-bta-18210701	8.13732	2.5017	3.35265	334.841	8.38733	0.000800408	0.00172248	Up	0	0	0	0.0413937	0.166597	0.328922	TGCATGTGTGTTGACGGATCTACCCGGAGCTGT	33
piR-bta-18224139	10.4599	2.47506	3.52536	423.278	8.72546	0.000422915	0.000984971	Up	0	0	0	0.289756	0.208246	0.246691	AGGCAGTGTAGTTAGCTGATTGTGC	25
piR-bta-18228722	56.6487	2.45693	4.24748	1385.1	10.4358	2.16e-05	6.65e-05	Up	0	0	0	0.6623	0.208246	3.16587	TATTTAGATGACTGTGAGGTTCTCCCTGCAATT	33
piR-bta-18231282	3528.83	2.46952	4.94775	4765.94	12.2185	7.51e-07	2.91e-06	Up	0.0404717	0	0	0	32.0698	205.782	TCAGACGGTAAAGACTCCCCCTGCAACGCGGTCT	34
piR-bta-18245398	3308.3	2.14677	5.81317	5711.13	12.4796	6.13e-09	3.71e-08	Up	0	0.124283	0	112.881	109.621	7.93524	TCATGTCCGACTCTGAGGCCCCACAGGCTGCCA	33
piR-bta-18250564	1.91884	2.55307	2.59436	98.6047	6.62358	0.00947662	0.0167711	Up	0	0	0	0	0.0416492	0.0822304	TGCATGTGTGTTGACGGATCTACCCGGAGTGA	32
piR-bta-18259735	2.52366	2.51739	2.77776	127.353	6.99269	0.00547354	0.0100504	Up	0	0	0	0.0413937	0.0832983	0.0411152	TATTAATTTGGAAGACTGGCTCTTTACTGTTA	32
piR-bta-18263822	152.307	2.40509	4.79698	2971.86	11.5372	1.61e-06	5.82e-06	Up	0	0	0	3.10453	3.58183	3.7826	TGCTGGACCTAACGCCAGAAAGAATTTGGCTCTT	34
piR-bta-18282755	2.7127	2.50659	2.85592	142.876	7.15862	0.00429123	0.00793361	Up	0	0	0	0.124181	0.0416492	0.0411152	TAGTCAGGTCTTACTCGTGGCTTAGAGAGCCTAC	34
piR-bta-18287458	3.90951	2.49336	3.04035	191.429	7.58067	0.00236306	0.00465686	Up	0	0	0	0.165575	0.0832983	0.0411152	TTTTGGATCTGGCAGTTAAAATTTCTGGCAGTA	33
piR-bta-18499457	7315.87	1.88012	2.36776	21.8821	4.45168	0.0178959	0.030859	Up	23.3926	36.2492	90.2905	123.353	180.966	173.794	ACCTTGGCTCATCCGATCGATGTGGTGTGGTC	32
piR-bta-18531889	665.997	2.29187	-2.56806	0.0169137	-5.88567	0.0102268	0.0179805	Down	49.9016	440.501	0.962318	0	0	0.411152	TTATAAAGCAATGAGACTGATTGCT	25
piR-bta-18533973	494.748	2.5574	-3.94207	0.000922941	-10.0815	8.08e-05	0.000214229	Down	160.065	4.6399	99.7463	0	0	0	TTGAGGTAGTAGGTTGTATAATTC	24
piR-bta-18535828	664.166	2.6048	-3.89561	0.000881803	-10.1473	9.8e-05	0.000255821	Down	0.0404717	228.018	224.429	0	0	0	TCCCTGGTGGTCTAGTGGTTAGGATTCAGAACCT	34
piR-bta-18539253	1895.87	1.96726	-2.027	0.0630384	-3.98763	0.0426625	0.0695529	Down	46.421	584.089	584.001	0.0413937	0.291544	5.59167	ACTAGACTGAAGCTCCTTGAGGTTT	25
piR-bta-18622970	13.2975	2.54624	3.46694	454.35	8.82766	0.000526419	0.00120006	Up	0	0	0	0.289756	0	0.698959	AACCCGTAGATCCGATCTTGTGGAC	25
piR-bta-18623999	1795.71	2.16515	-3.8824	0.00294818	-8.40596	0.000103432	0.000267531	Down	652.444	14.1683	276.645	0.206969	0	0	ATGCCTTGATGATGTTCAAAGATCTGATACGT	32
piR-bta-18744322	15955.2	2.4283	5.05492	4955.58	12.2748	4.31e-07	1.72e-06	Up	0	0.248566	0.0836798	0.0413937	802.163	125.072	GCATTGGTGGTTCAGTGGTAGAATTCTCGCCACG	34
piR-bta-18753684	1123.58	2.25824	-1.99414	0.044095	-4.50324	0.0461367	0.0747636	Down	332.272	334.902	0.0836798	0.0827875	0	2.05576	TACCCTGTAGAACCGAATTTGGCC	24
piR-bta-19042723	702.594	1.71821	-2.31158	0.0637342	-3.97179	0.0208007	0.0354138	Down	75.682	259.959	111.378	1.15902	0.666386	0.698959	GAAATCCGAACGAACTTTTTGAAA	24
piR-bta-1910198	486.492	1.99647	-3.24708	0.0111819	-6.48269	0.00116595	0.00245032	Down	120.525	189.076	0.669439	0.124181	0.0416492	0.0822304	GGCTGGTCCGATGGTAGTGGGTTACCAGAACTTG	34
piR-bta-19191265	411.285	2.35622	-2.99368	0.00752661	-7.05378	0.00275632	0.00529606	Down	84.2215	189.822	0	0	0.0416492	0.0411152	CGCGACCTCAGATCAGACATGGCGACCCGCC	31
piR-bta-1929240	4122.86	1.99656	4.24051	353.712	8.46643	2.23e-05	6.74e-05	Up	0.445188	0.952837	2.42671	145.085	140.982	0.698959	TCCCTGGTGGTCTAGTGGTTAGGATTCGGCGCGC	34
piR-bta-19324623	16993.3	2.51739	5.67891	20115.7	14.296	1.36e-08	7.37e-08	Up	0	0	0	1387.19	0.49979	104.433	AGGCAGTGTAGTTAGCTGATTGCAAAGG	28
piR-bta-19334231	1305.39	2.00162	-4.09135	0.00342582	-8.18934	4.29e-05	0.000120801	Down	61.2741	926.738	3.38903	0.0413937	0.0416492	0.0822304	ATGCCTTGATGATGTTCAAAGATCTGATAAC	31
piR-bta-19446884	51.9507	2.05636	-2.71512	0.0208578	-5.58327	0.00662513	0.0120824	Down	21.4095	1.78139	3.51455	0	0.0416492	0	ACACTGTGCTGATTGTCATGTTCTGATTCGCT	32
piR-bta-1974522	6871.63	2.24487	2.63269	60.1318	5.91006	0.0084711	0.0150909	Up	0.526132	0.248566	36.4844	169.135	0.49979	341.215	TCCCTGGTGGTCTAGTGGTTAGGATTCGGCGCCT	34
piR-bta-2482003	971.915	2.65056	-3.86496	0.000824439	-10.2443	0.000111109	0.000284651	Down	0	324.13	335.723	0	0	0	TCACAGTGAACCGGTCTCTTTATG	24
piR-bta-2526652	6896.32	2.70516	-2.43052	0.0104893	-6.57494	0.0150772	0.0260821	Down	2598.73	0	984.66	0	1.16618	0	TACCCTGTAGAACCGAATTTGTGAA	25
piR-bta-2673426	760.408	2.66742	-3.73995	0.000992925	-9.97603	0.000184058	0.000454236	Down	0	228.184	281.917	0	0	0	CAACGGAATCCCAAAAGCAGCTTA	24
piR-bta-3142405	12386	2.66819	4.5907	4867.23	12.2489	4.42e-06	1.51e-05	Up	0	0	0	0	336.817	447.498	GTGTCTTCTTGATCTATCTGGTCTTGCCTGA	31
piR-bta-3953987	506.864	2.14371	-2.74536	0.0169186	-5.88525	0.00604444	0.0110609	Down	18.7789	0.0414277	277.524	0.0413937	0.124947	0.164461	GCCCGGATAGCTCAGTCGGTAGAGCATCAGACCT	34
piR-bta-4180501	1697.88	1.8332	2.08152	14.0826	3.81585	0.0373861	0.0613223	Up	18.3337	40.2677	1.84096	111.101	14.4939	7.72966	ACCTTGGCTCATCCGATCGATGTGGTGTGGTCG	33
piR-bta-4339254	3578.04	2.06433	-3.42891	0.00739918	-7.07842	0.00060601	0.00136177	Down	0.445188	614.414	1665.14	0.206969	0.374842	0.411152	TCCCTGGTGGTCTAGTGGTTAGGATTCGGCGCCA	34
piR-bta-4347989	794.313	2.46436	-3.0661	0.00531403	-7.55598	0.00216872	0.0042896	Down	0	257.1	279.407	0	0.0832983	0	ACCACAGGGTAGAACCACGGACTGT	25
piR-bta-4416210	6603.09	2.21155	-4.23441	0.00151694	-9.36462	2.29e-05	6.85e-05	Down	2417.98	1367.98	0.251039	0.0413937	0.124947	0.0822304	TCAGTGCACTACAGAACTTTGGAA	24
piR-bta-4445031	486.221	2.47889	-3.12474	0.00465861	-7.74588	0.0017796	0.00361291	Down	139.384	161.817	0	0	0.0416492	0	TGTAAACATCCTCGACTGGAAGCAAA	26
piR-bta-4449385	1154.29	2.08732	-1.96618	0.0581514	-4.10404	0.0492779	0.0793758	Down	0.161887	830.625	33.2627	0.124181	1.29112	1.52126	TGAGGTAGTAGATTGTATAGTAAA	24
piR-bta-5092935	130.581	2.45917	4.5534	2348.62	11.1976	5.28e-06	1.76e-05	Up	0	0	0	0.124181	3.66513	4.48156	TAGACTATTCTGTAGGCTGTTTATTAGAGTG	31
piR-bta-5537023	484.3	2.00885	4.07549	291.443	8.18707	4.59e-05	0.000128664	Up	0.0404717	0.0828554	0.418399	6.95415	22.8654	0.164461	GGCTGGTCCGAAGGTAGTGAGTTATCTCAATTAA	34
piR-bta-5550062	440.594	2.24641	-3.39897	0.00502905	-7.6355	0.000676394	0.00149753	Down	78.0698	221.887	0.878638	0.0827875	0	0	CATTGCACTTGTCTCGGTCTGATG	24
piR-bta-5669312	1085.21	2.0223	-2.70602	0.0225241	-5.47238	0.00680957	0.0123352	Down	501.768	46.5647	0.376559	0.455331	0.208246	0.493383	TCGGATCCGTCTGAGCTTGGCTTTT	25
piR-bta-5699237	6490.83	2.03955	2.12595	20.1956	4.33597	0.0335076	0.0551287	Up	3.92575	2.85851	125.896	90.0728	198.875	121.866	AACCCGTAGATCCGAACTTGTGAAA	25
piR-bta-6469657	18174.6	2.7576	-3.94192	0.000534244	-10.8702	8.08e-05	0.000214229	Down	4101.24	0	5934.36	0	0	0	TGAGGTAGTAGTTTGTGCTGTCGGT	25
piR-bta-6600474	1668.44	2.30305	6.17662	19150.3	14.2251	6.55e-10	7.83e-09	Up	0	0	0	77.2407	15.5768	36.9215	CATGTTGAATGCTCATGGTGCTCAGATCCACCTT	34
piR-bta-6748364	402.433	2.22939	-3.27538	0.00633653	-7.30209	0.00105519	0.00223501	Down	0.0404717	152.993	124.013	0.0413937	0.0416492	0	ATTGTTGATGAATGCCAACGGCTCTGATGGA	31
piR-bta-6947536	603.102	2.21825	-2.88177	0.0119034	-6.39248	0.00395454	0.00736173	Down	131.776	263.77	0	0.165575	0.0416492	0.0822304	CAACGGAATCCCAAAAGCAGCTAGT	25
piR-bta-723888	3776.73	1.94124	2.46558	27.5943	4.7863	0.0136791	0.0237398	Up	6.11122	2.73423	48.0741	25.6227	168.138	29.7263	GCATTGGTGGTTCAGTGGTAGAATTCTCGCCTCC	34
piR-bta-7460488	12.6817	2.57059	3.38709	417.841	8.70681	0.000706392	0.00155754	Up	0	0	0	0.0827875	0.666386	0	TTGACATGTGTGTGAACCGGGCTCAGCAA	29
piR-bta-7840753	4301.61	2.57696	5.07437	8637.9	13.0765	3.89e-07	1.57e-06	Up	0	0	0	0	27.1552	265.481	ATGGATCTGCCCTTGGACGTTGTCTGAAGT	30
piR-bta-7975107	3404.33	2.52788	5.30614	10909.3	13.4133	1.12e-07	5.15e-07	Up	0	0	0	131.218	0	134.735	GCATGGGTGGTTCAGTGGTAGAATTCTCGCCTTC	34
piR-bta-8178758	267.496	2.02153	-3.41358	0.00836933	-6.90067	0.000641145	0.00142535	Down	37.3553	140.274	7.94958	0	0.0416492	0.0411152	GGCTGGTCCGATGGTAGTGGGTTACCAGAACTTC	34
piR-bta-8291674	3.59043	2.52632	2.93286	169.994	7.40934	0.00335857	0.00636236	Up	0	0	0	0.124181	0.124947	0	GCATTGGTGGTTCAGTGGTAGAATTCTCGCTC	32
piR-bta-8295704	2.2721	1.67249	2.20731	12.9216	3.69172	0.0272921	0.0454587	Up	0.0404717	0	0.0418399	0.124181	0.0416492	0	GCATTGGTGGTTCAGTGGTAGAATTCTCGCCCTT	34
piR-bta-8673612	621.38	2.13467	-3.45706	0.00600471	-7.37969	0.000546101	0.00123967	Down	122.467	1.07712	222.295	0	0.0416492	0.0822304	TCCCCCAGGTGTGATTCTGATTTC	24
piR-bta-9344380	26337.5	2.44334	4.80014	3393.07	11.7284	1.59e-06	5.76e-06	Up	0.364245	0	0.292879	950.814	0.0832983	1092.06	GTCAGTGCACTACAGAACTTTGCT	24
piR-bta-9354436	4833.75	2.15723	6.51468	17004.9	14.0537	7.28e-11	3.48e-09	Up	0	0.0414277	0	89.2035	121.241	118.001	TAAGCAAGACTCAGTAGAAGGCCGCTGGCTTTTT	34
piR-bta-9410619	1918.76	2.09447	-3.42066	0.00697082	-7.16446	0.000624698	0.00139456	Down	595.702	562.505	0.0836798	0.0413937	0.0832983	0.370037	TTCACAGTGGCTAAGTTCTGAAGT	24

## Sheet: Table S5
Table S5. Common differentially expressed piRNAs of M30, M18 and M6
piRNA_id	BaseMean	lfcSE	stat	FoldChange	log2FoldChange	pValue	qValue	Regulation	Expression_M18_1	Expression_M18_2	Expression_M18_4	Expression_M30_1	Expression_M30_2	Expression_M30_3		BaseMean	lfcSE	stat	FoldChange	log2FoldChange	pValue	qValue	Regulation	Expression_M6_2	Expression_M6_3	Expression_M6_4	Expression_M30_1	Expression_M30_2	Expression_M30_3	Sequence	Length
piR-bta-11310617	1354.07	2.38706	2.97743	137.882	7.1073	0.00290679	0.0199873	Up	0.61708	0	0	95.6195	153.394	0.657844		3783.07	2.39562	6.03867	22635.8	14.4663	1.55e-09	1.29e-08	Up	0	0	0	95.6195	153.394	0.657844	TAGTCTTTTGCGATTTGTAACTTTATCTGC	30
piR-bta-11960118	1354.69	2.29172	-3.4042	0.00448251	-7.80148	0.000663592	0.0064353	Down	0.0411387	245.612	53.2652	0.124181	0.291544	0		6.52988	2.54084	3.17159	266.594	8.0585	0.00151608	0.00313711	Up	0	0	0	0.124181	0.291544	0	CTGAGAATTATCAGAGAATTCTGGACAGTGG	31
piR-bta-12103306	1588.95	2.03993	-2.56878	0.0264582	-5.24014	0.0102056	0.0575101	Down	229.348	44.4284	6.81928	0.248362	0.541439	4.56379		78.0358	2.46258	4.35033	1678.6	10.713	1.36e-05	4.25e-05	Up	0	0	0	0.248362	0.541439	4.56379	TCGTGTCCGACTCTGTGTGACCTCATAGACA	31
piR-bta-13926481	2162	2.08768	3.70459	212.897	7.73401	0.000211735	0.00294312	Up	0.452525	0.452931	0.041581	190.66	0.666386	245.006		5667.16	2.4192	6.04453	25231.5	14.6229	1.5e-09	1.26e-08	Up	0	0	0	190.66	0.666386	245.006	TAAAAAGGAAAAGAGGTCTAAGAGACGTGTCT	32
piR-bta-14129398	1759.67	2.00427	-2.40749	0.0352735	-4.82527	0.0160625	0.0816838	Down	1.52213	185.002	202.125	1.03484	1.66597	5.42721		119.226	2.01905	4.32107	422.985	8.72446	1.55e-05	4.82e-05	Up	0	0	0.0836798	1.03484	1.66597	5.42721	TAGAGATCTTTGGGTTGAATTCAGTCAGCCAAAT	34
piR-bta-14146494	1732.25	2.25936	3.73339	346.111	8.43509	0.000188917	0.0027165	Up	0.246832	0	0.083162	148.314	173.594	0.123346		4719.84	2.44321	5.85686	20304.7	14.3095	4.72e-09	3e-08	Up	0	0	0	148.314	173.594	0.123346	TTTGAAATCAGGACTGTTCTGGAAAGTCCAGCT	33
piR-bta-14313761	14096.9	2.03863	-3.08509	0.0127854	-6.28935	0.00203491	0.015714	Down	1748.23	4.48813	898.025	4.09798	8.87127	6.82513		300.529	2.40131	5.07616	4670.82	12.1895	3.85e-07	1.57e-06	Up	0	0	0	4.09798	8.87127	6.82513	TGCTGGACCTAACGCCAGAAAGAATTTGGCTTTC	34
piR-bta-14353364	2033.92	2.16648	3.25775	133.236	7.05784	0.001123	0.00975607	Up	0.740496	0.576457	0.083162	202.788	176.801	0.0411152		5383.17	2.4742	5.72063	18229.6	14.154	1.06e-08	5.95e-08	Up	0	0	0	202.788	176.801	0.0411152	TGGTCAGACTGTGCCAAGGATTGTGATGTGC	31
piR-bta-14539008	3738.65	2.28488	2.43011	46.9319	5.5525	0.0150944	0.0796756	Up	5.1012	0	2.57802	665.032	50.6454	2.75472		8354.92	2.43813	6.04903	27523	14.7484	1.46e-09	1.24e-08	Up	0	0	0	665.032	50.6454	2.75472	TGAGCAAAAGAGGTCAGACATAGAAGACTAGT	32
piR-bta-14836495	1392.24	2.1013	2.07081	20.4125	4.35138	0.0383766	0.161647	Up	0.822773	0.0411755	9.14782	207.755	7.122	51.1062		3180.61	1.89217	5.96514	2498.88	11.2871	2.44e-09	1.78e-08	Up	0.0404717	0.289994	0.0836798	207.755	7.122	51.1062	TGACATGTGTGTGAACCGGGCTCAGCAATTTT	32
piR-bta-14967111	2209.75	2.1287	2.26914	28.4493	4.83032	0.0232596	0.10777	Up	3.57906	4.11755	1.87114	0.0413937	214.368	200.149		6664.6	2.49318	5.66238	17772	14.1173	1.49e-08	7.87e-08	Up	0	0	0	0.0413937	214.368	200.149	TCTGTCTACTGAGCTCTTGGCGTGGAGGTTA	31
piR-bta-15125870	4380.85	2.11393	4.52198	754.367	9.55912	6.13e-06	0.000345911	Up	0.123416	0.247053	0.083162	715.077	0.416492	149.495		10140	2.47274	5.88457	24004.4	14.551	3.99e-09	2.62e-08	Up	0	0	0	715.077	0.416492	149.495	TAGTCAGGTCTTACTCGTGGCTTAGAGAGTCGT	33
piR-bta-15296192	2844.76	2.03395	3.82027	218.309	7.77023	0.000133307	0.00210339	Up	0.94619	0.082351	0.166324	253.164	5.95583	313.997		7451.39	2.39313	6.27735	33283.2	15.0225	3.44e-10	4.88e-09	Up	0	0	0	253.164	5.95583	313.997	CTGCATATTTTGAGTTCTACACTAGGAGTTGTT	33
piR-bta-15348752	1434.28	2.26203	2.14892	29.0593	4.86093	0.0316405	0.138885	Up	0	4.52931	1.62166	142.974	0.374842	139.997		3617.91	2.39534	6.02474	22093.3	14.4313	1.69e-09	1.34e-08	Up	0	0	0	142.974	0.374842	139.997	TCCTGTGATTGTAGCGTATTTGGCAGCATCTT	32
piR-bta-15395179	2078.9	1.98398	2.81138	47.7595	5.57772	0.00493291	0.0302503	Up	1.97466	1.15291	2.49486	2.56641	254.976	127.21		6359.22	2.19437	6.08543	10467.7	13.3537	1.16e-09	1.1e-08	Up	0.0404717	0.0414277	0	2.56641	254.976	127.21	TGTATTGTAAGGATATCTCTGGAAACCGGT	30
piR-bta-15514736	1788.63	2.18832	3.65532	255.826	7.99902	0.000256865	0.00324584	Up	0.164555	0	0.457391	1.20042	174.302	167.257		5497.01	2.4136	6.06596	25545.8	14.6408	1.31e-09	1.15e-08	Up	0	0	0	1.20042	174.302	167.257	TAGAAATACTTCCGAGAAACTGAGCAGGACGG	32
piR-bta-15567574	1693.92	2.45043	-2.30937	0.0197918	-5.65896	0.0209229	0.0991458	Down	138.349	0	205.493	2.19387	0.541439	0		34.0365	2.53165	3.84398	850.171	9.73161	0.000121054	0.00030866	Up	0	0	0	2.19387	0.541439	0	CTCAAGTGTGGACCGACAGTGCTGGACTCCT	31
piR-bta-15696302	4732.21	2.06268	-4.86196	0.000957347	-10.0287	1.16e-06	0.000119682	Down	1.89238	532.07	534.731	0.165575	0.124947	0.0411152		4.64437	2.49069	3.11965	218.288	7.77009	0.00181063	0.0036484	Up	0	0	0	0.165575	0.124947	0.0411152	AGGCAGTGTAGTTAGCTGATTGTAA	25
piR-bta-15702127	1255.04	1.96768	-3.23256	0.012169	-6.36065	0.00122686	0.010232	Down	2.30377	162.89	113.973	0.952056	0.374842	0.452267		24.0303	1.76902	3.35924	61.5022	5.94257	0.00078156	0.00169548	Up	0	0	0.16736	0.952056	0.374842	0.452267	TAGTGGCTGCCTACTATGAGCCTGGTCGTGTC	32
piR-bta-15767062	1725.46	2.30422	-2.94904	0.00900394	-6.79523	0.00318763	0.0208092	Down	209.89	109.527	0	0.703693	0.0416492	0.575613		16.8758	2.49382	3.6875	586.492	9.19597	0.000226465	0.000551303	Up	0	0	0	0.703693	0.0416492	0.575613	TAGTCAGGTCTTACTCGTGGCTTAGAGAGCTTG	33
piR-bta-15828101	1259.73	2.26616	3.66511	316.424	8.30571	0.000247234	0.00322177	Up	0.123416	0	0.166324	117.434	0.0416492	136.708		3279.65	2.43188	5.80437	17750.3	14.1156	6.46e-09	3.77e-08	Up	0	0	0	117.434	0.0416492	136.708	TGAGATATCAAGAACCCGAGCTTCATTAGGAAA	33
piR-bta-15868400	1995.41	2.15515	2.38728	35.3816	5.14493	0.0169738	0.0842627	Up	0.0822773	2.347	5.11446	362.319	18.9504	0.657844		4387.27	2.4271	5.92175	21213.3	14.3727	3.19e-09	2.17e-08	Up	0	0	0	362.319	18.9504	0.657844	GAATGAACTGTGCTCATAACTCTTTGCCTTAA	32
piR-bta-15883233	1895.66	2.44552	-3.21102	0.00432644	-7.8526	0.00132267	0.0106068	Down	230.006	0	131.022	0.413937	0.0416492	0		5.35435	2.54419	3.09782	235.807	7.88146	0.00194947	0.00391349	Up	0	0	0	0.413937	0.0416492	0	TGAGAATTATCAGAGAATTCTGGACAGTGTAT	32
piR-bta-17745115	2146.1	2.04943	3.47836	139.941	7.12867	0.000504484	0.00539409	Up	0.863912	0.247053	0.457391	371.012	1.58267	48.1459		4861.59	2.40456	6.07565	24993.3	14.6093	1.23e-09	1.14e-08	Up	0	0	0	371.012	1.58267	48.1459	ATTCTGCCTTCCGTGCTTAGCATCTGTGAGT	31
piR-bta-17882760	2210.35	2.09097	-1.99686	0.0553463	-4.17537	0.0458404	0.186176	Down	7.28155	229.677	242.667	14.0325	1.45772	0.0822304		183.575	2.19931	4.46711	906.743	9.82455	7.93e-06	2.6e-05	Up	0	0	0.0418399	14.0325	1.45772	0.0822304	TTGATGGTAACTGGTAGACCGGAAGGGCGC	30
piR-bta-17926327	1261.53	2.45102	2.98442	159.222	7.31489	0.00284113	0.0199873	Up	0	0.0411755	0.540553	219.718	0	28.1228		2856.94	2.52387	5.28513	10362	13.339	1.26e-07	5.63e-07	Up	0	0	0	219.718	0	28.1228	TCTCCTGTGAACTCTACATCGCACTGTGGGTA	32
piR-bta-17931873	3258.72	2.0228	4.36379	454.162	8.82706	1.28e-05	0.000444206	Up	0.287971	0.123527	0.249486	2.19387	328.32	292.617		10030.6	2.34914	6.02217	18140.2	14.1469	1.72e-09	1.34e-08	Up	0	0.0414277	0	2.19387	328.32	292.617	AGGCAGTGTAGTTAGCTGATTGTTT	25
piR-bta-18132415	2047.08	2.25803	3.24006	159.361	7.31615	0.00119505	0.0101701	Up	0.452525	0.329404	0.291067	163.257	0	250.926		5434.84	2.57971	5.09622	9069.32	13.1468	3.46e-07	1.45e-06	Up	0	0	0	163.257	0	250.926	TATTCAGTCTAATGAACATCTACGTGTCTTCC	32
piR-bta-18194801	4026.6	2.1198	4.44829	689.527	9.42946	8.66e-06	0.000360943	Up	0.0411387	0.123527	0.332648	0.33115	377.591	397.173		12384.6	2.49156	5.80419	22559.9	14.4615	6.47e-09	3.77e-08	Up	0	0	0	0.33115	377.591	397.173	TGCATGTGTGTTGACGGATCTACCCGGAGCAAA	33
piR-bta-5537023	11966.1	2.12935	-2.53923	0.02357	-5.4069	0.0111096	0.0601651	Down	6.08852	918.955	1770.39	6.95415	22.8654	0.164461		484.3	2.00885	4.07549	291.443	8.18707	4.59e-05	0.000128664	Up	0.0404717	0.0828554	0.418399	6.95415	22.8654	0.164461	GGCTGGTCCGAAGGTAGTGAGTTATCTCAATTAA	34

## Sheet: Table S6
Table S6. GO enrichment analysis of differentially expressed piRNA target genes between M30 and M18
id	Term	Category	ListHits	ListTotal	PopHits	PopTotal	pValue	qValue	Enrichment_score	Gene
GO:0005524	ATP binding	molecular_function	1460	21624	2103	38403	4.92414e-37	5.79129e-33	1.23294	ENSBGRT00000000038(ENSBGRG00000000025);ENSBGRT00000000039(ENSBGRG00000000025);ENSBGRT00000000189(ENSBGRG00000000119);ENSBGRT00000000228(ENSBGRG00000000138);ENSBGRT00000000292(ENSBGRG00000000181);ENSBGRT00000000296(ENSBGRG00000000185);ENSBGRT00000000301(ENSBGRG00000000185);ENSBGRT00000000363(ENSBGRG00000000228);ENSBGRT00000000365(ENSBGRG00000000228);ENSBGRT00000000483(ENSBGRG00000000309);ENSBGRT00…
ENSBGRT00000030635(ENSBGRG00000016568);ENSBGRT00000030761(ENSBGRG00000016568);ENSBGRT00000030817(ENSBGRG00000016568);ENSBGRT00000030842(ENSBGRG00000016686);ENSBGRT00000030916(ENSBGRG00000016686);ENSBGRT00000030955(ENSBGRG00000016857);ENSBGRT00000030990(ENSBGRG00000016686);ENSBGRT00000031019(ENSBGRG00000016863);ENSBGRT00000031085(ENSBGRG00000016686);ENSBGRT00000031104(ENSBGRG00000016594);ENSBGRT00…
GO:0005886	plasma membrane	cellular_component	2771	21624	4321	38403	8.64647e-29	5.08456e-25	1.13889	ENSBGRT00000000004(ENSBGRG00000000003);ENSBGRT00000000005(ENSBGRG00000000003);ENSBGRT00000000014(ENSBGRG00000000009);ENSBGRT00000000218(ENSBGRG00000000131);ENSBGRT00000000219(ENSBGRG00000000131);ENSBGRT00000000266(ENSBGRG00000000161);ENSBGRT00000000338(ENSBGRG00000000209);ENSBGRT00000000342(ENSBGRG00000000210);ENSBGRT00000000345(ENSBGRG00000000210);ENSBGRT00000000368(ENSBGRG00000000229);ENSBGRT00…
ENSBGRT00000017410(ENSBGRG00000009477);ENSBGRT00000017416(ENSBGRG00000008963);ENSBGRT00000017421(ENSBGRG00000009456);ENSBGRT00000017429(ENSBGRG00000009506);ENSBGRT00000017450(ENSBGRG00000009308);ENSBGRT00000017456(ENSBGRG00000009420);ENSBGRT00000017471(ENSBGRG00000009328);ENSBGRT00000017494(ENSBGRG00000009456);ENSBGRT00000017502(ENSBGRG00000009539);ENSBGRT00000017511(ENSBGRG00000009415);ENSBGRT00…
ENSBGRT00000032683(ENSBGRG00000017734);ENSBGRT00000032699(ENSBGRG00000017500);ENSBGRT00000032715(ENSBGRG00000017676);ENSBGRT00000032748(ENSBGRG00000017805);ENSBGRT00000032759(ENSBGRG00000016904);ENSBGRT00000032819(ENSBGRG00000017805);ENSBGRT00000032844(ENSBGRG00000017931);ENSBGRT00000032859(ENSBGRG00000017921);ENSBGRT00000032886(ENSBGRG00000017962);ENSBGRT00000032892(ENSBGRG00000017734);ENSBGRT00…
ENSBGRT00000046852(ENSBGRG00000025349);ENSBGRT00000046853(ENSBGRG00000025335);ENSBGRT00000046863(ENSBGRG00000025335);ENSBGRT00000046873(ENSBGRG00000025335);ENSBGRT00000046969(ENSBGRG00000025359);ENSBGRT00000046970(ENSBGRG00000025028);ENSBGRT00000046986(ENSBGRG00000025359);ENSBGRT00000047001(ENSBGRG00000025028);ENSBGRT00000047031(ENSBGRG00000025028);ENSBGRT00000047035(ENSBGRG00000025359);ENSBGRT00…
GO:0005096	GTPase activator activity	molecular_function	270	21624	335	38403	4.06332e-21	1.59296e-17	1.43136	ENSBGRT00000000507(ENSBGRG00000000314);ENSBGRT00000000518(ENSBGRG00000000321);ENSBGRT00000000530(ENSBGRG00000000321);ENSBGRT00000000563(ENSBGRG00000000314);ENSBGRT00000000615(ENSBGRG00000000314);ENSBGRT00000000770(ENSBGRG00000000456);ENSBGRT00000001626(ENSBGRG00000000881);ENSBGRT00000001683(ENSBGRG00000000783);ENSBGRT00000001727(ENSBGRG00000000783);ENSBGRT00000001760(ENSBGRG00000000783);ENSBGRT00…
GO:0000978	RNA polymerase II proximal promoter sequence-specific DNA binding	molecular_function	472	21624	646	38403	5.05023e-19	1.48489e-15	1.29759	ENSBGRT00000000213(ENSBGRG00000000127);ENSBGRT00000000214(ENSBGRG00000000127);ENSBGRT00000000798(ENSBGRG00000000461);ENSBGRT00000000826(ENSBGRG00000000461);ENSBGRT00000000931(ENSBGRG00000000523);ENSBGRT00000000942(ENSBGRG00000000523);ENSBGRT00000000983(ENSBGRG00000000469);ENSBGRT00000000994(ENSBGRG00000000469);ENSBGRT00000001027(ENSBGRG00000000469);ENSBGRT00000001051(ENSBGRG00000000469);ENSBGRT00…
GO:0005829	cytosol	cellular_component	3124	21624	5046	38403	2.89638e-18	6.81286e-15	1.09949	ENSBGRT00000000004(ENSBGRG00000000003);ENSBGRT00000000005(ENSBGRG00000000003);ENSBGRT00000000131(ENSBGRG00000000075);ENSBGRT00000000132(ENSBGRG00000000075);ENSBGRT00000000140(ENSBGRG00000000079);ENSBGRT00000000141(ENSBGRG00000000079);ENSBGRT00000000153(ENSBGRG00000000086);ENSBGRT00000000155(ENSBGRG00000000088);ENSBGRT00000000157(ENSBGRG00000000090);ENSBGRT00000000158(ENSBGRG00000000091);ENSBGRT00…
ENSBGRT00000015254(ENSBGRG00000007972);ENSBGRT00000015294(ENSBGRG00000008367);ENSBGRT00000015308(ENSBGRG00000008303);ENSBGRT00000015324(ENSBGRG00000008145);ENSBGRT00000015343(ENSBGRG00000008434);ENSBGRT00000015358(ENSBGRG00000008337);ENSBGRT00000015380(ENSBGRG00000008406);ENSBGRT00000015406(ENSBGRG00000008434);ENSBGRT00000015412(ENSBGRG00000008288);ENSBGRT00000015439(ENSBGRG00000008468);ENSBGRT00…
ENSBGRT00000027498(ENSBGRG00000014883);ENSBGRT00000027514(ENSBGRG00000014769);ENSBGRT00000027523(ENSBGRG00000014943);ENSBGRT00000027530(ENSBGRG00000014665);ENSBGRT00000027531(ENSBGRG00000014979);ENSBGRT00000027534(ENSBGRG00000014538);ENSBGRT00000027552(ENSBGRG00000014778);ENSBGRT00000027572(ENSBGRG00000015001);ENSBGRT00000027575(ENSBGRG00000014851);ENSBGRT00000027580(ENSBGRG00000010896);ENSBGRT00…
ENSBGRT00000041772(ENSBGRG00000022455);ENSBGRT00000041775(ENSBGRG00000022258);ENSBGRT00000041783(ENSBGRG00000022585);ENSBGRT00000041813(ENSBGRG00000022455);ENSBGRT00000041814(ENSBGRG00000022051);ENSBGRT00000041817(ENSBGRG00000022601);ENSBGRT00000041827(ENSBGRG00000022585);ENSBGRT00000041830(ENSBGRG00000022521);ENSBGRT00000041836(ENSBGRG00000022670);ENSBGRT00000041846(ENSBGRG00000022455);ENSBGRT00…
GO:0051015	actin filament binding	molecular_function	218	21624	274	38403	3.99642e-16	7.83366e-13	1.41298	ENSBGRT00000000578(ENSBGRG00000000350);ENSBGRT00000000609(ENSBGRG00000000350);ENSBGRT00000000661(ENSBGRG00000000396);ENSBGRT00000000683(ENSBGRG00000000396);ENSBGRT00000002422(ENSBGRG00000001312);ENSBGRT00000002459(ENSBGRG00000001312);ENSBGRT00000002634(ENSBGRG00000001298);ENSBGRT00000002726(ENSBGRG00000001298);ENSBGRT00000002757(ENSBGRG00000001298);ENSBGRT00000002805(ENSBGRG00000001298);ENSBGRT00…
GO:0030054	cell junction	cellular_component	533	21624	765	38403	1.2341e-14	2.07347e-11	1.23736	ENSBGRT00000000389(ENSBGRG00000000243);ENSBGRT00000000399(ENSBGRG00000000243);ENSBGRT00000000414(ENSBGRG00000000243);ENSBGRT00000000573(ENSBGRG00000000318);ENSBGRT00000000738(ENSBGRG00000000380);ENSBGRT00000000779(ENSBGRG00000000453);ENSBGRT00000000797(ENSBGRG00000000453);ENSBGRT00000000884(ENSBGRG00000000501);ENSBGRT00000001683(ENSBGRG00000000783);ENSBGRT00000001727(ENSBGRG00000000783);ENSBGRT00…
GO:0030198	extracellular matrix organization	biological_process	169	21624	208	38403	2.25006e-14	3.30786e-11	1.44295	ENSBGRT00000001411(ENSBGRG00000000776);ENSBGRT00000001429(ENSBGRG00000000776);ENSBGRT00000001486(ENSBGRG00000000813);ENSBGRT00000001503(ENSBGRG00000000813);ENSBGRT00000001724(ENSBGRG00000000934);ENSBGRT00000001791(ENSBGRG00000000902);ENSBGRT00000001832(ENSBGRG00000000902);ENSBGRT00000001877(ENSBGRG00000000902);ENSBGRT00000002534(ENSBGRG00000001391);ENSBGRT00000002550(ENSBGRG00000001391);ENSBGRT00…
GO:0031012	extracellular matrix	cellular_component	237	21624	308	38403	2.61981e-14	3.42351e-11	1.36655	ENSBGRT00000000121(ENSBGRG00000000069);ENSBGRT00000000835(ENSBGRG00000000478);ENSBGRT00000001237(ENSBGRG00000000692);ENSBGRT00000001486(ENSBGRG00000000813);ENSBGRT00000001503(ENSBGRG00000000813);ENSBGRT00000001579(ENSBGRG00000000863);ENSBGRT00000001628(ENSBGRG00000000863);ENSBGRT00000001643(ENSBGRG00000000863);ENSBGRT00000001676(ENSBGRG00000000863);ENSBGRT00000001699(ENSBGRG00000000863);ENSBGRT00…
GO:0030036	actin cytoskeleton organization	biological_process	156	21624	192	38403	2.22089e-13	2.61199e-10	1.44295	ENSBGRT00000000661(ENSBGRG00000000396);ENSBGRT00000000683(ENSBGRG00000000396);ENSBGRT00000001926(ENSBGRG00000000973);ENSBGRT00000001965(ENSBGRG00000000973);ENSBGRT00000005318(ENSBGRG00000002839);ENSBGRT00000005552(ENSBGRG00000002959);ENSBGRT00000005770(ENSBGRG00000003088);ENSBGRT00000005955(ENSBGRG00000003200);ENSBGRT00000006002(ENSBGRG00000003200);ENSBGRT00000006052(ENSBGRG00000003200);ENSBGRT00…
GO:0003700	DNA-binding transcription factor activity	molecular_function	562	21624	820	38403	2.77764e-13	2.9698e-10	1.21717	ENSBGRT00000000142(ENSBGRG00000000080);ENSBGRT00000000339(ENSBGRG00000000213);ENSBGRT00000001172(ENSBGRG00000000650);ENSBGRT00000001317(ENSBGRG00000000734);ENSBGRT00000001617(ENSBGRG00000000867);ENSBGRT00000001646(ENSBGRG00000000867);ENSBGRT00000001689(ENSBGRG00000000923);ENSBGRT00000001707(ENSBGRG00000000923);ENSBGRT00000001930(ENSBGRG00000001048);ENSBGRT00000002214(ENSBGRG00000001126);ENSBGRT00…
GO:0000981	DNA-binding transcription factor activity, RNA polymerase II-specific	molecular_function	857	21624	1299	38403	3.09682e-13	3.03514e-10	1.17166	ENSBGRT00000000142(ENSBGRG00000000080);ENSBGRT00000000269(ENSBGRG00000000164);ENSBGRT00000000273(ENSBGRG00000000166);ENSBGRT00000000309(ENSBGRG00000000190);ENSBGRT00000000319(ENSBGRG00000000198);ENSBGRT00000000324(ENSBGRG00000000198);ENSBGRT00000000376(ENSBGRG00000000235);ENSBGRT00000000380(ENSBGRG00000000236);ENSBGRT00000000476(ENSBGRG00000000300);ENSBGRT00000000703(ENSBGRG00000000421);ENSBGRT00…
ENSBGRT00000048264(ENSBGRG00000026072);ENSBGRT00000048273(ENSBGRG00000025857);ENSBGRT00000048278(ENSBGRG00000026072);ENSBGRT00000048557(ENSBGRG00000026195);ENSBGRT00000048568(ENSBGRG00000026195);ENSBGRT00000048742(ENSBGRG00000026325);ENSBGRT00000048746(ENSBGRG00000026325);ENSBGRT00000048757(ENSBGRG00000026325);ENSBGRT00000048777(ENSBGRG00000026325);ENSBGRT00000048858(ENSBGRG00000026403);ENSBGRT00…
GO:0045211	postsynaptic membrane	cellular_component	228	21624	299	38403	4.41527e-13	3.99446e-10	1.35423	ENSBGRT00000000389(ENSBGRG00000000243);ENSBGRT00000000399(ENSBGRG00000000243);ENSBGRT00000000414(ENSBGRG00000000243);ENSBGRT00000000573(ENSBGRG00000000318);ENSBGRT00000000738(ENSBGRG00000000380);ENSBGRT00000000884(ENSBGRG00000000501);ENSBGRT00000001783(ENSBGRG00000000968);ENSBGRT00000001894(ENSBGRG00000000947);ENSBGRT00000001931(ENSBGRG00000000947);ENSBGRT00000002155(ENSBGRG00000001163);ENSBGRT00…
GO:0005089	Rho guanyl-nucleotide exchange factor activity	molecular_function	99	21624	113	38403	5.83979e-13	4.90584e-10	1.55592	ENSBGRT00000001926(ENSBGRG00000000973);ENSBGRT00000001965(ENSBGRG00000000973);ENSBGRT00000002933(ENSBGRG00000001519);ENSBGRT00000003182(ENSBGRG00000001709);ENSBGRT00000004274(ENSBGRG00000002266);ENSBGRT00000005955(ENSBGRG00000003200);ENSBGRT00000006002(ENSBGRG00000003200);ENSBGRT00000006052(ENSBGRG00000003200);ENSBGRT00000006115(ENSBGRG00000003200);ENSBGRT00000006789(ENSBGRG00000003631);ENSBGRT00…
GO:0030027	lamellipodium	cellular_component	191	21624	245	38403	9.43956e-13	7.00695e-10	1.38451	ENSBGRT00000000014(ENSBGRG00000000009);ENSBGRT00000001478(ENSBGRG00000000804);ENSBGRT00000001500(ENSBGRG00000000804);ENSBGRT00000001518(ENSBGRG00000000804);ENSBGRT00000001584(ENSBGRG00000000804);ENSBGRT00000001662(ENSBGRG00000000804);ENSBGRT00000001926(ENSBGRG00000000973);ENSBGRT00000001965(ENSBGRG00000000973);ENSBGRT00000002422(ENSBGRG00000001312);ENSBGRT00000002459(ENSBGRG00000001312);ENSBGRT00…
GO:0035556	intracellular signal transduction	biological_process	340	21624	472	38403	9.71245e-13	7.00695e-10	1.27928	ENSBGRT00000000189(ENSBGRG00000000119);ENSBGRT00000000342(ENSBGRG00000000210);ENSBGRT00000000343(ENSBGRG00000000215);ENSBGRT00000000345(ENSBGRG00000000210);ENSBGRT00000000346(ENSBGRG00000000215);ENSBGRT00000000350(ENSBGRG00000000215);ENSBGRT00000000518(ENSBGRG00000000321);ENSBGRT00000000530(ENSBGRG00000000321);ENSBGRT00000000966(ENSBGRG00000000541);ENSBGRT00000000981(ENSBGRG00000000541);ENSBGRT00…
GO:0007155	cell adhesion	biological_process	386	21624	544	38403	1.01282e-12	7.00695e-10	1.26014	ENSBGRT00000000478(ENSBGRG00000000298);ENSBGRT00000000495(ENSBGRG00000000298);ENSBGRT00000001486(ENSBGRG00000000813);ENSBGRT00000001503(ENSBGRG00000000813);ENSBGRT00000001543(ENSBGRG00000000772);ENSBGRT00000001567(ENSBGRG00000000772);ENSBGRT00000001579(ENSBGRG00000000863);ENSBGRT00000001628(ENSBGRG00000000863);ENSBGRT00000001637(ENSBGRG00000000786);ENSBGRT00000001643(ENSBGRG00000000863);ENSBGRT00…
GO:0005262	calcium channel activity	molecular_function	89	21624	100	38403	1.10898e-12	7.24592e-10	1.58059	ENSBGRT00000002179(ENSBGRG00000001184);ENSBGRT00000002248(ENSBGRG00000001224);ENSBGRT00000004911(ENSBGRG00000002601);ENSBGRT00000004913(ENSBGRG00000002601);ENSBGRT00000004914(ENSBGRG00000002601);ENSBGRT00000004916(ENSBGRG00000002601);ENSBGRT00000005288(ENSBGRG00000002828);ENSBGRT00000005452(ENSBGRG00000002915);ENSBGRT00000012702(ENSBGRG00000006833);ENSBGRT00000012775(ENSBGRG00000006833);ENSBGRT00…
GO:0035023	regulation of Rho protein signal transduction	biological_process	102	21624	118	38403	1.72962e-12	1.07063e-09	1.53514	ENSBGRT00000001926(ENSBGRG00000000973);ENSBGRT00000001965(ENSBGRG00000000973);ENSBGRT00000002933(ENSBGRG00000001519);ENSBGRT00000003182(ENSBGRG00000001709);ENSBGRT00000004185(ENSBGRG00000002149);ENSBGRT00000004217(ENSBGRG00000002149);ENSBGRT00000004274(ENSBGRG00000002266);ENSBGRT00000005955(ENSBGRG00000003200);ENSBGRT00000006002(ENSBGRG00000003200);ENSBGRT00000006052(ENSBGRG00000003200);ENSBGRT00…
GO:0005201	extracellular matrix structural constituent	molecular_function	107	21624	125	38403	1.95133e-12	1.14748e-09	1.52021	ENSBGRT00000001543(ENSBGRG00000000772);ENSBGRT00000001567(ENSBGRG00000000772);ENSBGRT00000003192(ENSBGRG00000001716);ENSBGRT00000004557(ENSBGRG00000002438);ENSBGRT00000004600(ENSBGRG00000002438);ENSBGRT00000004643(ENSBGRG00000002438);ENSBGRT00000004837(ENSBGRG00000002584);ENSBGRT00000009004(ENSBGRG00000004856);ENSBGRT00000009024(ENSBGRG00000004856);ENSBGRT00000009061(ENSBGRG00000004856);ENSBGRT00…
GO:0003682	chromatin binding	molecular_function	396	21624	564	38403	5.66292e-12	3.12618e-09	1.24694	ENSBGRT00000001164(ENSBGRG00000000645);ENSBGRT00000001194(ENSBGRG00000000645);ENSBGRT00000001205(ENSBGRG00000000645);ENSBGRT00000001737(ENSBGRG00000000885);ENSBGRT00000002643(ENSBGRG00000001450);ENSBGRT00000003434(ENSBGRG00000001845);ENSBGRT00000003463(ENSBGRG00000001845);ENSBGRT00000003508(ENSBGRG00000001845);ENSBGRT00000003552(ENSBGRG00000001845);ENSBGRT00000003595(ENSBGRG00000001845);ENSBGRT00…
GO:0005261	cation channel activity	molecular_function	45	21624	45	38403	5.84781e-12	3.12618e-09	1.77594	ENSBGRT00000002179(ENSBGRG00000001184);ENSBGRT00000010110(ENSBGRG00000005367);ENSBGRT00000010230(ENSBGRG00000005367);ENSBGRT00000015423(ENSBGRG00000008412);ENSBGRT00000018119(ENSBGRG00000009802);ENSBGRT00000018257(ENSBGRG00000009802);ENSBGRT00000018376(ENSBGRG00000009802);ENSBGRT00000018420(ENSBGRG00000009802);ENSBGRT00000018468(ENSBGRG00000009802);ENSBGRT00000018506(ENSBGRG00000009802);ENSBGRT00…
GO:0001525	angiogenesis	biological_process	229	21624	305	38403	6.3306e-12	3.23714e-09	1.33341	ENSBGRT00000001407(ENSBGRG00000000781);ENSBGRT00000001447(ENSBGRG00000000666);ENSBGRT00000001478(ENSBGRG00000000804);ENSBGRT00000001497(ENSBGRG00000000666);ENSBGRT00000001500(ENSBGRG00000000804);ENSBGRT00000001518(ENSBGRG00000000804);ENSBGRT00000001561(ENSBGRG00000000666);ENSBGRT00000001584(ENSBGRG00000000804);ENSBGRT00000001633(ENSBGRG00000000666);ENSBGRT00000001662(ENSBGRG00000000804);ENSBGRT00…
GO:0005788	endoplasmic reticulum lumen	cellular_component	152	21624	191	38403	1.06214e-11	5.20494e-09	1.41332	ENSBGRT00000000038(ENSBGRG00000000025);ENSBGRT00000000039(ENSBGRG00000000025);ENSBGRT00000000121(ENSBGRG00000000069);ENSBGRT00000001237(ENSBGRG00000000692);ENSBGRT00000001486(ENSBGRG00000000813);ENSBGRT00000001492(ENSBGRG00000000806);ENSBGRT00000001503(ENSBGRG00000000813);ENSBGRT00000001724(ENSBGRG00000000934);ENSBGRT00000002097(ENSBGRG00000001139);ENSBGRT00000002109(ENSBGRG00000001139);ENSBGRT00…
GO:0007229	integrin-mediated signaling pathway	biological_process	81	21624	91	38403	1.15e-11	5.41007e-09	1.58078	ENSBGRT00000000333(ENSBGRG00000000208);ENSBGRT00000001478(ENSBGRG00000000804);ENSBGRT00000001500(ENSBGRG00000000804);ENSBGRT00000001518(ENSBGRG00000000804);ENSBGRT00000001584(ENSBGRG00000000804);ENSBGRT00000001662(ENSBGRG00000000804);ENSBGRT00000004944(ENSBGRG00000002637);ENSBGRT00000004969(ENSBGRG00000002637);ENSBGRT00000004998(ENSBGRG00000002637);ENSBGRT00000005066(ENSBGRG00000002637);ENSBGRT00…
GO:0001077	proximal promoter DNA-binding transcription activator activity, RNA polymerase II-specific	molecular_function	284	21624	391	38403	1.52152e-11	6.88255e-09	1.28994	ENSBGRT00000000798(ENSBGRG00000000461);ENSBGRT00000000826(ENSBGRG00000000461);ENSBGRT00000000931(ENSBGRG00000000523);ENSBGRT00000000942(ENSBGRG00000000523);ENSBGRT00000000983(ENSBGRG00000000469);ENSBGRT00000000994(ENSBGRG00000000469);ENSBGRT00000001027(ENSBGRG00000000469);ENSBGRT00000001051(ENSBGRG00000000469);ENSBGRT00000001070(ENSBGRG00000000469);ENSBGRT00000001114(ENSBGRG00000000469);ENSBGRT00…
GO:0019901	protein kinase binding	molecular_function	356	21624	504	38403	1.94028e-11	8.45173e-09	1.25444	ENSBGRT00000000311(ENSBGRG00000000191);ENSBGRT00000000320(ENSBGRG00000000191);ENSBGRT00000000333(ENSBGRG00000000208);ENSBGRT00000000798(ENSBGRG00000000461);ENSBGRT00000000826(ENSBGRG00000000461);ENSBGRT00000001050(ENSBGRG00000000520);ENSBGRT00000001101(ENSBGRG00000000520);ENSBGRT00000001116(ENSBGRG00000000520);ENSBGRT00000001168(ENSBGRG00000000520);ENSBGRT00000001294(ENSBGRG00000000724);ENSBGRT00…
GO:0015630	microtubule cytoskeleton	cellular_component	140	21624	175	38403	3.35795e-11	1.41046e-08	1.42075	ENSBGRT00000000296(ENSBGRG00000000185);ENSBGRT00000000301(ENSBGRG00000000185);ENSBGRT00000000363(ENSBGRG00000000228);ENSBGRT00000000365(ENSBGRG00000000228);ENSBGRT00000001352(ENSBGRG00000000751);ENSBGRT00000001928(ENSBGRG00000001042);ENSBGRT00000001945(ENSBGRG00000001042);ENSBGRT00000003228(ENSBGRG00000001746);ENSBGRT00000003240(ENSBGRG00000001746);ENSBGRT00000003374(ENSBGRG00000001814);ENSBGRT00…
GO:0051056	regulation of small GTPase mediated signal transduction	biological_process	84	21624	96	38403	3.91939e-11	1.58952e-08	1.55395	ENSBGRT00000000770(ENSBGRG00000000456);ENSBGRT00000001626(ENSBGRG00000000881);ENSBGRT00000001861(ENSBGRG00000000964);ENSBGRT00000001889(ENSBGRG00000000964);ENSBGRT00000001915(ENSBGRG00000000964);ENSBGRT00000004097(ENSBGRG00000002180);ENSBGRT00000004274(ENSBGRG00000002266);ENSBGRT00000005049(ENSBGRG00000002692);ENSBGRT00000005092(ENSBGRG00000002692);ENSBGRT00000006789(ENSBGRG00000003631);ENSBGRT00…
GO:0045944	positive regulation of transcription by RNA polymerase II	biological_process	814	21624	1248	38403	4.25462e-11	1.66795e-08	1.15835	ENSBGRT00000000213(ENSBGRG00000000127);ENSBGRT00000000214(ENSBGRG00000000127);ENSBGRT00000000309(ENSBGRG00000000190);ENSBGRT00000000339(ENSBGRG00000000213);ENSBGRT00000000349(ENSBGRG00000000219);ENSBGRT00000000380(ENSBGRG00000000236);ENSBGRT00000000703(ENSBGRG00000000421);ENSBGRT00000000704(ENSBGRG00000000394);ENSBGRT00000000733(ENSBGRG00000000421);ENSBGRT00000000754(ENSBGRG00000000394);ENSBGRT00…
GO:0010977	negative regulation of neuron projection development	biological_process	89	21624	103	38403	4.75485e-11	1.80393e-08	1.53455	ENSBGRT00000002521(ENSBGRG00000001385);ENSBGRT00000002540(ENSBGRG00000001385);ENSBGRT00000005711(ENSBGRG00000003066);ENSBGRT00000006928(ENSBGRG00000003717);ENSBGRT00000006968(ENSBGRG00000003717);ENSBGRT00000007005(ENSBGRG00000003717);ENSBGRT00000007059(ENSBGRG00000003717);ENSBGRT00000007566(ENSBGRG00000004087);ENSBGRT00000007599(ENSBGRG00000004087);ENSBGRT00000009263(ENSBGRG00000004617);ENSBGRT00…
GO:0043565	sequence-specific DNA binding	molecular_function	451	21624	658	38403	5.97923e-11	2.19755e-08	1.21725	ENSBGRT00000000376(ENSBGRG00000000235);ENSBGRT00000000798(ENSBGRG00000000461);ENSBGRT00000000826(ENSBGRG00000000461);ENSBGRT00000000931(ENSBGRG00000000523);ENSBGRT00000000942(ENSBGRG00000000523);ENSBGRT00000001317(ENSBGRG00000000734);ENSBGRT00000001473(ENSBGRG00000000802);ENSBGRT00000001617(ENSBGRG00000000867);ENSBGRT00000001646(ENSBGRG00000000867);ENSBGRT00000001930(ENSBGRG00000001048);ENSBGRT00…
GO:0007165	signal transduction	biological_process	438	21624	638	38403	7.90024e-11	2.8156e-08	1.21922	ENSBGRT00000000704(ENSBGRG00000000394);ENSBGRT00000000754(ENSBGRG00000000394);ENSBGRT00000000770(ENSBGRG00000000456);ENSBGRT00000000884(ENSBGRG00000000501);ENSBGRT00000001237(ENSBGRG00000000692);ENSBGRT00000001478(ENSBGRG00000000804);ENSBGRT00000001500(ENSBGRG00000000804);ENSBGRT00000001518(ENSBGRG00000000804);ENSBGRT00000001584(ENSBGRG00000000804);ENSBGRT00000001662(ENSBGRG00000000804);ENSBGRT00…
GO:0090630	activation of GTPase activity	biological_process	110	21624	133	38403	9.01019e-11	3.11673e-08	1.46883	ENSBGRT00000000770(ENSBGRG00000000456);ENSBGRT00000001478(ENSBGRG00000000804);ENSBGRT00000001500(ENSBGRG00000000804);ENSBGRT00000001518(ENSBGRG00000000804);ENSBGRT00000001584(ENSBGRG00000000804);ENSBGRT00000001662(ENSBGRG00000000804);ENSBGRT00000001683(ENSBGRG00000000783);ENSBGRT00000001727(ENSBGRG00000000783);ENSBGRT00000001760(ENSBGRG00000000783);ENSBGRT00000001788(ENSBGRG00000000783);ENSBGRT00…
GO:0010811	positive regulation of cell-substrate adhesion	biological_process	49	21624	51	38403	1.50441e-10	5.05525e-08	1.7063	ENSBGRT00000001411(ENSBGRG00000000776);ENSBGRT00000001429(ENSBGRG00000000776);ENSBGRT00000004837(ENSBGRG00000002584);ENSBGRT00000008717(ENSBGRG00000004717);ENSBGRT00000008840(ENSBGRG00000004717);ENSBGRT00000010602(ENSBGRG00000005750);ENSBGRT00000016011(ENSBGRG00000008750);ENSBGRT00000016093(ENSBGRG00000008750);ENSBGRT00000016224(ENSBGRG00000008750);ENSBGRT00000016318(ENSBGRG00000008750);ENSBGRT00…
GO:0000122	negative regulation of transcription by RNA polymerase II	biological_process	614	21624	925	38403	1.58429e-10	5.17579e-08	1.17884	ENSBGRT00000000142(ENSBGRG00000000080);ENSBGRT00000000213(ENSBGRG00000000127);ENSBGRT00000000214(ENSBGRG00000000127);ENSBGRT00000000501(ENSBGRG00000000316);ENSBGRT00000000703(ENSBGRG00000000421);ENSBGRT00000000733(ENSBGRG00000000421);ENSBGRT00000000765(ENSBGRG00000000421);ENSBGRT00000000798(ENSBGRG00000000461);ENSBGRT00000000808(ENSBGRG00000000421);ENSBGRT00000000826(ENSBGRG00000000461);ENSBGRT00…
GO:0016020	membrane	cellular_component	1141	21624	1798	38403	1.65271e-10	5.25338e-08	1.127	ENSBGRT00000000014(ENSBGRG00000000009);ENSBGRT00000000038(ENSBGRG00000000025);ENSBGRT00000000039(ENSBGRG00000000025);ENSBGRT00000000333(ENSBGRG00000000208);ENSBGRT00000000507(ENSBGRG00000000314);ENSBGRT00000000563(ENSBGRG00000000314);ENSBGRT00000000603(ENSBGRG00000000372);ENSBGRT00000000610(ENSBGRG00000000372);ENSBGRT00000000615(ENSBGRG00000000314);ENSBGRT00000000999(ENSBGRG00000000517);ENSBGRT00…
ENSBGRT00000037773(ENSBGRG00000020518);ENSBGRT00000037780(ENSBGRG00000020270);ENSBGRT00000037825(ENSBGRG00000020550);ENSBGRT00000037836(ENSBGRG00000020559);ENSBGRT00000037885(ENSBGRG00000020559);ENSBGRT00000037896(ENSBGRG00000020518);ENSBGRT00000037914(ENSBGRG00000020440);ENSBGRT00000037941(ENSBGRG00000020559);ENSBGRT00000037984(ENSBGRG00000020550);ENSBGRT00000038074(ENSBGRG00000020624);ENSBGRT00…
GO:0006816	calcium ion transport	biological_process	75	21624	85	38403	1.7957e-10	5.55771e-08	1.56701	ENSBGRT00000000738(ENSBGRG00000000380);ENSBGRT00000002179(ENSBGRG00000001184);ENSBGRT00000003724(ENSBGRG00000001999);ENSBGRT00000003728(ENSBGRG00000001999);ENSBGRT00000004911(ENSBGRG00000002601);ENSBGRT00000004913(ENSBGRG00000002601);ENSBGRT00000004914(ENSBGRG00000002601);ENSBGRT00000004916(ENSBGRG00000002601);ENSBGRT00000008894(ENSBGRG00000004818);ENSBGRT00000008938(ENSBGRG00000004818);ENSBGRT00…
GO:0005912	adherens junction	cellular_component	59	21624	64	38403	2.53519e-10	7.64521e-08	1.6372	ENSBGRT00000000661(ENSBGRG00000000396);ENSBGRT00000000683(ENSBGRG00000000396);ENSBGRT00000000769(ENSBGRG00000000449);ENSBGRT00000001720(ENSBGRG00000000933);ENSBGRT00000002647(ENSBGRG00000001442);ENSBGRT00000009679(ENSBGRG00000005204);ENSBGRT00000009720(ENSBGRG00000005204);ENSBGRT00000009723(ENSBGRG00000005231);ENSBGRT00000009786(ENSBGRG00000005204);ENSBGRT00000011118(ENSBGRG00000005981);ENSBGRT00…
GO:0062023	collagen-containing extracellular matrix	cellular_component	157	21624	203	38403	2.87787e-10	8.46165e-08	1.37351	ENSBGRT00000000121(ENSBGRG00000000069);ENSBGRT00000001179(ENSBGRG00000000625);ENSBGRT00000001217(ENSBGRG00000000625);ENSBGRT00000001486(ENSBGRG00000000813);ENSBGRT00000001503(ENSBGRG00000000813);ENSBGRT00000001579(ENSBGRG00000000863);ENSBGRT00000001628(ENSBGRG00000000863);ENSBGRT00000001643(ENSBGRG00000000863);ENSBGRT00000001676(ENSBGRG00000000863);ENSBGRT00000001699(ENSBGRG00000000863);ENSBGRT00…
GO:0045177	apical part of cell	cellular_component	86	21624	101	38403	5.19701e-10	1.49078e-07	1.51219	ENSBGRT00000003374(ENSBGRG00000001814);ENSBGRT00000003382(ENSBGRG00000001814);ENSBGRT00000005506(ENSBGRG00000002931);ENSBGRT00000007328(ENSBGRG00000003951);ENSBGRT00000007358(ENSBGRG00000003951);ENSBGRT00000010830(ENSBGRG00000005202);ENSBGRT00000010964(ENSBGRG00000005202);ENSBGRT00000011145(ENSBGRG00000005861);ENSBGRT00000011210(ENSBGRG00000005861);ENSBGRT00000015921(ENSBGRG00000008639);ENSBGRT00…
GO:0005925	focal adhesion	cellular_component	310	21624	441	38403	8.81226e-10	2.46764e-07	1.2484	ENSBGRT00000000333(ENSBGRG00000000208);ENSBGRT00000001447(ENSBGRG00000000666);ENSBGRT00000001478(ENSBGRG00000000804);ENSBGRT00000001497(ENSBGRG00000000666);ENSBGRT00000001500(ENSBGRG00000000804);ENSBGRT00000001518(ENSBGRG00000000804);ENSBGRT00000001561(ENSBGRG00000000666);ENSBGRT00000001584(ENSBGRG00000000804);ENSBGRT00000001633(ENSBGRG00000000666);ENSBGRT00000001662(ENSBGRG00000000804);ENSBGRT00…
GO:0048041	focal adhesion assembly	biological_process	36	21624	36	38403	1.03519e-09	2.75974e-07	1.77594	ENSBGRT00000001478(ENSBGRG00000000804);ENSBGRT00000001500(ENSBGRG00000000804);ENSBGRT00000001518(ENSBGRG00000000804);ENSBGRT00000001584(ENSBGRG00000000804);ENSBGRT00000001662(ENSBGRG00000000804);ENSBGRT00000005552(ENSBGRG00000002959);ENSBGRT00000005839(ENSBGRG00000003136);ENSBGRT00000005857(ENSBGRG00000003136);ENSBGRT00000005866(ENSBGRG00000003136);ENSBGRT00000009679(ENSBGRG00000005204);ENSBGRT00…
GO:0005856	cytoskeleton	cellular_component	357	21624	516	38403	1.04302e-09	2.75974e-07	1.22871	ENSBGRT00000000203(ENSBGRG00000000124);ENSBGRT00000000204(ENSBGRG00000000124);ENSBGRT00000000205(ENSBGRG00000000124);ENSBGRT00000001050(ENSBGRG00000000520);ENSBGRT00000001101(ENSBGRG00000000520);ENSBGRT00000001116(ENSBGRG00000000520);ENSBGRT00000001168(ENSBGRG00000000520);ENSBGRT00000001478(ENSBGRG00000000804);ENSBGRT00000001500(ENSBGRG00000000804);ENSBGRT00000001518(ENSBGRG00000000804);ENSBGRT00…
GO:0045893	positive regulation of transcription, DNA-templated	biological_process	430	21624	633	38403	1.05593e-09	2.75974e-07	1.20641	ENSBGRT00000000339(ENSBGRG00000000213);ENSBGRT00000000380(ENSBGRG00000000236);ENSBGRT00000000983(ENSBGRG00000000469);ENSBGRT00000000994(ENSBGRG00000000469);ENSBGRT00000001027(ENSBGRG00000000469);ENSBGRT00000001051(ENSBGRG00000000469);ENSBGRT00000001070(ENSBGRG00000000469);ENSBGRT00000001114(ENSBGRG00000000469);ENSBGRT00000001127(ENSBGRG00000000469);ENSBGRT00000001171(ENSBGRG00000000469);ENSBGRT00…
GO:0031122	cytoplasmic microtubule organization	biological_process	65	21624	73	38403	1.25204e-09	3.20115e-07	1.58132	ENSBGRT00000000483(ENSBGRG00000000309);ENSBGRT00000011256(ENSBGRG00000005838);ENSBGRT00000011299(ENSBGRG00000005838);ENSBGRT00000011337(ENSBGRG00000005838);ENSBGRT00000015846(ENSBGRG00000008207);ENSBGRT00000016629(ENSBGRG00000009043);ENSBGRT00000016696(ENSBGRG00000009043);ENSBGRT00000016887(ENSBGRG00000009043);ENSBGRT00000016922(ENSBGRG00000009043);ENSBGRT00000017011(ENSBGRG00000009043);ENSBGRT00…
GO:0006897	endocytosis	biological_process	145	21624	188	38403	1.91038e-09	4.78042e-07	1.36974	ENSBGRT00000000655(ENSBGRG00000000393);ENSBGRT00000001050(ENSBGRG00000000520);ENSBGRT00000001101(ENSBGRG00000000520);ENSBGRT00000001116(ENSBGRG00000000520);ENSBGRT00000001168(ENSBGRG00000000520);ENSBGRT00000002056(ENSBGRG00000001111);ENSBGRT00000002084(ENSBGRG00000001111);ENSBGRT00000002450(ENSBGRG00000001333);ENSBGRT00000002463(ENSBGRG00000001333);ENSBGRT00000003111(ENSBGRG00000001655);ENSBGRT00…
GO:0043547	positive regulation of GTPase activity	biological_process	124	21624	157	38403	2.01363e-09	4.93381e-07	1.40266	ENSBGRT00000001582(ENSBGRG00000000862);ENSBGRT00000001629(ENSBGRG00000000862);ENSBGRT00000001683(ENSBGRG00000000783);ENSBGRT00000001727(ENSBGRG00000000783);ENSBGRT00000001760(ENSBGRG00000000783);ENSBGRT00000001788(ENSBGRG00000000783);ENSBGRT00000001857(ENSBGRG00000000783);ENSBGRT00000001861(ENSBGRG00000000964);ENSBGRT00000001889(ENSBGRG00000000964);ENSBGRT00000001915(ENSBGRG00000000964);ENSBGRT00…
GO:0005654	nucleoplasm	cellular_component	1994	21624	3259	38403	2.123e-09	5.09564e-07	1.0866	ENSBGRT00000000034(ENSBGRG00000000023);ENSBGRT00000000187(ENSBGRG00000000118);ENSBGRT00000000188(ENSBGRG00000000118);ENSBGRT00000000448(ENSBGRG00000000280);ENSBGRT00000000469(ENSBGRG00000000280);ENSBGRT00000000476(ENSBGRG00000000300);ENSBGRT00000000666(ENSBGRG00000000398);ENSBGRT00000000708(ENSBGRG00000000425);ENSBGRT00000000722(ENSBGRG00000000425);ENSBGRT00000000804(ENSBGRG00000000422);ENSBGRT00…
ENSBGRT00000022504(ENSBGRG00000012294);ENSBGRT00000022544(ENSBGRG00000012116);ENSBGRT00000022555(ENSBGRG00000011381);ENSBGRT00000022575(ENSBGRG00000010872);ENSBGRT00000022597(ENSBGRG00000012093);ENSBGRT00000022620(ENSBGRG00000012344);ENSBGRT00000022644(ENSBGRG00000012379);ENSBGRT00000022698(ENSBGRG00000012417);ENSBGRT00000022713(ENSBGRG00000011817);ENSBGRT00000022731(ENSBGRG00000012324);ENSBGRT00…
ENSBGRT00000042807(ENSBGRG00000023148);ENSBGRT00000042842(ENSBGRG00000023149);ENSBGRT00000042867(ENSBGRG00000023143);ENSBGRT00000042904(ENSBGRG00000023159);ENSBGRT00000042999(ENSBGRG00000023143);ENSBGRT00000043012(ENSBGRG00000023209);ENSBGRT00000043026(ENSBGRG00000023259);ENSBGRT00000043031(ENSBGRG00000023279);ENSBGRT00000043048(ENSBGRG00000023217);ENSBGRT00000043106(ENSBGRG00000023342);ENSBGRT00…
GO:0005543	phospholipid binding	molecular_function	102	21624	126	38403	4.53365e-09	1.06641e-06	1.43767	ENSBGRT00000000014(ENSBGRG00000000009);ENSBGRT00000001475(ENSBGRG00000000803);ENSBGRT00000003499(ENSBGRG00000001876);ENSBGRT00000003535(ENSBGRG00000001876);ENSBGRT00000003563(ENSBGRG00000001876);ENSBGRT00000003590(ENSBGRG00000001876);ENSBGRT00000003618(ENSBGRG00000001876);ENSBGRT00000004093(ENSBGRG00000002191);ENSBGRT00000004125(ENSBGRG00000002191);ENSBGRT00000004167(ENSBGRG00000002191);ENSBGRT00…
GO:0098609	cell-cell adhesion	biological_process	115	21624	145	38403	4.89483e-09	1.10275e-06	1.40851	ENSBGRT00000001174(ENSBGRG00000000652);ENSBGRT00000001192(ENSBGRG00000000652);ENSBGRT00000003153(ENSBGRG00000001510);ENSBGRT00000003188(ENSBGRG00000001510);ENSBGRT00000003198(ENSBGRG00000001510);ENSBGRT00000005191(ENSBGRG00000002740);ENSBGRT00000005366(ENSBGRG00000002843);ENSBGRT00000005448(ENSBGRG00000002843);ENSBGRT00000005503(ENSBGRG00000002843);ENSBGRT00000005867(ENSBGRG00000003154);ENSBGRT00…
GO:0010595	positive regulation of endothelial cell migration	biological_process	62	21624	70	38403	4.98239e-09	1.10275e-06	1.57298	ENSBGRT00000001447(ENSBGRG00000000666);ENSBGRT00000001478(ENSBGRG00000000804);ENSBGRT00000001497(ENSBGRG00000000666);ENSBGRT00000001500(ENSBGRG00000000804);ENSBGRT00000001518(ENSBGRG00000000804);ENSBGRT00000001561(ENSBGRG00000000666);ENSBGRT00000001584(ENSBGRG00000000804);ENSBGRT00000001633(ENSBGRG00000000666);ENSBGRT00000001662(ENSBGRG00000000804);ENSBGRT00000001746(ENSBGRG00000000666);ENSBGRT00…
GO:0048471	perinuclear region of cytoplasm	cellular_component	540	21624	817	38403	5.03566e-09	1.10275e-06	1.17382	ENSBGRT00000000603(ENSBGRG00000000372);ENSBGRT00000000610(ENSBGRG00000000372);ENSBGRT00000000884(ENSBGRG00000000501);ENSBGRT00000001301(ENSBGRG00000000725);ENSBGRT00000001478(ENSBGRG00000000804);ENSBGRT00000001500(ENSBGRG00000000804);ENSBGRT00000001518(ENSBGRG00000000804);ENSBGRT00000001584(ENSBGRG00000000804);ENSBGRT00000001637(ENSBGRG00000000786);ENSBGRT00000001655(ENSBGRG00000000786);ENSBGRT00…
GO:0050804	modulation of chemical synaptic transmission	biological_process	78	21624	92	38403	5.06322e-09	1.10275e-06	1.50569	ENSBGRT00000004845(ENSBGRG00000002160);ENSBGRT00000005054(ENSBGRG00000002160);ENSBGRT00000005099(ENSBGRG00000002160);ENSBGRT00000005135(ENSBGRG00000002160);ENSBGRT00000005180(ENSBGRG00000002160);ENSBGRT00000005711(ENSBGRG00000003066);ENSBGRT00000005871(ENSBGRG00000003150);ENSBGRT00000006012(ENSBGRG00000003241);ENSBGRT00000006024(ENSBGRG00000003241);ENSBGRT00000006037(ENSBGRG00000003241);ENSBGRT00…
GO:0004407	histone deacetylase activity	molecular_function	46	21624	49	38403	5.51248e-09	1.17877e-06	1.66721	ENSBGRT00000001451(ENSBGRG00000000684);ENSBGRT00000001470(ENSBGRG00000000684);ENSBGRT00000005678(ENSBGRG00000002796);ENSBGRT00000005738(ENSBGRG00000002796);ENSBGRT00000005854(ENSBGRG00000002796);ENSBGRT00000005993(ENSBGRG00000002796);ENSBGRT00000006005(ENSBGRG00000002796);ENSBGRT00000006014(ENSBGRG00000002796);ENSBGRT00000006863(ENSBGRG00000003651);ENSBGRT00000006906(ENSBGRG00000003651);ENSBGRT00…
GO:0017137	Rab GTPase binding	molecular_function	150	21624	198	38403	9.12513e-09	1.91644e-06	1.34541	ENSBGRT00000000655(ENSBGRG00000000393);ENSBGRT00000001683(ENSBGRG00000000783);ENSBGRT00000001727(ENSBGRG00000000783);ENSBGRT00000001760(ENSBGRG00000000783);ENSBGRT00000001788(ENSBGRG00000000783);ENSBGRT00000001857(ENSBGRG00000000783);ENSBGRT00000002056(ENSBGRG00000001111);ENSBGRT00000002084(ENSBGRG00000001111);ENSBGRT00000003580(ENSBGRG00000001898);ENSBGRT00000004323(ENSBGRG00000002318);ENSBGRT00…
GO:0004435	phosphatidylinositol phospholipase C activity	molecular_function	32	21624	32	38403	1.03255e-08	2.1305e-06	1.77594	ENSBGRT00000000342(ENSBGRG00000000210);ENSBGRT00000000343(ENSBGRG00000000215);ENSBGRT00000000345(ENSBGRG00000000210);ENSBGRT00000000346(ENSBGRG00000000215);ENSBGRT00000000350(ENSBGRG00000000215);ENSBGRT00000002047(ENSBGRG00000001098);ENSBGRT00000002057(ENSBGRG00000001098);ENSBGRT00000010489(ENSBGRG00000005552);ENSBGRT00000010578(ENSBGRG00000005552);ENSBGRT00000010623(ENSBGRG00000005552);ENSBGRT00…
GO:0007605	sensory perception of sound	biological_process	133	21624	173	38403	1.26405e-08	2.56318e-06	1.36532	ENSBGRT00000002634(ENSBGRG00000001298);ENSBGRT00000002726(ENSBGRG00000001298);ENSBGRT00000002757(ENSBGRG00000001298);ENSBGRT00000002805(ENSBGRG00000001298);ENSBGRT00000003687(ENSBGRG00000001963);ENSBGRT00000005506(ENSBGRG00000002931);ENSBGRT00000005964(ENSBGRG00000003178);ENSBGRT00000005979(ENSBGRG00000003178);ENSBGRT00000009033(ENSBGRG00000004859);ENSBGRT00000010265(ENSBGRG00000005548);ENSBGRT00…
GO:0023014	signal transduction by protein phosphorylation	biological_process	68	21624	79	38403	1.32953e-08	2.65027e-06	1.52866	ENSBGRT00000001418(ENSBGRG00000000787);ENSBGRT00000001427(ENSBGRG00000000787);ENSBGRT00000001438(ENSBGRG00000000787);ENSBGRT00000003245(ENSBGRG00000001737);ENSBGRT00000003263(ENSBGRG00000001737);ENSBGRT00000003294(ENSBGRG00000001737);ENSBGRT00000004812(ENSBGRG00000002568);ENSBGRT00000004871(ENSBGRG00000002568);ENSBGRT00000007040(ENSBGRG00000003799);ENSBGRT00000008522(ENSBGRG00000004440);ENSBGRT00…
GO:0031490	chromatin DNA binding	molecular_function	73	21624	86	38403	1.41635e-08	2.77627e-06	1.50749	ENSBGRT00000007229(ENSBGRG00000003905);ENSBGRT00000011482(ENSBGRG00000006219);ENSBGRT00000011619(ENSBGRG00000006200);ENSBGRT00000011717(ENSBGRG00000006200);ENSBGRT00000011867(ENSBGRG00000006200);ENSBGRT00000016025(ENSBGRG00000007853);ENSBGRT00000016274(ENSBGRG00000007853);ENSBGRT00000016313(ENSBGRG00000008851);ENSBGRT00000016368(ENSBGRG00000007853);ENSBGRT00000016490(ENSBGRG00000008707);ENSBGRT00…
GO:0004674	protein serine/threonine kinase activity	molecular_function	321	21624	466	38403	1.45217e-08	2.79982e-06	1.22334	ENSBGRT00000000189(ENSBGRG00000000119);ENSBGRT00000000704(ENSBGRG00000000394);ENSBGRT00000000754(ENSBGRG00000000394);ENSBGRT00000000980(ENSBGRG00000000551);ENSBGRT00000001007(ENSBGRG00000000551);ENSBGRT00000001418(ENSBGRG00000000787);ENSBGRT00000001427(ENSBGRG00000000787);ENSBGRT00000001436(ENSBGRG00000000696);ENSBGRT00000001438(ENSBGRG00000000787);ENSBGRT00000001443(ENSBGRG00000000696);ENSBGRT00…
GO:0070509	calcium ion import	biological_process	44	21624	47	38403	1.53842e-08	2.91829e-06	1.66259	ENSBGRT00000000738(ENSBGRG00000000380);ENSBGRT00000009672(ENSBGRG00000003629);ENSBGRT00000010554(ENSBGRG00000003629);ENSBGRT00000010646(ENSBGRG00000003629);ENSBGRT00000010911(ENSBGRG00000003629);ENSBGRT00000011820(ENSBGRG00000003629);ENSBGRT00000012038(ENSBGRG00000003629);ENSBGRT00000012407(ENSBGRG00000003629);ENSBGRT00000012567(ENSBGRG00000003629);ENSBGRT00000012702(ENSBGRG00000006833);ENSBGRT00…
GO:0009986	cell surface	cellular_component	443	21624	663	38403	1.58414e-08	2.9573e-06	1.18664	ENSBGRT00000000333(ENSBGRG00000000208);ENSBGRT00000000704(ENSBGRG00000000394);ENSBGRT00000000754(ENSBGRG00000000394);ENSBGRT00000001237(ENSBGRG00000000692);ENSBGRT00000001447(ENSBGRG00000000666);ENSBGRT00000001497(ENSBGRG00000000666);ENSBGRT00000001561(ENSBGRG00000000666);ENSBGRT00000001633(ENSBGRG00000000666);ENSBGRT00000001746(ENSBGRG00000000666);ENSBGRT00000001758(ENSBGRG00000000666);ENSBGRT00…
GO:0003429	growth plate cartilage chondrocyte morphogenesis	biological_process	40	21624	42	38403	1.81927e-08	3.34319e-06	1.69137	ENSBGRT00000001486(ENSBGRG00000000813);ENSBGRT00000001503(ENSBGRG00000000813);ENSBGRT00000001579(ENSBGRG00000000863);ENSBGRT00000001628(ENSBGRG00000000863);ENSBGRT00000001643(ENSBGRG00000000863);ENSBGRT00000001676(ENSBGRG00000000863);ENSBGRT00000001699(ENSBGRG00000000863);ENSBGRT00000009004(ENSBGRG00000004856);ENSBGRT00000009024(ENSBGRG00000004856);ENSBGRT00000009061(ENSBGRG00000004856);ENSBGRT00…
GO:0003777	microtubule motor activity	molecular_function	82	21624	99	38403	1.94619e-08	3.5214e-06	1.47098	ENSBGRT00000000296(ENSBGRG00000000185);ENSBGRT00000000301(ENSBGRG00000000185);ENSBGRT00000000363(ENSBGRG00000000228);ENSBGRT00000000365(ENSBGRG00000000228);ENSBGRT00000001056(ENSBGRG00000000508);ENSBGRT00000001110(ENSBGRG00000000508);ENSBGRT00000001142(ENSBGRG00000000508);ENSBGRT00000001162(ENSBGRG00000000508);ENSBGRT00000001190(ENSBGRG00000000508);ENSBGRT00000004084(ENSBGRG00000002133);ENSBGRT00…
GO:0098978	glutamatergic synapse	cellular_component	346	21624	507	38403	2.00943e-08	3.58074e-06	1.21199	ENSBGRT00000000884(ENSBGRG00000000501);ENSBGRT00000001300(ENSBGRG00000000718);ENSBGRT00000001331(ENSBGRG00000000718);ENSBGRT00000001478(ENSBGRG00000000804);ENSBGRT00000001500(ENSBGRG00000000804);ENSBGRT00000001518(ENSBGRG00000000804);ENSBGRT00000001582(ENSBGRG00000000862);ENSBGRT00000001584(ENSBGRG00000000804);ENSBGRT00000001629(ENSBGRG00000000862);ENSBGRT00000001637(ENSBGRG00000000786);ENSBGRT00…
GO:0000118	histone deacetylase complex	cellular_component	50	21624	55	38403	2.09225e-08	3.63045e-06	1.61449	ENSBGRT00000005678(ENSBGRG00000002796);ENSBGRT00000005738(ENSBGRG00000002796);ENSBGRT00000005854(ENSBGRG00000002796);ENSBGRT00000005993(ENSBGRG00000002796);ENSBGRT00000006005(ENSBGRG00000002796);ENSBGRT00000006014(ENSBGRG00000002796);ENSBGRT00000007500(ENSBGRG00000004059);ENSBGRT00000008018(ENSBGRG00000004281);ENSBGRT00000008121(ENSBGRG00000004281);ENSBGRT00000008187(ENSBGRG00000004281);ENSBGRT00…
GO:0016525	negative regulation of angiogenesis	biological_process	77	21624	92	38403	2.09906e-08	3.63045e-06	1.48639	ENSBGRT00000001447(ENSBGRG00000000666);ENSBGRT00000001497(ENSBGRG00000000666);ENSBGRT00000001561(ENSBGRG00000000666);ENSBGRT00000001633(ENSBGRG00000000666);ENSBGRT00000001746(ENSBGRG00000000666);ENSBGRT00000001758(ENSBGRG00000000666);ENSBGRT00000001812(ENSBGRG00000000666);ENSBGRT00000002093(ENSBGRG00000001136);ENSBGRT00000002128(ENSBGRG00000001136);ENSBGRT00000006639(ENSBGRG00000003550);ENSBGRT00…
GO:0005794	Golgi apparatus	cellular_component	724	21624	1127	38403	2.30628e-08	3.93103e-06	1.14089	ENSBGRT00000000347(ENSBGRG00000000218);ENSBGRT00000000396(ENSBGRG00000000249);ENSBGRT00000000408(ENSBGRG00000000249);ENSBGRT00000000436(ENSBGRG00000000267);ENSBGRT00000000464(ENSBGRG00000000267);ENSBGRT00000000568(ENSBGRG00000000326);ENSBGRT00000000583(ENSBGRG00000000326);ENSBGRT00000001318(ENSBGRG00000000629);ENSBGRT00000001323(ENSBGRG00000000736);ENSBGRT00000001347(ENSBGRG00000000629);ENSBGRT00…
GO:0030863	cortical cytoskeleton	cellular_component	35	21624	36	38403	2.99989e-08	5.04025e-06	1.72661	ENSBGRT00000008372(ENSBGRG00000004529);ENSBGRT00000008435(ENSBGRG00000004529);ENSBGRT00000008462(ENSBGRG00000004529);ENSBGRT00000014873(ENSBGRG00000007906);ENSBGRT00000014959(ENSBGRG00000007906);ENSBGRT00000015002(ENSBGRG00000007906);ENSBGRT00000015094(ENSBGRG00000007906);ENSBGRT00000015201(ENSBGRG00000007906);ENSBGRT00000022450(ENSBGRG00000012175);ENSBGRT00000022710(ENSBGRG00000012175);ENSBGRT00…
GO:0030018	Z disc	cellular_component	134	21624	176	38403	3.24572e-08	5.25325e-06	1.35214	ENSBGRT00000000738(ENSBGRG00000000380);ENSBGRT00000002179(ENSBGRG00000001184);ENSBGRT00000005944(ENSBGRG00000003194);ENSBGRT00000005967(ENSBGRG00000003194);ENSBGRT00000006000(ENSBGRG00000003194);ENSBGRT00000006017(ENSBGRG00000003194);ENSBGRT00000006042(ENSBGRG00000003194);ENSBGRT00000006050(ENSBGRG00000003194);ENSBGRT00000010088(ENSBGRG00000005470);ENSBGRT00000010106(ENSBGRG00000005470);ENSBGRT00…
GO:0005915	zonula adherens	cellular_component	30	21624	30	38403	3.26067e-08	5.25325e-06	1.77594	ENSBGRT00000012117(ENSBGRG00000006442);ENSBGRT00000012175(ENSBGRG00000006595);ENSBGRT00000012270(ENSBGRG00000006442);ENSBGRT00000012286(ENSBGRG00000006595);ENSBGRT00000012308(ENSBGRG00000006442);ENSBGRT00000012380(ENSBGRG00000006442);ENSBGRT00000012388(ENSBGRG00000006595);ENSBGRT00000012461(ENSBGRG00000006442);ENSBGRT00000012467(ENSBGRG00000006595);ENSBGRT00000012543(ENSBGRG00000006442);ENSBGRT00…
GO:0050840	extracellular matrix binding	molecular_function	30	21624	30	38403	3.26067e-08	5.25325e-06	1.77594	ENSBGRT00000000121(ENSBGRG00000000069);ENSBGRT00000004043(ENSBGRG00000002127);ENSBGRT00000004557(ENSBGRG00000002438);ENSBGRT00000004600(ENSBGRG00000002438);ENSBGRT00000004643(ENSBGRG00000002438);ENSBGRT00000008690(ENSBGRG00000004704);ENSBGRT00000014919(ENSBGRG00000007997);ENSBGRT00000014985(ENSBGRG00000007997);ENSBGRT00000027276(ENSBGRG00000014840);ENSBGRT00000027379(ENSBGRG00000014840);ENSBGRT00…
GO:0035264	multicellular organism growth	biological_process	78	21624	94	38403	3.68055e-08	5.82971e-06	1.47366	ENSBGRT00000000448(ENSBGRG00000000280);ENSBGRT00000000469(ENSBGRG00000000280);ENSBGRT00000000835(ENSBGRG00000000478);ENSBGRT00000001637(ENSBGRG00000000786);ENSBGRT00000001655(ENSBGRG00000000786);ENSBGRT00000001700(ENSBGRG00000000786);ENSBGRT00000001717(ENSBGRG00000000786);ENSBGRT00000003869(ENSBGRG00000001825);ENSBGRT00000003924(ENSBGRG00000001825);ENSBGRT00000004019(ENSBGRG00000001825);ENSBGRT00…
GO:0043231	intracellular membrane-bounded organelle	cellular_component	403	21624	601	38403	3.71761e-08	5.82971e-06	1.19086	ENSBGRT00000000655(ENSBGRG00000000393);ENSBGRT00000001436(ENSBGRG00000000696);ENSBGRT00000001443(ENSBGRG00000000696);ENSBGRT00000001458(ENSBGRG00000000696);ENSBGRT00000001462(ENSBGRG00000000696);ENSBGRT00000001626(ENSBGRG00000000881);ENSBGRT00000001720(ENSBGRG00000000933);ENSBGRT00000002912(ENSBGRG00000001570);ENSBGRT00000003006(ENSBGRG00000001615);ENSBGRT00000003116(ENSBGRG00000001678);ENSBGRT00…
GO:0005622	intracellular	cellular_component	436	21624	655	38403	4.11627e-08	6.36992e-06	1.18215	ENSBGRT00000000280(ENSBGRG00000000174);ENSBGRT00000000289(ENSBGRG00000000174);ENSBGRT00000000573(ENSBGRG00000000318);ENSBGRT00000000629(ENSBGRG00000000315);ENSBGRT00000000674(ENSBGRG00000000315);ENSBGRT00000000710(ENSBGRG00000000315);ENSBGRT00000000779(ENSBGRG00000000453);ENSBGRT00000000797(ENSBGRG00000000453);ENSBGRT00000001095(ENSBGRG00000000591);ENSBGRT00000001113(ENSBGRG00000000591);ENSBGRT00…
GO:0097009	energy homeostasis	biological_process	54	21624	61	38403	5.24774e-08	8.01542e-06	1.57215	ENSBGRT00000000798(ENSBGRG00000000461);ENSBGRT00000000826(ENSBGRG00000000461);ENSBGRT00000002558(ENSBGRG00000001050);ENSBGRT00000002623(ENSBGRG00000001050);ENSBGRT00000002671(ENSBGRG00000001050);ENSBGRT00000002700(ENSBGRG00000001050);ENSBGRT00000003433(ENSBGRG00000001706);ENSBGRT00000003474(ENSBGRG00000001706);ENSBGRT00000003521(ENSBGRG00000001706);ENSBGRT00000003528(ENSBGRG00000001706);ENSBGRT00…
GO:0070062	extracellular exosome	cellular_component	681	21624	1060	38403	5.89664e-08	8.89108e-06	1.14096	ENSBGRT00000000507(ENSBGRG00000000314);ENSBGRT00000000563(ENSBGRG00000000314);ENSBGRT00000000565(ENSBGRG00000000346);ENSBGRT00000000615(ENSBGRG00000000314);ENSBGRT00000000842(ENSBGRG00000000471);ENSBGRT00000000888(ENSBGRG00000000471);ENSBGRT00000000930(ENSBGRG00000000471);ENSBGRT00000000970(ENSBGRG00000000471);ENSBGRT00000001030(ENSBGRG00000000471);ENSBGRT00000001075(ENSBGRG00000000471);ENSBGRT00…
GO:0007528	neuromuscular junction development	biological_process	41	21624	44	38403	7.099e-08	1.05578e-05	1.65486	ENSBGRT00000001491(ENSBGRG00000000782);ENSBGRT00000001527(ENSBGRG00000000782);ENSBGRT00000005944(ENSBGRG00000003194);ENSBGRT00000005967(ENSBGRG00000003194);ENSBGRT00000006000(ENSBGRG00000003194);ENSBGRT00000006017(ENSBGRG00000003194);ENSBGRT00000006042(ENSBGRG00000003194);ENSBGRT00000006050(ENSBGRG00000003194);ENSBGRT00000008814(ENSBGRG00000004437);ENSBGRT00000008908(ENSBGRG00000004437);ENSBGRT00…
GO:0008360	regulation of cell shape	biological_process	145	21624	194	38403	7.18157e-08	1.05578e-05	1.32738	ENSBGRT00000001478(ENSBGRG00000000804);ENSBGRT00000001500(ENSBGRG00000000804);ENSBGRT00000001518(ENSBGRG00000000804);ENSBGRT00000001584(ENSBGRG00000000804);ENSBGRT00000001662(ENSBGRG00000000804);ENSBGRT00000001720(ENSBGRG00000000933);ENSBGRT00000001926(ENSBGRG00000000973);ENSBGRT00000001965(ENSBGRG00000000973);ENSBGRT00000002422(ENSBGRG00000001312);ENSBGRT00000002459(ENSBGRG00000001312);ENSBGRT00…
GO:1901224	positive regulation of NIK/NF-kappaB signaling	biological_process	56	21624	64	38403	7.51703e-08	1.08164e-05	1.55395	ENSBGRT00000005478(ENSBGRG00000002923);ENSBGRT00000005488(ENSBGRG00000002923);ENSBGRT00000006329(ENSBGRG00000003405);ENSBGRT00000006351(ENSBGRG00000003405);ENSBGRT00000006371(ENSBGRG00000003405);ENSBGRT00000006392(ENSBGRG00000003405);ENSBGRT00000007588(ENSBGRG00000004088);ENSBGRT00000010058(ENSBGRG00000005460);ENSBGRT00000011811(ENSBGRG00000006201);ENSBGRT00000012077(ENSBGRG00000006201);ENSBGRT00…
GO:0005085	guanyl-nucleotide exchange factor activity	molecular_function	107	21624	137	38403	7.54143e-08	1.08164e-05	1.38705	ENSBGRT00000001095(ENSBGRG00000000591);ENSBGRT00000001113(ENSBGRG00000000591);ENSBGRT00000001753(ENSBGRG00000000921);ENSBGRT00000001926(ENSBGRG00000000973);ENSBGRT00000001965(ENSBGRG00000000973);ENSBGRT00000002056(ENSBGRG00000001111);ENSBGRT00000002084(ENSBGRG00000001111);ENSBGRT00000004274(ENSBGRG00000002266);ENSBGRT00000005839(ENSBGRG00000003136);ENSBGRT00000005857(ENSBGRG00000003136);ENSBGRT00…
GO:0005938	cell cortex	cellular_component	135	21624	179	38403	7.9245e-08	1.12289e-05	1.3394	ENSBGRT00000001478(ENSBGRG00000000804);ENSBGRT00000001500(ENSBGRG00000000804);ENSBGRT00000001518(ENSBGRG00000000804);ENSBGRT00000001569(ENSBGRG00000000860);ENSBGRT00000001584(ENSBGRG00000000804);ENSBGRT00000001616(ENSBGRG00000000880);ENSBGRT00000001623(ENSBGRG00000000880);ENSBGRT00000001662(ENSBGRG00000000804);ENSBGRT00000001720(ENSBGRG00000000933);ENSBGRT00000005318(ENSBGRG00000002839);ENSBGRT00…
GO:0001726	ruffle	cellular_component	113	21624	146	38403	8.05175e-08	1.12734e-05	1.37453	ENSBGRT00000000014(ENSBGRG00000000009);ENSBGRT00000001926(ENSBGRG00000000973);ENSBGRT00000001965(ENSBGRG00000000973);ENSBGRT00000002422(ENSBGRG00000001312);ENSBGRT00000002459(ENSBGRG00000001312);ENSBGRT00000004669(ENSBGRG00000002437);ENSBGRT00000004701(ENSBGRG00000002437);ENSBGRT00000005645(ENSBGRG00000002970);ENSBGRT00000007221(ENSBGRG00000003900);ENSBGRT00000007317(ENSBGRG00000003900);ENSBGRT00…
GO:0009725	response to hormone	biological_process	44	21624	48	38403	8.32462e-08	1.15183e-05	1.62795	ENSBGRT00000001478(ENSBGRG00000000804);ENSBGRT00000001500(ENSBGRG00000000804);ENSBGRT00000001518(ENSBGRG00000000804);ENSBGRT00000001584(ENSBGRG00000000804);ENSBGRT00000001662(ENSBGRG00000000804);ENSBGRT00000008545(ENSBGRG00000004423);ENSBGRT00000008713(ENSBGRG00000004423);ENSBGRT00000008848(ENSBGRG00000004423);ENSBGRT00000011147(ENSBGRG00000006023);ENSBGRT00000011611(ENSBGRG00000006223);ENSBGRT00…
GO:0006357	regulation of transcription by RNA polymerase II	biological_process	363	21624	539	38403	8.55439e-08	1.16986e-05	1.19604	ENSBGRT00000000007(ENSBGRG00000000004);ENSBGRT00000000309(ENSBGRG00000000190);ENSBGRT00000000376(ENSBGRG00000000235);ENSBGRT00000001172(ENSBGRG00000000650);ENSBGRT00000001317(ENSBGRG00000000734);ENSBGRT00000001451(ENSBGRG00000000684);ENSBGRT00000001470(ENSBGRG00000000684);ENSBGRT00000001545(ENSBGRG00000000846);ENSBGRT00000001689(ENSBGRG00000000923);ENSBGRT00000001707(ENSBGRG00000000923);ENSBGRT00…
GO:0007268	chemical synaptic transmission	biological_process	174	21624	239	38403	9.32902e-08	1.26113e-05	1.29295	ENSBGRT00000000266(ENSBGRG00000000161);ENSBGRT00000001475(ENSBGRG00000000803);ENSBGRT00000001491(ENSBGRG00000000782);ENSBGRT00000001527(ENSBGRG00000000782);ENSBGRT00000001637(ENSBGRG00000000786);ENSBGRT00000001655(ENSBGRG00000000786);ENSBGRT00000001700(ENSBGRG00000000786);ENSBGRT00000001717(ENSBGRG00000000786);ENSBGRT00000001783(ENSBGRG00000000968);ENSBGRT00000001838(ENSBGRG00000000975);ENSBGRT00…
GO:0008134	transcription factor binding	molecular_function	315	21624	462	38403	9.71308e-08	1.29813e-05	1.21087	ENSBGRT00000000213(ENSBGRG00000000127);ENSBGRT00000000214(ENSBGRG00000000127);ENSBGRT00000001473(ENSBGRG00000000802);ENSBGRT00000001706(ENSBGRG00000000918);ENSBGRT00000001761(ENSBGRG00000000918);ENSBGRT00000002643(ENSBGRG00000001450);ENSBGRT00000003006(ENSBGRG00000001615);ENSBGRT00000003095(ENSBGRG00000001670);ENSBGRT00000003113(ENSBGRG00000001670);ENSBGRT00000003434(ENSBGRG00000001845);ENSBGRT00…
GO:0016605	PML body	cellular_component	124	21624	163	38403	1.13294e-07	1.49713e-05	1.35102	ENSBGRT00000000302(ENSBGRG00000000186);ENSBGRT00000000459(ENSBGRG00000000285);ENSBGRT00000000480(ENSBGRG00000000285);ENSBGRT00000002695(ENSBGRG00000001427);ENSBGRT00000002737(ENSBGRG00000001427);ENSBGRT00000002789(ENSBGRG00000001427);ENSBGRT00000003153(ENSBGRG00000001510);ENSBGRT00000003188(ENSBGRG00000001510);ENSBGRT00000003198(ENSBGRG00000001510);ENSBGRT00000003768(ENSBGRG00000002024);ENSBGRT00…
GO:0019902	phosphatase binding	molecular_function	40	21624	43	38403	1.17835e-07	1.53984e-05	1.65204	ENSBGRT00000004474(ENSBGRG00000002399);ENSBGRT00000004539(ENSBGRG00000002399);ENSBGRT00000004588(ENSBGRG00000002399);ENSBGRT00000007774(ENSBGRG00000004209);ENSBGRT00000013041(ENSBGRG00000007069);ENSBGRT00000013751(ENSBGRG00000007125);ENSBGRT00000013810(ENSBGRG00000007125);ENSBGRT00000013883(ENSBGRG00000007125);ENSBGRT00000014506(ENSBGRG00000007926);ENSBGRT00000014636(ENSBGRG00000007926);ENSBGRT00…
GO:0010976	positive regulation of neuron projection development	biological_process	101	21624	129	38403	1.38931e-07	1.79557e-05	1.39047	ENSBGRT00000001478(ENSBGRG00000000804);ENSBGRT00000001500(ENSBGRG00000000804);ENSBGRT00000001518(ENSBGRG00000000804);ENSBGRT00000001584(ENSBGRG00000000804);ENSBGRT00000001662(ENSBGRG00000000804);ENSBGRT00000003434(ENSBGRG00000001845);ENSBGRT00000003463(ENSBGRG00000001845);ENSBGRT00000003508(ENSBGRG00000001845);ENSBGRT00000003552(ENSBGRG00000001845);ENSBGRT00000003595(ENSBGRG00000001845);ENSBGRT00…
GO:0005581	collagen trimer	cellular_component	88	21624	110	38403	1.46873e-07	1.87758e-05	1.42075	ENSBGRT00000001579(ENSBGRG00000000863);ENSBGRT00000001628(ENSBGRG00000000863);ENSBGRT00000001643(ENSBGRG00000000863);ENSBGRT00000001676(ENSBGRG00000000863);ENSBGRT00000001699(ENSBGRG00000000863);ENSBGRT00000003119(ENSBGRG00000001682);ENSBGRT00000005718(ENSBGRG00000003071);ENSBGRT00000006210(ENSBGRG00000003322);ENSBGRT00000006266(ENSBGRG00000003322);ENSBGRT00000006314(ENSBGRG00000003322);ENSBGRT00…
GO:0035257	nuclear hormone receptor binding	molecular_function	39	21624	42	38403	1.95277e-07	2.4616e-05	1.64909	ENSBGRT00000020343(ENSBGRG00000011117);ENSBGRT00000021299(ENSBGRG00000011716);ENSBGRT00000021446(ENSBGRG00000011716);ENSBGRT00000021598(ENSBGRG00000011022);ENSBGRT00000021657(ENSBGRG00000011716);ENSBGRT00000021875(ENSBGRG00000011022);ENSBGRT00000021993(ENSBGRG00000011716);ENSBGRT00000022186(ENSBGRG00000011716);ENSBGRT00000022451(ENSBGRG00000011716);ENSBGRT00000022597(ENSBGRG00000012093);ENSBGRT00…
GO:0007399	nervous system development	biological_process	198	21624	278	38403	1.96744e-07	2.4616e-05	1.26488	ENSBGRT00000000436(ENSBGRG00000000267);ENSBGRT00000000464(ENSBGRG00000000267);ENSBGRT00000000575(ENSBGRG00000000341);ENSBGRT00000001172(ENSBGRG00000000650);ENSBGRT00000001248(ENSBGRG00000000694);ENSBGRT00000001637(ENSBGRG00000000786);ENSBGRT00000001655(ENSBGRG00000000786);ENSBGRT00000001700(ENSBGRG00000000786);ENSBGRT00000001717(ENSBGRG00000000786);ENSBGRT00000002299(ENSBGRG00000001261);ENSBGRT00…
GO:0031098	stress-activated protein kinase signaling cascade	biological_process	64	21624	76	38403	2.0747e-07	2.56848e-05	1.49553	ENSBGRT00000001418(ENSBGRG00000000787);ENSBGRT00000001427(ENSBGRG00000000787);ENSBGRT00000001438(ENSBGRG00000000787);ENSBGRT00000003245(ENSBGRG00000001737);ENSBGRT00000003263(ENSBGRG00000001737);ENSBGRT00000003294(ENSBGRG00000001737);ENSBGRT00000004812(ENSBGRG00000002568);ENSBGRT00000004871(ENSBGRG00000002568);ENSBGRT00000007040(ENSBGRG00000003799);ENSBGRT00000008522(ENSBGRG00000004440);ENSBGRT00…
GO:0048843	negative regulation of axon extension involved in axon guidance	biological_process	42	21624	46	38403	2.21764e-07	2.71684e-05	1.62151	ENSBGRT00000005711(ENSBGRG00000003066);ENSBGRT00000007792(ENSBGRG00000004203);ENSBGRT00000007887(ENSBGRG00000004203);ENSBGRT00000007963(ENSBGRG00000004203);ENSBGRT00000011932(ENSBGRG00000006275);ENSBGRT00000011964(ENSBGRG00000006275);ENSBGRT00000011984(ENSBGRG00000006275);ENSBGRT00000012022(ENSBGRG00000006522);ENSBGRT00000014301(ENSBGRG00000007783);ENSBGRT00000016196(ENSBGRG00000008759);ENSBGRT00…
GO:0070971	endoplasmic reticulum exit site	cellular_component	35	21624	37	38403	2.51653e-07	3.05122e-05	1.67995	ENSBGRT00000001644(ENSBGRG00000000898);ENSBGRT00000001660(ENSBGRG00000000898);ENSBGRT00000001696(ENSBGRG00000000898);ENSBGRT00000012354(ENSBGRG00000005343);ENSBGRT00000012448(ENSBGRG00000005343);ENSBGRT00000012496(ENSBGRG00000005343);ENSBGRT00000012597(ENSBGRG00000005343);ENSBGRT00000012723(ENSBGRG00000005343);ENSBGRT00000012768(ENSBGRG00000005343);ENSBGRT00000014599(ENSBGRG00000007998);ENSBGRT00…
GO:0030020	extracellular matrix structural constituent conferring tensile strength	molecular_function	31	21624	32	38403	2.67079e-07	3.20521e-05	1.72045	ENSBGRT00000001486(ENSBGRG00000000813);ENSBGRT00000001503(ENSBGRG00000000813);ENSBGRT00000001579(ENSBGRG00000000863);ENSBGRT00000001628(ENSBGRG00000000863);ENSBGRT00000001643(ENSBGRG00000000863);ENSBGRT00000001676(ENSBGRG00000000863);ENSBGRT00000001699(ENSBGRG00000000863);ENSBGRT00000003192(ENSBGRG00000001716);ENSBGRT00000004837(ENSBGRG00000002584);ENSBGRT00000007197(ENSBGRG00000003893);ENSBGRT00…
GO:0008305	integrin complex	cellular_component	26	21624	26	38403	3.25079e-07	3.86188e-05	1.77594	ENSBGRT00000000333(ENSBGRG00000000208);ENSBGRT00000004944(ENSBGRG00000002637);ENSBGRT00000004969(ENSBGRG00000002637);ENSBGRT00000004998(ENSBGRG00000002637);ENSBGRT00000005066(ENSBGRG00000002637);ENSBGRT00000005076(ENSBGRG00000002637);ENSBGRT00000008717(ENSBGRG00000004717);ENSBGRT00000008840(ENSBGRG00000004717);ENSBGRT00000017650(ENSBGRG00000008610);ENSBGRT00000017767(ENSBGRG00000008610);ENSBGRT00…
GO:0007018	microtubule-based movement	biological_process	92	21624	117	38403	3.46155e-07	4.07113e-05	1.39647	ENSBGRT00000000296(ENSBGRG00000000185);ENSBGRT00000000301(ENSBGRG00000000185);ENSBGRT00000000363(ENSBGRG00000000228);ENSBGRT00000000365(ENSBGRG00000000228);ENSBGRT00000001056(ENSBGRG00000000508);ENSBGRT00000001110(ENSBGRG00000000508);ENSBGRT00000001142(ENSBGRG00000000508);ENSBGRT00000001162(ENSBGRG00000000508);ENSBGRT00000001190(ENSBGRG00000000508);ENSBGRT00000002547(ENSBGRG00000001376);ENSBGRT00…
GO:0030175	filopodium	cellular_component	78	21624	97	38403	5.00684e-07	5.83025e-05	1.42808	ENSBGRT00000002422(ENSBGRG00000001312);ENSBGRT00000002459(ENSBGRG00000001312);ENSBGRT00000002534(ENSBGRG00000001391);ENSBGRT00000002550(ENSBGRG00000001391);ENSBGRT00000003153(ENSBGRG00000001510);ENSBGRT00000003188(ENSBGRG00000001510);ENSBGRT00000003198(ENSBGRG00000001510);ENSBGRT00000005484(ENSBGRG00000002926);ENSBGRT00000005520(ENSBGRG00000002934);ENSBGRT00000006789(ENSBGRG00000003631);ENSBGRT00…
GO:0007010	cytoskeleton organization	biological_process	119	21624	158	38403	5.17039e-07	5.96167e-05	1.33758	ENSBGRT00000000749(ENSBGRG00000000438);ENSBGRT00000001050(ENSBGRG00000000520);ENSBGRT00000001101(ENSBGRG00000000520);ENSBGRT00000001116(ENSBGRG00000000520);ENSBGRT00000001168(ENSBGRG00000000520);ENSBGRT00000001242(ENSBGRG00000000682);ENSBGRT00000001255(ENSBGRG00000000682);ENSBGRT00000001569(ENSBGRG00000000860);ENSBGRT00000001616(ENSBGRG00000000880);ENSBGRT00000001623(ENSBGRG00000000880);ENSBGRT00…
GO:0070374	positive regulation of ERK1 and ERK2 cascade	biological_process	167	21624	232	38403	5.71988e-07	6.53121e-05	1.27837	ENSBGRT00000001447(ENSBGRG00000000666);ENSBGRT00000001478(ENSBGRG00000000804);ENSBGRT00000001497(ENSBGRG00000000666);ENSBGRT00000001500(ENSBGRG00000000804);ENSBGRT00000001518(ENSBGRG00000000804);ENSBGRT00000001561(ENSBGRG00000000666);ENSBGRT00000001584(ENSBGRG00000000804);ENSBGRT00000001633(ENSBGRG00000000666);ENSBGRT00000001662(ENSBGRG00000000804);ENSBGRT00000001746(ENSBGRG00000000666);ENSBGRT00…
GO:0050885	neuromuscular process controlling balance	biological_process	59	21624	70	38403	5.85596e-07	6.62231e-05	1.49687	ENSBGRT00000000798(ENSBGRG00000000461);ENSBGRT00000000826(ENSBGRG00000000461);ENSBGRT00000004199(ENSBGRG00000002254);ENSBGRT00000004220(ENSBGRG00000002264);ENSBGRT00000008322(ENSBGRG00000004521);ENSBGRT00000008380(ENSBGRG00000004521);ENSBGRT00000008405(ENSBGRG00000004521);ENSBGRT00000008465(ENSBGRG00000004521);ENSBGRT00000009988(ENSBGRG00000005411);ENSBGRT00000010078(ENSBGRG00000005411);ENSBGRT00…
GO:0031175	neuron projection development	biological_process	128	21624	172	38403	6.17713e-07	6.91897e-05	1.32163	ENSBGRT00000001323(ENSBGRG00000000736);ENSBGRT00000001350(ENSBGRG00000000736);ENSBGRT00000001356(ENSBGRG00000000736);ENSBGRT00000001478(ENSBGRG00000000804);ENSBGRT00000001500(ENSBGRG00000000804);ENSBGRT00000001518(ENSBGRG00000000804);ENSBGRT00000001584(ENSBGRG00000000804);ENSBGRT00000001662(ENSBGRG00000000804);ENSBGRT00000002097(ENSBGRG00000001139);ENSBGRT00000002109(ENSBGRG00000001139);ENSBGRT00…
GO:0042802	identical protein binding	molecular_function	746	21624	1181	38403	6.80411e-07	7.54935e-05	1.12181	ENSBGRT00000000016(ENSBGRG00000000011);ENSBGRT00000000280(ENSBGRG00000000174);ENSBGRT00000000289(ENSBGRG00000000174);ENSBGRT00000000292(ENSBGRG00000000181);ENSBGRT00000000597(ENSBGRG00000000366);ENSBGRT00000000608(ENSBGRG00000000366);ENSBGRT00000000619(ENSBGRG00000000366);ENSBGRT00000000884(ENSBGRG00000000501);ENSBGRT00000001056(ENSBGRG00000000508);ENSBGRT00000001110(ENSBGRG00000000508);ENSBGRT00…
GO:0008270	zinc ion binding	molecular_function	688	21624	1084	38403	6.964e-07	7.65454e-05	1.12717	ENSBGRT00000000121(ENSBGRG00000000069);ENSBGRT00000000131(ENSBGRG00000000075);ENSBGRT00000000132(ENSBGRG00000000075);ENSBGRT00000000380(ENSBGRG00000000236);ENSBGRT00000000433(ENSBGRG00000000268);ENSBGRT00000000444(ENSBGRG00000000277);ENSBGRT00000000798(ENSBGRG00000000461);ENSBGRT00000000826(ENSBGRG00000000461);ENSBGRT00000000931(ENSBGRG00000000523);ENSBGRT00000000942(ENSBGRG00000000523);ENSBGRT00…
GO:0006306	DNA methylation	biological_process	33	21624	35	38403	7.12961e-07	7.76401e-05	1.67446	ENSBGRT00000002239(ENSBGRG00000001220);ENSBGRT00000002285(ENSBGRG00000001220);ENSBGRT00000002321(ENSBGRG00000001220);ENSBGRT00000006092(ENSBGRG00000003190);ENSBGRT00000006128(ENSBGRG00000003190);ENSBGRT00000006150(ENSBGRG00000003190);ENSBGRT00000011937(ENSBGRG00000006478);ENSBGRT00000013429(ENSBGRG00000007314);ENSBGRT00000013516(ENSBGRG00000007314);ENSBGRT00000017163(ENSBGRG00000009356);ENSBGRT00…
GO:0004467	long-chain fatty acid-CoA ligase activity	molecular_function	29	21624	30	38403	7.92654e-07	8.32358e-05	1.71675	ENSBGRT00000006537(ENSBGRG00000003485);ENSBGRT00000006578(ENSBGRG00000003485);ENSBGRT00000006586(ENSBGRG00000003485);ENSBGRT00000006628(ENSBGRG00000003485);ENSBGRT00000006686(ENSBGRG00000003485);ENSBGRT00000006735(ENSBGRG00000003485);ENSBGRT00000013175(ENSBGRG00000007095);ENSBGRT00000018751(ENSBGRG00000010236);ENSBGRT00000024967(ENSBGRG00000013518);ENSBGRT00000025146(ENSBGRG00000013518);ENSBGRT00…
GO:0007223	Wnt signaling pathway, calcium modulating pathway	biological_process	29	21624	30	38403	7.92654e-07	8.32358e-05	1.71675	ENSBGRT00000012964(ENSBGRG00000007062);ENSBGRT00000013842(ENSBGRG00000007053);ENSBGRT00000014011(ENSBGRG00000007053);ENSBGRT00000014264(ENSBGRG00000007053);ENSBGRT00000014438(ENSBGRG00000007053);ENSBGRT00000027215(ENSBGRG00000013779);ENSBGRT00000027459(ENSBGRG00000013779);ENSBGRT00000027633(ENSBGRG00000013779);ENSBGRT00000032193(ENSBGRG00000017533);ENSBGRT00000032267(ENSBGRG00000017533);ENSBGRT00…
GO:0035338	long-chain fatty-acyl-CoA biosynthetic process	biological_process	29	21624	30	38403	7.92654e-07	8.32358e-05	1.71675	ENSBGRT00000006537(ENSBGRG00000003485);ENSBGRT00000006578(ENSBGRG00000003485);ENSBGRT00000006586(ENSBGRG00000003485);ENSBGRT00000006628(ENSBGRG00000003485);ENSBGRT00000006686(ENSBGRG00000003485);ENSBGRT00000006735(ENSBGRG00000003485);ENSBGRT00000007674(ENSBGRG00000004114);ENSBGRT00000018029(ENSBGRG00000009797);ENSBGRT00000018091(ENSBGRG00000009797);ENSBGRT00000018149(ENSBGRG00000009797);ENSBGRT00…
GO:0050681	androgen receptor binding	molecular_function	29	21624	30	38403	7.92654e-07	8.32358e-05	1.71675	ENSBGRT00000006863(ENSBGRG00000003651);ENSBGRT00000006906(ENSBGRG00000003651);ENSBGRT00000006962(ENSBGRG00000003651);ENSBGRT00000006986(ENSBGRG00000003651);ENSBGRT00000007065(ENSBGRG00000003651);ENSBGRT00000007142(ENSBGRG00000003651);ENSBGRT00000008206(ENSBGRG00000004463);ENSBGRT00000008223(ENSBGRG00000004463);ENSBGRT00000010624(ENSBGRG00000005725);ENSBGRT00000010687(ENSBGRG00000005725);ENSBGRT00…
GO:0005871	kinesin complex	cellular_component	65	21624	79	38403	9.37313e-07	9.75552e-05	1.46122	ENSBGRT00000000296(ENSBGRG00000000185);ENSBGRT00000000301(ENSBGRG00000000185);ENSBGRT00000000363(ENSBGRG00000000228);ENSBGRT00000000365(ENSBGRG00000000228);ENSBGRT00000001056(ENSBGRG00000000508);ENSBGRT00000001110(ENSBGRG00000000508);ENSBGRT00000001142(ENSBGRG00000000508);ENSBGRT00000001162(ENSBGRG00000000508);ENSBGRT00000001190(ENSBGRG00000000508);ENSBGRT00000004084(ENSBGRG00000002133);ENSBGRT00…
GO:0001822	kidney development	biological_process	89	21624	114	38403	9.54904e-07	9.85143e-05	1.38648	ENSBGRT00000000460(ENSBGRG00000000291);ENSBGRT00000000489(ENSBGRG00000000291);ENSBGRT00000000515(ENSBGRG00000000291);ENSBGRT00000003869(ENSBGRG00000001825);ENSBGRT00000003924(ENSBGRG00000001825);ENSBGRT00000004019(ENSBGRG00000001825);ENSBGRT00000004089(ENSBGRG00000001825);ENSBGRT00000004215(ENSBGRG00000001825);ENSBGRT00000004277(ENSBGRG00000001825);ENSBGRT00000004308(ENSBGRG00000001825);ENSBGRT00…
GO:0010738	regulation of protein kinase A signaling	biological_process	24	21624	24	38403	1.02631e-06	0.000104055	1.77594	ENSBGRT00000002179(ENSBGRG00000001184);ENSBGRT00000006012(ENSBGRG00000003241);ENSBGRT00000006024(ENSBGRG00000003241);ENSBGRT00000006037(ENSBGRG00000003241);ENSBGRT00000006055(ENSBGRG00000003241);ENSBGRT00000006090(ENSBGRG00000003241);ENSBGRT00000006122(ENSBGRG00000003241);ENSBGRT00000006145(ENSBGRG00000003241);ENSBGRT00000006172(ENSBGRG00000003241);ENSBGRT00000006199(ENSBGRG00000003241);ENSBGRT00…
GO:0032041	NAD-dependent histone deacetylase activity (H3-K14 specific)	molecular_function	24	21624	24	38403	1.02631e-06	0.000104055	1.77594	ENSBGRT00000005678(ENSBGRG00000002796);ENSBGRT00000005738(ENSBGRG00000002796);ENSBGRT00000005854(ENSBGRG00000002796);ENSBGRT00000005993(ENSBGRG00000002796);ENSBGRT00000006005(ENSBGRG00000002796);ENSBGRT00000006014(ENSBGRG00000002796);ENSBGRT00000008018(ENSBGRG00000004281);ENSBGRT00000008121(ENSBGRG00000004281);ENSBGRT00000008187(ENSBGRG00000004281);ENSBGRT00000023223(ENSBGRG00000012575);ENSBGRT00…
GO:0005667	transcription factor complex	cellular_component	194	21624	276	38403	1.15577e-06	0.00011618	1.24831	ENSBGRT00000000798(ENSBGRG00000000461);ENSBGRT00000000826(ENSBGRG00000000461);ENSBGRT00000000931(ENSBGRG00000000523);ENSBGRT00000000942(ENSBGRG00000000523);ENSBGRT00000001436(ENSBGRG00000000696);ENSBGRT00000001443(ENSBGRG00000000696);ENSBGRT00000001458(ENSBGRG00000000696);ENSBGRT00000001462(ENSBGRG00000000696);ENSBGRT00000001471(ENSBGRG00000000793);ENSBGRT00000001678(ENSBGRG00000000857);ENSBGRT00…
GO:0050919	negative chemotaxis	biological_process	47	21624	54	38403	1.22637e-06	0.000122232	1.54573	ENSBGRT00000007792(ENSBGRG00000004203);ENSBGRT00000007887(ENSBGRG00000004203);ENSBGRT00000007963(ENSBGRG00000004203);ENSBGRT00000011932(ENSBGRG00000006275);ENSBGRT00000011964(ENSBGRG00000006275);ENSBGRT00000011984(ENSBGRG00000006275);ENSBGRT00000012022(ENSBGRG00000006522);ENSBGRT00000016196(ENSBGRG00000008759);ENSBGRT00000016276(ENSBGRG00000008759);ENSBGRT00000020062(ENSBGRG00000010098);ENSBGRT00…
GO:0043005	neuron projection	cellular_component	324	21624	485	38403	1.29516e-06	0.000128004	1.1864	ENSBGRT00000000296(ENSBGRG00000000185);ENSBGRT00000000301(ENSBGRG00000000185);ENSBGRT00000000363(ENSBGRG00000000228);ENSBGRT00000000365(ENSBGRG00000000228);ENSBGRT00000000779(ENSBGRG00000000453);ENSBGRT00000000797(ENSBGRG00000000453);ENSBGRT00000001056(ENSBGRG00000000508);ENSBGRT00000001110(ENSBGRG00000000508);ENSBGRT00000001142(ENSBGRG00000000508);ENSBGRT00000001162(ENSBGRG00000000508);ENSBGRT00…
GO:0005178	integrin binding	molecular_function	92	21624	119	38403	1.38112e-06	0.000135361	1.373	ENSBGRT00000000121(ENSBGRG00000000069);ENSBGRT00000000333(ENSBGRG00000000208);ENSBGRT00000001174(ENSBGRG00000000652);ENSBGRT00000001192(ENSBGRG00000000652);ENSBGRT00000004557(ENSBGRG00000002438);ENSBGRT00000004600(ENSBGRG00000002438);ENSBGRT00000004643(ENSBGRG00000002438);ENSBGRT00000004944(ENSBGRG00000002637);ENSBGRT00000004969(ENSBGRG00000002637);ENSBGRT00000004998(ENSBGRG00000002637);ENSBGRT00…
GO:0030425	dendrite	cellular_component	374	21624	567	38403	1.45693e-06	0.000141126	1.17143	ENSBGRT00000000266(ENSBGRG00000000161);ENSBGRT00000000573(ENSBGRG00000000318);ENSBGRT00000000738(ENSBGRG00000000380);ENSBGRT00000001050(ENSBGRG00000000520);ENSBGRT00000001056(ENSBGRG00000000508);ENSBGRT00000001101(ENSBGRG00000000520);ENSBGRT00000001110(ENSBGRG00000000508);ENSBGRT00000001116(ENSBGRG00000000520);ENSBGRT00000001142(ENSBGRG00000000508);ENSBGRT00000001162(ENSBGRG00000000508);ENSBGRT00…
GO:0030424	axon	cellular_component	344	21624	518	38403	1.46394e-06	0.000141126	1.17939	ENSBGRT00000000436(ENSBGRG00000000267);ENSBGRT00000000464(ENSBGRG00000000267);ENSBGRT00000000779(ENSBGRG00000000453);ENSBGRT00000000797(ENSBGRG00000000453);ENSBGRT00000001050(ENSBGRG00000000520);ENSBGRT00000001056(ENSBGRG00000000508);ENSBGRT00000001101(ENSBGRG00000000520);ENSBGRT00000001110(ENSBGRG00000000508);ENSBGRT00000001116(ENSBGRG00000000520);ENSBGRT00000001142(ENSBGRG00000000508);ENSBGRT00…
GO:0032991	protein-containing complex	cellular_component	402	21624	613	38403	1.49066e-06	0.000142533	1.16465	ENSBGRT00000000129(ENSBGRG00000000074);ENSBGRT00000000130(ENSBGRG00000000074);ENSBGRT00000000280(ENSBGRG00000000174);ENSBGRT00000000289(ENSBGRG00000000174);ENSBGRT00000000518(ENSBGRG00000000321);ENSBGRT00000000530(ENSBGRG00000000321);ENSBGRT00000000666(ENSBGRG00000000398);ENSBGRT00000000953(ENSBGRG00000000539);ENSBGRT00000001056(ENSBGRG00000000508);ENSBGRT00000001110(ENSBGRG00000000508);ENSBGRT00…
GO:0044212	transcription regulatory region DNA binding	molecular_function	215	21624	310	38403	1.51569e-06	0.000143758	1.2317	ENSBGRT00000001617(ENSBGRG00000000867);ENSBGRT00000001646(ENSBGRG00000000867);ENSBGRT00000001930(ENSBGRG00000001048);ENSBGRT00000002214(ENSBGRG00000001126);ENSBGRT00000002245(ENSBGRG00000001218);ENSBGRT00000002254(ENSBGRG00000001126);ENSBGRT00000002306(ENSBGRG00000001126);ENSBGRT00000002335(ENSBGRG00000001126);ENSBGRT00000002521(ENSBGRG00000001385);ENSBGRT00000002540(ENSBGRG00000001385);ENSBGRT00…
GO:0050660	flavin adenine dinucleotide binding	molecular_function	79	21624	100	38403	1.64019e-06	0.000154322	1.403	ENSBGRT00000001723(ENSBGRG00000000946);ENSBGRT00000002395(ENSBGRG00000001278);ENSBGRT00000002432(ENSBGRG00000001278);ENSBGRT00000006863(ENSBGRG00000003651);ENSBGRT00000006906(ENSBGRG00000003651);ENSBGRT00000006962(ENSBGRG00000003651);ENSBGRT00000006986(ENSBGRG00000003651);ENSBGRT00000007065(ENSBGRG00000003651);ENSBGRT00000007142(ENSBGRG00000003651);ENSBGRT00000008545(ENSBGRG00000004423);ENSBGRT00…
GO:0008013	beta-catenin binding	molecular_function	61	21624	74	38403	1.79104e-06	0.000167178	1.46395	ENSBGRT00000001582(ENSBGRG00000000862);ENSBGRT00000001629(ENSBGRG00000000862);ENSBGRT00000001930(ENSBGRG00000001048);ENSBGRT00000002179(ENSBGRG00000001184);ENSBGRT00000002214(ENSBGRG00000001126);ENSBGRT00000002254(ENSBGRG00000001126);ENSBGRT00000002306(ENSBGRG00000001126);ENSBGRT00000002335(ENSBGRG00000001126);ENSBGRT00000002887(ENSBGRG00000001548);ENSBGRT00000002892(ENSBGRG00000001548);ENSBGRT00…
GO:0030948	negative regulation of vascular endothelial growth factor receptor signaling pathway	biological_process	23	21624	23	38403	1.82351e-06	0.000168869	1.77594	ENSBGRT00000021802(ENSBGRG00000011927);ENSBGRT00000021990(ENSBGRG00000011927);ENSBGRT00000022064(ENSBGRG00000012069);ENSBGRT00000022110(ENSBGRG00000011927);ENSBGRT00000022135(ENSBGRG00000012069);ENSBGRT00000022242(ENSBGRG00000011927);ENSBGRT00000022394(ENSBGRG00000011927);ENSBGRT00000022573(ENSBGRG00000011927);ENSBGRT00000022747(ENSBGRG00000011927);ENSBGRT00000022858(ENSBGRG00000011927);ENSBGRT00…
GO:0099092	postsynaptic density, intracellular component	cellular_component	31	21624	33	38403	2.00722e-06	0.000184429	1.66831	ENSBGRT00000009104(ENSBGRG00000004270);ENSBGRT00000009381(ENSBGRG00000004270);ENSBGRT00000009427(ENSBGRG00000004270);ENSBGRT00000009475(ENSBGRG00000004270);ENSBGRT00000012117(ENSBGRG00000006442);ENSBGRT00000012270(ENSBGRG00000006442);ENSBGRT00000012308(ENSBGRG00000006442);ENSBGRT00000012380(ENSBGRG00000006442);ENSBGRT00000012461(ENSBGRG00000006442);ENSBGRT00000012543(ENSBGRG00000006442);ENSBGRT00…
GO:0008017	microtubule binding	molecular_function	237	21624	346	38403	2.05595e-06	0.000187442	1.21647	ENSBGRT00000000296(ENSBGRG00000000185);ENSBGRT00000000301(ENSBGRG00000000185);ENSBGRT00000000363(ENSBGRG00000000228);ENSBGRT00000000365(ENSBGRG00000000228);ENSBGRT00000001050(ENSBGRG00000000520);ENSBGRT00000001056(ENSBGRG00000000508);ENSBGRT00000001101(ENSBGRG00000000520);ENSBGRT00000001110(ENSBGRG00000000508);ENSBGRT00000001116(ENSBGRG00000000520);ENSBGRT00000001142(ENSBGRG00000000508);ENSBGRT00…
GO:0031234	extrinsic component of cytoplasmic side of plasma membrane	cellular_component	74	21624	93	38403	2.10536e-06	0.00019047	1.41312	ENSBGRT00000000014(ENSBGRG00000000009);ENSBGRT00000001478(ENSBGRG00000000804);ENSBGRT00000001500(ENSBGRG00000000804);ENSBGRT00000001518(ENSBGRG00000000804);ENSBGRT00000001584(ENSBGRG00000000804);ENSBGRT00000001662(ENSBGRG00000000804);ENSBGRT00000002408(ENSBGRG00000001229);ENSBGRT00000003591(ENSBGRG00000001912);ENSBGRT00000004942(ENSBGRG00000002624);ENSBGRT00000004971(ENSBGRG00000002624);ENSBGRT00…
GO:0032947	protein-containing complex scaffold activity	molecular_function	65	21624	80	38403	2.24369e-06	0.000201435	1.44295	ENSBGRT00000002177(ENSBGRG00000001178);ENSBGRT00000003279(ENSBGRG00000001753);ENSBGRT00000004604(ENSBGRG00000002241);ENSBGRT00000004636(ENSBGRG00000002241);ENSBGRT00000004646(ENSBGRG00000002241);ENSBGRT00000004680(ENSBGRG00000002241);ENSBGRT00000005412(ENSBGRG00000002849);ENSBGRT00000005425(ENSBGRG00000002849);ENSBGRT00000008924(ENSBGRG00000004622);ENSBGRT00000009257(ENSBGRG00000003743);ENSBGRT00…
GO:0005774	vacuolar membrane	cellular_component	40	21624	45	38403	2.38905e-06	0.000212861	1.57862	ENSBGRT00000000676(ENSBGRG00000000412);ENSBGRT00000009278(ENSBGRG00000005041);ENSBGRT00000009366(ENSBGRG00000005041);ENSBGRT00000009487(ENSBGRG00000005041);ENSBGRT00000009537(ENSBGRG00000005041);ENSBGRT00000010821(ENSBGRG00000005645);ENSBGRT00000010978(ENSBGRG00000005645);ENSBGRT00000011102(ENSBGRG00000006013);ENSBGRT00000011170(ENSBGRG00000006013);ENSBGRT00000011253(ENSBGRG00000006013);ENSBGRT00…
GO:0043507	positive regulation of JUN kinase activity	biological_process	48	21624	56	38403	2.48598e-06	0.000219832	1.52224	ENSBGRT00000000338(ENSBGRG00000000209);ENSBGRT00000001478(ENSBGRG00000000804);ENSBGRT00000001500(ENSBGRG00000000804);ENSBGRT00000001518(ENSBGRG00000000804);ENSBGRT00000001582(ENSBGRG00000000862);ENSBGRT00000001584(ENSBGRG00000000804);ENSBGRT00000001629(ENSBGRG00000000862);ENSBGRT00000001662(ENSBGRG00000000804);ENSBGRT00000004836(ENSBGRG00000002575);ENSBGRT00000008802(ENSBGRG00000004703);ENSBGRT00…
GO:0043198	dendritic shaft	cellular_component	50	21624	59	38403	3.10901e-06	0.000272874	1.50504	ENSBGRT00000006436(ENSBGRG00000003457);ENSBGRT00000008858(ENSBGRG00000004796);ENSBGRT00000008902(ENSBGRG00000004796);ENSBGRT00000008958(ENSBGRG00000004796);ENSBGRT00000010290(ENSBGRG00000005550);ENSBGRT00000014430(ENSBGRG00000007905);ENSBGRT00000014491(ENSBGRG00000007905);ENSBGRT00000014506(ENSBGRG00000007926);ENSBGRT00000014636(ENSBGRG00000007926);ENSBGRT00000014760(ENSBGRG00000008066);ENSBGRT00…
GO:0008331	high voltage-gated calcium channel activity	molecular_function	22	21624	22	38403	3.2399e-06	0.000278135	1.77594	ENSBGRT00000000573(ENSBGRG00000000318);ENSBGRT00000000738(ENSBGRG00000000380);ENSBGRT00000001491(ENSBGRG00000000782);ENSBGRT00000001527(ENSBGRG00000000782);ENSBGRT00000024411(ENSBGRG00000013326);ENSBGRT00000024586(ENSBGRG00000013326);ENSBGRT00000024719(ENSBGRG00000013326);ENSBGRT00000024840(ENSBGRG00000013326);ENSBGRT00000024933(ENSBGRG00000013326);ENSBGRT00000025182(ENSBGRG00000013326);ENSBGRT00…
GO:0090129	positive regulation of synapse maturation	biological_process	22	21624	22	38403	3.2399e-06	0.000278135	1.77594	ENSBGRT00000000779(ENSBGRG00000000453);ENSBGRT00000000797(ENSBGRG00000000453);ENSBGRT00000018115(ENSBGRG00000009848);ENSBGRT00000018151(ENSBGRG00000009848);ENSBGRT00000018289(ENSBGRG00000009973);ENSBGRT00000018898(ENSBGRG00000010293);ENSBGRT00000019039(ENSBGRG00000010372);ENSBGRT00000021802(ENSBGRG00000011927);ENSBGRT00000021990(ENSBGRG00000011927);ENSBGRT00000022110(ENSBGRG00000011927);ENSBGRT00…
GO:0097320	plasma membrane tubulation	biological_process	22	21624	22	38403	3.2399e-06	0.000278135	1.77594	ENSBGRT00000002843(ENSBGRG00000001540);ENSBGRT00000002853(ENSBGRG00000001540);ENSBGRT00000003580(ENSBGRG00000001898);ENSBGRT00000025156(ENSBGRG00000013434);ENSBGRT00000025262(ENSBGRG00000013434);ENSBGRT00000025364(ENSBGRG00000013434);ENSBGRT00000025463(ENSBGRG00000013434);ENSBGRT00000025568(ENSBGRG00000013434);ENSBGRT00000027041(ENSBGRG00000014627);ENSBGRT00000029186(ENSBGRG00000015878);ENSBGRT00…
GO:0051371	muscle alpha-actinin binding	molecular_function	30	21624	32	38403	3.35918e-06	0.000284226	1.66495	ENSBGRT00000010819(ENSBGRG00000005605);ENSBGRT00000011029(ENSBGRG00000005605);ENSBGRT00000011093(ENSBGRG00000005605);ENSBGRT00000015458(ENSBGRG00000008236);ENSBGRT00000015514(ENSBGRG00000008535);ENSBGRT00000015568(ENSBGRG00000008236);ENSBGRT00000015765(ENSBGRG00000008535);ENSBGRT00000028330(ENSBGRG00000015419);ENSBGRT00000033187(ENSBGRG00000017872);ENSBGRT00000033775(ENSBGRG00000018208);ENSBGRT00…
GO:1903561	extracellular vesicle	cellular_component	30	21624	32	38403	3.35918e-06	0.000284226	1.66495	ENSBGRT00000011689(ENSBGRG00000006339);ENSBGRT00000013439(ENSBGRG00000006189);ENSBGRT00000013721(ENSBGRG00000006189);ENSBGRT00000013964(ENSBGRG00000006189);ENSBGRT00000014630(ENSBGRG00000007726);ENSBGRT00000014771(ENSBGRG00000007726);ENSBGRT00000015001(ENSBGRG00000007726);ENSBGRT00000017146(ENSBGRG00000009244);ENSBGRT00000017223(ENSBGRG00000009244);ENSBGRT00000017302(ENSBGRG00000009244);ENSBGRT00…
GO:0051017	actin filament bundle assembly	biological_process	57	21624	69	38403	3.42452e-06	0.000287684	1.46708	ENSBGRT00000000578(ENSBGRG00000000350);ENSBGRT00000000609(ENSBGRG00000000350);ENSBGRT00000000661(ENSBGRG00000000396);ENSBGRT00000000683(ENSBGRG00000000396);ENSBGRT00000001720(ENSBGRG00000000933);ENSBGRT00000005645(ENSBGRG00000002970);ENSBGRT00000011156(ENSBGRG00000006057);ENSBGRT00000012175(ENSBGRG00000006595);ENSBGRT00000012286(ENSBGRG00000006595);ENSBGRT00000012388(ENSBGRG00000006595);ENSBGRT00…
GO:0016887	ATPase activity	molecular_function	140	21624	194	38403	3.60257e-06	0.000300496	1.28161	ENSBGRT00000000038(ENSBGRG00000000025);ENSBGRT00000000039(ENSBGRG00000000025);ENSBGRT00000000098(ENSBGRG00000000060);ENSBGRT00000000099(ENSBGRG00000000060);ENSBGRT00000000296(ENSBGRG00000000185);ENSBGRT00000000301(ENSBGRG00000000185);ENSBGRT00000000363(ENSBGRG00000000228);ENSBGRT00000000365(ENSBGRG00000000228);ENSBGRT00000000483(ENSBGRG00000000309);ENSBGRT00000001056(ENSBGRG00000000508);ENSBGRT00…
GO:0005874	microtubule	cellular_component	299	21624	448	38403	3.66258e-06	0.00030335	1.18528	ENSBGRT00000000296(ENSBGRG00000000185);ENSBGRT00000000301(ENSBGRG00000000185);ENSBGRT00000000363(ENSBGRG00000000228);ENSBGRT00000000365(ENSBGRG00000000228);ENSBGRT00000000565(ENSBGRG00000000346);ENSBGRT00000000661(ENSBGRG00000000396);ENSBGRT00000000683(ENSBGRG00000000396);ENSBGRT00000001056(ENSBGRG00000000508);ENSBGRT00000001110(ENSBGRG00000000508);ENSBGRT00000001142(ENSBGRG00000000508);ENSBGRT00…
GO:0005891	voltage-gated calcium channel complex	cellular_component	39	21624	44	38403	3.79e-06	0.000311708	1.57413	ENSBGRT00000000573(ENSBGRG00000000318);ENSBGRT00000000738(ENSBGRG00000000380);ENSBGRT00000001491(ENSBGRG00000000782);ENSBGRT00000001527(ENSBGRG00000000782);ENSBGRT00000009672(ENSBGRG00000003629);ENSBGRT00000010554(ENSBGRG00000003629);ENSBGRT00000010646(ENSBGRG00000003629);ENSBGRT00000010911(ENSBGRG00000003629);ENSBGRT00000011820(ENSBGRG00000003629);ENSBGRT00000012038(ENSBGRG00000003629);ENSBGRT00…
GO:0001725	stress fiber	cellular_component	59	21624	72	38403	3.87769e-06	0.000313308	1.45529	ENSBGRT00000000338(ENSBGRG00000000209);ENSBGRT00000001447(ENSBGRG00000000666);ENSBGRT00000001497(ENSBGRG00000000666);ENSBGRT00000001561(ENSBGRG00000000666);ENSBGRT00000001633(ENSBGRG00000000666);ENSBGRT00000001746(ENSBGRG00000000666);ENSBGRT00000001758(ENSBGRG00000000666);ENSBGRT00000001812(ENSBGRG00000000666);ENSBGRT00000010088(ENSBGRG00000005470);ENSBGRT00000010106(ENSBGRG00000005470);ENSBGRT00…
GO:0005518	collagen binding	molecular_function	59	21624	72	38403	3.87769e-06	0.000313308	1.45529	ENSBGRT00000001543(ENSBGRG00000000772);ENSBGRT00000001567(ENSBGRG00000000772);ENSBGRT00000003192(ENSBGRG00000001716);ENSBGRT00000004557(ENSBGRG00000002438);ENSBGRT00000004600(ENSBGRG00000002438);ENSBGRT00000004643(ENSBGRG00000002438);ENSBGRT00000005418(ENSBGRG00000002892);ENSBGRT00000005512(ENSBGRG00000002892);ENSBGRT00000005525(ENSBGRG00000002892);ENSBGRT00000005731(ENSBGRG00000003011);ENSBGRT00…
GO:0045296	cadherin binding	molecular_function	161	21624	227	38403	3.88938e-06	0.000313308	1.25959	ENSBGRT00000000416(ENSBGRG00000000255);ENSBGRT00000000431(ENSBGRG00000000255);ENSBGRT00000000455(ENSBGRG00000000255);ENSBGRT00000000490(ENSBGRG00000000255);ENSBGRT00000000532(ENSBGRG00000000255);ENSBGRT00000000560(ENSBGRG00000000255);ENSBGRT00000000612(ENSBGRG00000000376);ENSBGRT00000001683(ENSBGRG00000000783);ENSBGRT00000001727(ENSBGRG00000000783);ENSBGRT00000001760(ENSBGRG00000000783);ENSBGRT00…
GO:0048168	regulation of neuronal synaptic plasticity	biological_process	26	21624	27	38403	4.02045e-06	0.000321663	1.71017	ENSBGRT00000002179(ENSBGRG00000001184);ENSBGRT00000006575(ENSBGRG00000003473);ENSBGRT00000006597(ENSBGRG00000003473);ENSBGRT00000018119(ENSBGRG00000009802);ENSBGRT00000018257(ENSBGRG00000009802);ENSBGRT00000018376(ENSBGRG00000009802);ENSBGRT00000018420(ENSBGRG00000009802);ENSBGRT00000018468(ENSBGRG00000009802);ENSBGRT00000018506(ENSBGRG00000009802);ENSBGRT00000019103(ENSBGRG00000010415);ENSBGRT00…
GO:0030512	negative regulation of transforming growth factor beta receptor signaling pathway	biological_process	49	21624	58	38403	4.708e-06	0.000374127	1.50037	ENSBGRT00000002887(ENSBGRG00000001548);ENSBGRT00000002892(ENSBGRG00000001548);ENSBGRT00000002902(ENSBGRG00000001548);ENSBGRT00000007433(ENSBGRG00000004026);ENSBGRT00000007562(ENSBGRG00000004026);ENSBGRT00000007654(ENSBGRG00000004026);ENSBGRT00000009104(ENSBGRG00000004270);ENSBGRT00000009381(ENSBGRG00000004270);ENSBGRT00000009427(ENSBGRG00000004270);ENSBGRT00000009475(ENSBGRG00000004270);ENSBGRT00…
GO:0019955	cytokine binding	molecular_function	41	21624	47	38403	5.32834e-06	0.000417777	1.54923	ENSBGRT00000000659(ENSBGRG00000000399);ENSBGRT00000004704(ENSBGRG00000002513);ENSBGRT00000004751(ENSBGRG00000002513);ENSBGRT00000005924(ENSBGRG00000003140);ENSBGRT00000005938(ENSBGRG00000003140);ENSBGRT00000013396(ENSBGRG00000007304);ENSBGRT00000013493(ENSBGRG00000007359);ENSBGRT00000014276(ENSBGRG00000007765);ENSBGRT00000017016(ENSBGRG00000009248);ENSBGRT00000017138(ENSBGRG00000009248);ENSBGRT00…
GO:0030507	spectrin binding	molecular_function	41	21624	47	38403	5.32834e-06	0.000417777	1.54923	ENSBGRT00000014873(ENSBGRG00000007906);ENSBGRT00000014959(ENSBGRG00000007906);ENSBGRT00000015002(ENSBGRG00000007906);ENSBGRT00000015094(ENSBGRG00000007906);ENSBGRT00000015201(ENSBGRG00000007906);ENSBGRT00000018934(ENSBGRG00000010311);ENSBGRT00000019195(ENSBGRG00000010311);ENSBGRT00000019769(ENSBGRG00000010311);ENSBGRT00000019938(ENSBGRG00000010311);ENSBGRT00000020211(ENSBGRG00000010311);ENSBGRT00…
GO:0016324	apical plasma membrane	cellular_component	242	21624	357	38403	5.42898e-06	0.000422849	1.20386	ENSBGRT00000000338(ENSBGRG00000000209);ENSBGRT00000000661(ENSBGRG00000000396);ENSBGRT00000000683(ENSBGRG00000000396);ENSBGRT00000001126(ENSBGRG00000000631);ENSBGRT00000001135(ENSBGRG00000000631);ENSBGRT00000001447(ENSBGRG00000000666);ENSBGRT00000001497(ENSBGRG00000000666);ENSBGRT00000001561(ENSBGRG00000000666);ENSBGRT00000001633(ENSBGRG00000000666);ENSBGRT00000001746(ENSBGRG00000000666);ENSBGRT00…
GO:0055074	calcium ion homeostasis	biological_process	29	21624	31	38403	5.61128e-06	0.000431211	1.66137	ENSBGRT00000003724(ENSBGRG00000001999);ENSBGRT00000003728(ENSBGRG00000001999);ENSBGRT00000005954(ENSBGRG00000003210);ENSBGRT00000005971(ENSBGRG00000003210);ENSBGRT00000005989(ENSBGRG00000003210);ENSBGRT00000006010(ENSBGRG00000003210);ENSBGRT00000006028(ENSBGRG00000003210);ENSBGRT00000006038(ENSBGRG00000003210);ENSBGRT00000010283(ENSBGRG00000005559);ENSBGRT00000010338(ENSBGRG00000005559);ENSBGRT00…
GO:0070059	intrinsic apoptotic signaling pathway in response to endoplasmic reticulum stress	biological_process	29	21624	31	38403	5.61128e-06	0.000431211	1.66137	ENSBGRT00000006252(ENSBGRG00000003347);ENSBGRT00000008844(ENSBGRG00000004807);ENSBGRT00000014479(ENSBGRG00000007918);ENSBGRT00000021575(ENSBGRG00000011837);ENSBGRT00000021762(ENSBGRG00000011837);ENSBGRT00000025244(ENSBGRG00000013751);ENSBGRT00000025424(ENSBGRG00000013751);ENSBGRT00000025633(ENSBGRG00000013751);ENSBGRT00000025801(ENSBGRG00000013751);ENSBGRT00000027811(ENSBGRG00000015056);ENSBGRT00…
GO:0005930	axoneme	cellular_component	69	21624	87	38403	5.75161e-06	0.000431211	1.40851	ENSBGRT00000000296(ENSBGRG00000000185);ENSBGRT00000000301(ENSBGRG00000000185);ENSBGRT00000000363(ENSBGRG00000000228);ENSBGRT00000000365(ENSBGRG00000000228);ENSBGRT00000001740(ENSBGRG00000000948);ENSBGRT00000004397(ENSBGRG00000002326);ENSBGRT00000004451(ENSBGRG00000002326);ENSBGRT00000004475(ENSBGRG00000002326);ENSBGRT00000004538(ENSBGRG00000002433);ENSBGRT00000004882(ENSBGRG00000002594);ENSBGRT00…
GO:0032588	trans-Golgi network membrane	cellular_component	69	21624	87	38403	5.75161e-06	0.000431211	1.40851	ENSBGRT00000003327(ENSBGRG00000001796);ENSBGRT00000004093(ENSBGRG00000002191);ENSBGRT00000004125(ENSBGRG00000002191);ENSBGRT00000004167(ENSBGRG00000002191);ENSBGRT00000004212(ENSBGRG00000002191);ENSBGRT00000010489(ENSBGRG00000005552);ENSBGRT00000010578(ENSBGRG00000005552);ENSBGRT00000010589(ENSBGRG00000005734);ENSBGRT00000010623(ENSBGRG00000005552);ENSBGRT00000010636(ENSBGRG00000005734);ENSBGRT00…
GO:0001931	uropod	cellular_component	21	21624	21	38403	5.75632e-06	0.000431211	1.77594	ENSBGRT00000015805(ENSBGRG00000008680);ENSBGRT00000015871(ENSBGRG00000008680);ENSBGRT00000015955(ENSBGRG00000008680);ENSBGRT00000016049(ENSBGRG00000008680);ENSBGRT00000016112(ENSBGRG00000008680);ENSBGRT00000017039(ENSBGRG00000009295);ENSBGRT00000022433(ENSBGRG00000012266);ENSBGRT00000024129(ENSBGRG00000013204);ENSBGRT00000037758(ENSBGRG00000020521);ENSBGRT00000037866(ENSBGRG00000020521);ENSBGRT00…
GO:0097027	ubiquitin-protein transferase activator activity	molecular_function	21	21624	21	38403	5.75632e-06	0.000431211	1.77594	ENSBGRT00000012605(ENSBGRG00000006771);ENSBGRT00000018289(ENSBGRG00000009973);ENSBGRT00000034337(ENSBGRG00000018754);ENSBGRT00000034394(ENSBGRG00000018754);ENSBGRT00000037296(ENSBGRG00000020275);ENSBGRT00000037331(ENSBGRG00000020275);ENSBGRT00000037357(ENSBGRG00000020275);ENSBGRT00000037402(ENSBGRG00000020275);ENSBGRT00000037433(ENSBGRG00000020275);ENSBGRT00000037474(ENSBGRG00000020275);ENSBGRT00…
GO:0035091	phosphatidylinositol binding	molecular_function	105	21624	141	38403	5.81096e-06	0.000432549	1.32251	ENSBGRT00000002408(ENSBGRG00000001229);ENSBGRT00000002558(ENSBGRG00000001050);ENSBGRT00000002623(ENSBGRG00000001050);ENSBGRT00000002671(ENSBGRG00000001050);ENSBGRT00000002700(ENSBGRG00000001050);ENSBGRT00000007221(ENSBGRG00000003900);ENSBGRT00000007317(ENSBGRG00000003900);ENSBGRT00000008501(ENSBGRG00000004510);ENSBGRT00000009425(ENSBGRG00000004979);ENSBGRT00000009547(ENSBGRG00000004979);ENSBGRT00…
GO:0043552	positive regulation of phosphatidylinositol 3-kinase activity	biological_process	38	21624	43	38403	5.99664e-06	0.000443563	1.56944	ENSBGRT00000001447(ENSBGRG00000000666);ENSBGRT00000001478(ENSBGRG00000000804);ENSBGRT00000001497(ENSBGRG00000000666);ENSBGRT00000001500(ENSBGRG00000000804);ENSBGRT00000001518(ENSBGRG00000000804);ENSBGRT00000001561(ENSBGRG00000000666);ENSBGRT00000001584(ENSBGRG00000000804);ENSBGRT00000001633(ENSBGRG00000000666);ENSBGRT00000001662(ENSBGRG00000000804);ENSBGRT00000001746(ENSBGRG00000000666);ENSBGRT00…
GO:0043065	positive regulation of apoptotic process	biological_process	243	21624	359	38403	6.13414e-06	0.000450898	1.2021	ENSBGRT00000000931(ENSBGRG00000000523);ENSBGRT00000000942(ENSBGRG00000000523);ENSBGRT00000001529(ENSBGRG00000000828);ENSBGRT00000001724(ENSBGRG00000000934);ENSBGRT00000001805(ENSBGRG00000000988);ENSBGRT00000001991(ENSBGRG00000001078);ENSBGRT00000002011(ENSBGRG00000001078);ENSBGRT00000002309(ENSBGRG00000001269);ENSBGRT00000002328(ENSBGRG00000001269);ENSBGRT00000002338(ENSBGRG00000001269);ENSBGRT00…
GO:0005887	integral component of plasma membrane	cellular_component	849	21624	1368	38403	6.35392e-06	0.000459565	1.10218	ENSBGRT00000000218(ENSBGRG00000000131);ENSBGRT00000000219(ENSBGRG00000000131);ENSBGRT00000000266(ENSBGRG00000000161);ENSBGRT00000000396(ENSBGRG00000000249);ENSBGRT00000000408(ENSBGRG00000000249);ENSBGRT00000000507(ENSBGRG00000000314);ENSBGRT00000000563(ENSBGRG00000000314);ENSBGRT00000000573(ENSBGRG00000000318);ENSBGRT00000000615(ENSBGRG00000000314);ENSBGRT00000000704(ENSBGRG00000000394);ENSBGRT00…
ENSBGRT00000049181(ENSBGRG00000026562);ENSBGRT00000049258(ENSBGRG00000026596);ENSBGRT00000049269(ENSBGRG00000026596);ENSBGRT00000049278(ENSBGRG00000026596);ENSBGRT00000049402(ENSBGRG00000026656);ENSBGRT00000049706(ENSBGRG00000026803);ENSBGRT00000049707(ENSBGRG00000026803);ENSBGRT00000049708(ENSBGRG00000026803);ENSBGRT00000049709(ENSBGRG00000026803);
GO:0007026	negative regulation of microtubule depolymerization	biological_process	32	21624	35	38403	6.36321e-06	0.000459565	1.62372	ENSBGRT00000016148(ENSBGRG00000008783);ENSBGRT00000029921(ENSBGRG00000016072);ENSBGRT00000030058(ENSBGRG00000016072);ENSBGRT00000030159(ENSBGRG00000016072);ENSBGRT00000030229(ENSBGRG00000016460);ENSBGRT00000030333(ENSBGRG00000016072);ENSBGRT00000032090(ENSBGRG00000017526);ENSBGRT00000032151(ENSBGRG00000017526);ENSBGRT00000032234(ENSBGRG00000017610);ENSBGRT00000032299(ENSBGRG00000017610);ENSBGRT00…
GO:0003779	actin binding	molecular_function	233	21624	343	38403	6.36928e-06	0.000459565	1.2064	ENSBGRT00000001569(ENSBGRG00000000860);ENSBGRT00000001616(ENSBGRG00000000880);ENSBGRT00000001623(ENSBGRG00000000880);ENSBGRT00000002462(ENSBGRG00000001345);ENSBGRT00000003950(ENSBGRG00000001914);ENSBGRT00000004018(ENSBGRG00000001914);ENSBGRT00000004185(ENSBGRG00000002149);ENSBGRT00000004217(ENSBGRG00000002149);ENSBGRT00000004336(ENSBGRG00000002325);ENSBGRT00000004349(ENSBGRG00000002325);ENSBGRT00…
GO:0005916	fascia adherens	cellular_component	25	21624	26	38403	6.89099e-06	0.000494176	1.70764	ENSBGRT00000012175(ENSBGRG00000006595);ENSBGRT00000012286(ENSBGRG00000006595);ENSBGRT00000012388(ENSBGRG00000006595);ENSBGRT00000012467(ENSBGRG00000006595);ENSBGRT00000012550(ENSBGRG00000006595);ENSBGRT00000012699(ENSBGRG00000006595);ENSBGRT00000012778(ENSBGRG00000006595);ENSBGRT00000017903(ENSBGRG00000009758);ENSBGRT00000022450(ENSBGRG00000012175);ENSBGRT00000022710(ENSBGRG00000012175);ENSBGRT00…
GO:0000226	microtubule cytoskeleton organization	biological_process	110	21624	149	38403	7.00754e-06	0.000495475	1.3111	ENSBGRT00000000230(ENSBGRG00000000139);ENSBGRT00000000231(ENSBGRG00000000139);ENSBGRT00000000232(ENSBGRG00000000139);ENSBGRT00000000416(ENSBGRG00000000255);ENSBGRT00000000431(ENSBGRG00000000255);ENSBGRT00000000455(ENSBGRG00000000255);ENSBGRT00000000490(ENSBGRG00000000255);ENSBGRT00000000532(ENSBGRG00000000255);ENSBGRT00000000560(ENSBGRG00000000255);ENSBGRT00000001352(ENSBGRG00000000751);ENSBGRT00…
GO:0014704	intercalated disc	cellular_component	43	21624	50	38403	7.03548e-06	0.000495475	1.52731	ENSBGRT00000015525(ENSBGRG00000008525);ENSBGRT00000015579(ENSBGRG00000008525);ENSBGRT00000017903(ENSBGRG00000009758);ENSBGRT00000019368(ENSBGRG00000010413);ENSBGRT00000019483(ENSBGRG00000010413);ENSBGRT00000019602(ENSBGRG00000010413);ENSBGRT00000019770(ENSBGRG00000010413);ENSBGRT00000019944(ENSBGRG00000010413);ENSBGRT00000020343(ENSBGRG00000011117);ENSBGRT00000025679(ENSBGRG00000013926);ENSBGRT00…
GO:0045600	positive regulation of fat cell differentiation	biological_process	43	21624	50	38403	7.03548e-06	0.000495475	1.52731	ENSBGRT00000004484(ENSBGRG00000002408);ENSBGRT00000007576(ENSBGRG00000004091);ENSBGRT00000007927(ENSBGRG00000004313);ENSBGRT00000007933(ENSBGRG00000004313);ENSBGRT00000008487(ENSBGRG00000004564);ENSBGRT00000008526(ENSBGRG00000004564);ENSBGRT00000008571(ENSBGRG00000004564);ENSBGRT00000008617(ENSBGRG00000004564);ENSBGRT00000009939(ENSBGRG00000005309);ENSBGRT00000010029(ENSBGRG00000005309);ENSBGRT00…
GO:0004842	ubiquitin-protein transferase activity	molecular_function	242	21624	358	38403	7.43184e-06	0.000520273	1.2005	ENSBGRT00000000292(ENSBGRG00000000181);ENSBGRT00000001866(ENSBGRG00000001002);ENSBGRT00000002384(ENSBGRG00000001297);ENSBGRT00000002393(ENSBGRG00000001297);ENSBGRT00000003332(ENSBGRG00000001797);ENSBGRT00000003351(ENSBGRG00000001797);ENSBGRT00000003368(ENSBGRG00000001797);ENSBGRT00000003403(ENSBGRG00000001797);ENSBGRT00000003417(ENSBGRG00000001797);ENSBGRT00000003885(ENSBGRG00000002082);ENSBGRT00…
GO:0016477	cell migration	biological_process	144	21624	202	38403	7.90856e-06	0.00055037	1.26602	ENSBGRT00000000333(ENSBGRG00000000208);ENSBGRT00000000507(ENSBGRG00000000314);ENSBGRT00000000563(ENSBGRG00000000314);ENSBGRT00000000615(ENSBGRG00000000314);ENSBGRT00000003279(ENSBGRG00000001753);ENSBGRT00000003978(ENSBGRG00000002076);ENSBGRT00000004034(ENSBGRG00000002076);ENSBGRT00000004070(ENSBGRG00000002076);ENSBGRT00000004669(ENSBGRG00000002437);ENSBGRT00000004701(ENSBGRG00000002437);ENSBGRT00…
GO:0019900	kinase binding	molecular_function	68	21624	86	38403	8.1618e-06	0.000564652	1.40423	ENSBGRT00000003279(ENSBGRG00000001753);ENSBGRT00000003778(ENSBGRG00000002021);ENSBGRT00000003810(ENSBGRG00000002021);ENSBGRT00000003831(ENSBGRG00000002021);ENSBGRT00000003847(ENSBGRG00000002021);ENSBGRT00000003866(ENSBGRG00000002021);ENSBGRT00000003869(ENSBGRG00000001825);ENSBGRT00000003924(ENSBGRG00000001825);ENSBGRT00000004019(ENSBGRG00000001825);ENSBGRT00000004089(ENSBGRG00000001825);ENSBGRT00…
GO:0005509	calcium ion binding	molecular_function	592	21624	937	38403	8.92505e-06	0.000613845	1.12205	ENSBGRT00000000578(ENSBGRG00000000350);ENSBGRT00000000609(ENSBGRG00000000350);ENSBGRT00000000732(ENSBGRG00000000430);ENSBGRT00000000759(ENSBGRG00000000430);ENSBGRT00000000800(ENSBGRG00000000430);ENSBGRT00000000835(ENSBGRG00000000478);ENSBGRT00000001179(ENSBGRG00000000625);ENSBGRT00000001217(ENSBGRG00000000625);ENSBGRT00000001318(ENSBGRG00000000629);ENSBGRT00000001347(ENSBGRG00000000629);ENSBGRT00…
GO:0046330	positive regulation of JNK cascade	biological_process	78	21624	101	38403	9.28429e-06	0.000634841	1.37152	ENSBGRT00000001478(ENSBGRG00000000804);ENSBGRT00000001500(ENSBGRG00000000804);ENSBGRT00000001518(ENSBGRG00000000804);ENSBGRT00000001584(ENSBGRG00000000804);ENSBGRT00000001662(ENSBGRG00000000804);ENSBGRT00000002097(ENSBGRG00000001139);ENSBGRT00000002109(ENSBGRG00000001139);ENSBGRT00000002122(ENSBGRG00000001139);ENSBGRT00000002309(ENSBGRG00000001269);ENSBGRT00000002328(ENSBGRG00000001269);ENSBGRT00…
GO:0043194	axon initial segment	cellular_component	34	21624	38	38403	1.02714e-05	0.000698279	1.589	ENSBGRT00000010157(ENSBGRG00000005468);ENSBGRT00000010209(ENSBGRG00000005468);ENSBGRT00000010261(ENSBGRG00000005468);ENSBGRT00000014107(ENSBGRG00000007643);ENSBGRT00000014261(ENSBGRG00000007643);ENSBGRT00000014458(ENSBGRG00000007643);ENSBGRT00000018976(ENSBGRG00000010358);ENSBGRT00000018980(ENSBGRG00000010358);ENSBGRT00000019117(ENSBGRG00000010433);ENSBGRT00000031180(ENSBGRG00000016991);ENSBGRT00…
GO:0031410	cytoplasmic vesicle	cellular_component	212	21624	311	38403	1.13739e-05	0.000768781	1.21061	ENSBGRT00000000588(ENSBGRG00000000362);ENSBGRT00000000599(ENSBGRG00000000362);ENSBGRT00000001296(ENSBGRG00000000723);ENSBGRT00000001309(ENSBGRG00000000723);ENSBGRT00000001626(ENSBGRG00000000881);ENSBGRT00000001683(ENSBGRG00000000783);ENSBGRT00000001727(ENSBGRG00000000783);ENSBGRT00000001760(ENSBGRG00000000783);ENSBGRT00000001788(ENSBGRG00000000783);ENSBGRT00000001857(ENSBGRG00000000783);ENSBGRT00…
GO:0004115	3',5'-cyclic-AMP phosphodiesterase activity	molecular_function	24	21624	25	38403	1.1795e-05	0.000788185	1.70491	ENSBGRT00000000764(ENSBGRG00000000446);ENSBGRT00000000773(ENSBGRG00000000446);ENSBGRT00000000812(ENSBGRG00000000446);ENSBGRT00000000881(ENSBGRG00000000446);ENSBGRT00000006012(ENSBGRG00000003241);ENSBGRT00000006024(ENSBGRG00000003241);ENSBGRT00000006037(ENSBGRG00000003241);ENSBGRT00000006055(ENSBGRG00000003241);ENSBGRT00000006090(ENSBGRG00000003241);ENSBGRT00000006122(ENSBGRG00000003241);ENSBGRT00…
GO:0034113	heterotypic cell-cell adhesion	biological_process	24	21624	25	38403	1.1795e-05	0.000788185	1.70491	ENSBGRT00000000333(ENSBGRG00000000208);ENSBGRT00000004944(ENSBGRG00000002637);ENSBGRT00000004969(ENSBGRG00000002637);ENSBGRT00000004998(ENSBGRG00000002637);ENSBGRT00000005066(ENSBGRG00000002637);ENSBGRT00000005076(ENSBGRG00000002637);ENSBGRT00000008717(ENSBGRG00000004717);ENSBGRT00000008840(ENSBGRG00000004717);ENSBGRT00000009789(ENSBGRG00000005307);ENSBGRT00000009817(ENSBGRG00000005307);ENSBGRT00…
GO:0016021	integral component of membrane	cellular_component	2724	21624	4601	38403	1.24543e-05	0.000824125	1.05144	ENSBGRT00000000045(ENSBGRG00000000028);ENSBGRT00000000249(ENSBGRG00000000146);ENSBGRT00000000282(ENSBGRG00000000177);ENSBGRT00000000311(ENSBGRG00000000191);ENSBGRT00000000320(ENSBGRG00000000191);ENSBGRT00000000338(ENSBGRG00000000209);ENSBGRT00000000347(ENSBGRG00000000218);ENSBGRT00000000368(ENSBGRG00000000229);ENSBGRT00000000373(ENSBGRG00000000211);ENSBGRT00000000375(ENSBGRG00000000211);ENSBGRT00…
ENSBGRT00000017625(ENSBGRG00000009442);ENSBGRT00000017642(ENSBGRG00000009618);ENSBGRT00000017660(ENSBGRG00000009611);ENSBGRT00000017685(ENSBGRG00000009551);ENSBGRT00000017687(ENSBGRG00000009602);ENSBGRT00000017695(ENSBGRG00000009521);ENSBGRT00000017712(ENSBGRG00000009570);ENSBGRT00000017722(ENSBGRG00000009670);ENSBGRT00000017736(ENSBGRG00000009618);ENSBGRT00000017738(ENSBGRG00000009602);ENSBGRT00…
ENSBGRT00000032532(ENSBGRG00000016904);ENSBGRT00000032555(ENSBGRG00000017775);ENSBGRT00000032561(ENSBGRG00000017341);ENSBGRT00000032564(ENSBGRG00000017727);ENSBGRT00000032569(ENSBGRG00000017673);ENSBGRT00000032573(ENSBGRG00000017707);ENSBGRT00000032577(ENSBGRG00000017728);ENSBGRT00000032623(ENSBGRG00000017746);ENSBGRT00000032643(ENSBGRG00000017244);ENSBGRT00000032677(ENSBGRG00000013428);ENSBGRT00…
ENSBGRT00000046778(ENSBGRG00000025289);ENSBGRT00000046780(ENSBGRG00000024977);ENSBGRT00000046800(ENSBGRG00000025320);ENSBGRT00000046813(ENSBGRG00000025307);ENSBGRT00000046827(ENSBGRG00000025339);ENSBGRT00000046837(ENSBGRG00000025340);ENSBGRT00000046846(ENSBGRG00000025283);ENSBGRT00000046920(ENSBGRG00000025373);ENSBGRT00000046924(ENSBGRG00000025167);ENSBGRT00000046941(ENSBGRG00000025167);ENSBGRT00…
GO:0006470	protein dephosphorylation	biological_process	87	21624	115	38403	1.25336e-05	0.000824125	1.34354	ENSBGRT00000001296(ENSBGRG00000000723);ENSBGRT00000001309(ENSBGRG00000000723);ENSBGRT00000002135(ENSBGRG00000001162);ENSBGRT00000002519(ENSBGRG00000001379);ENSBGRT00000002544(ENSBGRG00000001379);ENSBGRT00000003778(ENSBGRG00000002021);ENSBGRT00000003810(ENSBGRG00000002021);ENSBGRT00000003831(ENSBGRG00000002021);ENSBGRT00000003847(ENSBGRG00000002021);ENSBGRT00000003866(ENSBGRG00000002021);ENSBGRT00…
GO:0001578	microtubule bundle formation	biological_process	49	21624	59	38403	1.2543e-05	0.000824125	1.47494	ENSBGRT00000000479(ENSBGRG00000000305);ENSBGRT00000000519(ENSBGRG00000000305);ENSBGRT00000000548(ENSBGRG00000000305);ENSBGRT00000000692(ENSBGRG00000000305);ENSBGRT00000000786(ENSBGRG00000000305);ENSBGRT00000002308(ENSBGRG00000001266);ENSBGRT00000002322(ENSBGRG00000001266);ENSBGRT00000002344(ENSBGRG00000001266);ENSBGRT00000002362(ENSBGRG00000001266);ENSBGRT00000004737(ENSBGRG00000002464);ENSBGRT00…
GO:0005884	actin filament	cellular_component	77	21624	100	38403	1.28353e-05	0.000833364	1.36748	ENSBGRT00000000578(ENSBGRG00000000350);ENSBGRT00000000609(ENSBGRG00000000350);ENSBGRT00000001447(ENSBGRG00000000666);ENSBGRT00000001497(ENSBGRG00000000666);ENSBGRT00000001561(ENSBGRG00000000666);ENSBGRT00000001633(ENSBGRG00000000666);ENSBGRT00000001746(ENSBGRG00000000666);ENSBGRT00000001758(ENSBGRG00000000666);ENSBGRT00000001812(ENSBGRG00000000666);ENSBGRT00000006232(ENSBGRG00000003338);ENSBGRT00…
GO:0043087	regulation of GTPase activity	biological_process	81	21624	106	38403	1.28696e-05	0.000833364	1.35709	ENSBGRT00000001861(ENSBGRG00000000964);ENSBGRT00000001889(ENSBGRG00000000964);ENSBGRT00000001915(ENSBGRG00000000964);ENSBGRT00000001926(ENSBGRG00000000973);ENSBGRT00000001965(ENSBGRG00000000973);ENSBGRT00000002819(ENSBGRG00000001355);ENSBGRT00000002921(ENSBGRG00000001355);ENSBGRT00000003009(ENSBGRG00000001355);ENSBGRT00000003120(ENSBGRG00000001355);ENSBGRT00000005742(ENSBGRG00000003058);ENSBGRT00…
GO:0070207	protein homotrimerization	biological_process	39	21624	45	38403	1.28962e-05	0.000833364	1.53915	ENSBGRT00000001179(ENSBGRG00000000625);ENSBGRT00000001217(ENSBGRG00000000625);ENSBGRT00000003111(ENSBGRG00000001655);ENSBGRT00000003136(ENSBGRG00000001655);ENSBGRT00000003161(ENSBGRG00000001655);ENSBGRT00000003181(ENSBGRG00000001655);ENSBGRT00000003186(ENSBGRG00000001655);ENSBGRT00000005045(ENSBGRG00000002684);ENSBGRT00000005271(ENSBGRG00000002768);ENSBGRT00000005287(ENSBGRG00000002768);ENSBGRT00…
GO:0000151	ubiquitin ligase complex	cellular_component	104	21624	141	38403	1.3186e-05	0.000847435	1.30992	ENSBGRT00000000778(ENSBGRG00000000459);ENSBGRT00000000829(ENSBGRG00000000459);ENSBGRT00000000878(ENSBGRG00000000459);ENSBGRT00000000925(ENSBGRG00000000459);ENSBGRT00000000939(ENSBGRG00000000459);ENSBGRT00000003247(ENSBGRG00000001763);ENSBGRT00000003256(ENSBGRG00000001763);ENSBGRT00000003332(ENSBGRG00000001797);ENSBGRT00000003351(ENSBGRG00000001797);ENSBGRT00000003368(ENSBGRG00000001797);ENSBGRT00…
GO:0035097	histone methyltransferase complex	cellular_component	44	21624	52	38403	1.34276e-05	0.000853634	1.50272	ENSBGRT00000002245(ENSBGRG00000001218);ENSBGRT00000007500(ENSBGRG00000004059);ENSBGRT00000008387(ENSBGRG00000004493);ENSBGRT00000010042(ENSBGRG00000005426);ENSBGRT00000014615(ENSBGRG00000007972);ENSBGRT00000014704(ENSBGRG00000007972);ENSBGRT00000014848(ENSBGRG00000007972);ENSBGRT00000014969(ENSBGRG00000007972);ENSBGRT00000015154(ENSBGRG00000007972);ENSBGRT00000015254(ENSBGRG00000007972);ENSBGRT00…
GO:0043406	positive regulation of MAP kinase activity	biological_process	44	21624	52	38403	1.34276e-05	0.000853634	1.50272	ENSBGRT00000005772(ENSBGRG00000003093);ENSBGRT00000009595(ENSBGRG00000005023);ENSBGRT00000009679(ENSBGRG00000005204);ENSBGRT00000009720(ENSBGRG00000005204);ENSBGRT00000009727(ENSBGRG00000005023);ENSBGRT00000009786(ENSBGRG00000005204);ENSBGRT00000009861(ENSBGRG00000005023);ENSBGRT00000009945(ENSBGRG00000005023);ENSBGRT00000011834(ENSBGRG00000006411);ENSBGRT00000018574(ENSBGRG00000009001);ENSBGRT00…
GO:0005516	calmodulin binding	molecular_function	197	21624	288	38403	1.632e-05	0.00103181	1.21479	ENSBGRT00000000573(ENSBGRG00000000318);ENSBGRT00000000738(ENSBGRG00000000380);ENSBGRT00000000764(ENSBGRG00000000446);ENSBGRT00000000773(ENSBGRG00000000446);ENSBGRT00000000812(ENSBGRG00000000446);ENSBGRT00000000881(ENSBGRG00000000446);ENSBGRT00000002923(ENSBGRG00000001529);ENSBGRT00000002972(ENSBGRG00000001529);ENSBGRT00000003001(ENSBGRG00000001529);ENSBGRT00000003060(ENSBGRG00000001529);ENSBGRT00…
GO:0001654	eye development	biological_process	33	21624	37	38403	1.64058e-05	0.00103181	1.58395	ENSBGRT00000004000(ENSBGRG00000002136);ENSBGRT00000004008(ENSBGRG00000002136);ENSBGRT00000004030(ENSBGRG00000002136);ENSBGRT00000004050(ENSBGRG00000002136);ENSBGRT00000004074(ENSBGRG00000002136);ENSBGRT00000004119(ENSBGRG00000002136);ENSBGRT00000010387(ENSBGRG00000005633);ENSBGRT00000010405(ENSBGRG00000005633);ENSBGRT00000010426(ENSBGRG00000005633);ENSBGRT00000010915(ENSBGRG00000005851);ENSBGRT00…
GO:0045892	negative regulation of transcription, DNA-templated	biological_process	397	21624	615	38403	1.65667e-05	0.00103639	1.14642	ENSBGRT00000000459(ENSBGRG00000000285);ENSBGRT00000000480(ENSBGRG00000000285);ENSBGRT00000001471(ENSBGRG00000000793);ENSBGRT00000001617(ENSBGRG00000000867);ENSBGRT00000001646(ENSBGRG00000000867);ENSBGRT00000001678(ENSBGRG00000000857);ENSBGRT00000001768(ENSBGRG00000000857);ENSBGRT00000001799(ENSBGRG00000000857);ENSBGRT00000001834(ENSBGRG00000000857);ENSBGRT00000001864(ENSBGRG00000000857);ENSBGRT00…
GO:0043491	protein kinase B signaling	biological_process	30	21624	33	38403	1.68788e-05	0.00105033	1.61449	ENSBGRT00000012063(ENSBGRG00000006544);ENSBGRT00000013553(ENSBGRG00000007398);ENSBGRT00000017764(ENSBGRG00000009666);ENSBGRT00000017937(ENSBGRG00000009666);ENSBGRT00000019902(ENSBGRG00000010840);ENSBGRT00000020825(ENSBGRG00000011251);ENSBGRT00000020914(ENSBGRG00000011251);ENSBGRT00000025896(ENSBGRG00000014010);ENSBGRT00000025997(ENSBGRG00000014010);ENSBGRT00000026071(ENSBGRG00000014010);ENSBGRT00…
GO:0016574	histone ubiquitination	biological_process	19	21624	19	38403	1.81696e-05	0.00109586	1.77594	ENSBGRT00000020478(ENSBGRG00000011231);ENSBGRT00000020678(ENSBGRG00000011231);ENSBGRT00000020759(ENSBGRG00000011200);ENSBGRT00000020834(ENSBGRG00000011231);ENSBGRT00000020902(ENSBGRG00000011200);ENSBGRT00000024541(ENSBGRG00000013371);ENSBGRT00000024658(ENSBGRG00000013371);ENSBGRT00000024839(ENSBGRG00000013371);ENSBGRT00000034337(ENSBGRG00000018754);ENSBGRT00000034394(ENSBGRG00000018754);ENSBGRT00…
GO:0035235	ionotropic glutamate receptor signaling pathway	biological_process	19	21624	19	38403	1.81696e-05	0.00109586	1.77594	ENSBGRT00000001478(ENSBGRG00000000804);ENSBGRT00000001500(ENSBGRG00000000804);ENSBGRT00000001518(ENSBGRG00000000804);ENSBGRT00000001584(ENSBGRG00000000804);ENSBGRT00000001662(ENSBGRG00000000804);ENSBGRT00000002179(ENSBGRG00000001184);ENSBGRT00000015423(ENSBGRG00000008412);ENSBGRT00000018119(ENSBGRG00000009802);ENSBGRT00000018257(ENSBGRG00000009802);ENSBGRT00000018376(ENSBGRG00000009802);ENSBGRT00…
GO:0051764	actin crosslink formation	biological_process	19	21624	19	38403	1.81696e-05	0.00109586	1.77594	ENSBGRT00000012175(ENSBGRG00000006595);ENSBGRT00000012286(ENSBGRG00000006595);ENSBGRT00000012388(ENSBGRG00000006595);ENSBGRT00000012467(ENSBGRG00000006595);ENSBGRT00000012550(ENSBGRG00000006595);ENSBGRT00000012699(ENSBGRG00000006595);ENSBGRT00000012778(ENSBGRG00000006595);ENSBGRT00000024883(ENSBGRG00000013546);ENSBGRT00000024915(ENSBGRG00000013546);ENSBGRT00000043473(ENSBGRG00000023487);ENSBGRT00…
GO:0060074	synapse maturation	biological_process	19	21624	19	38403	1.81696e-05	0.00109586	1.77594	ENSBGRT00000008675(ENSBGRG00000004707);ENSBGRT00000028040(ENSBGRG00000015263);ENSBGRT00000028134(ENSBGRG00000015263);ENSBGRT00000029127(ENSBGRG00000015850);ENSBGRT00000029182(ENSBGRG00000015850);ENSBGRT00000029222(ENSBGRG00000015920);ENSBGRT00000043260(ENSBGRG00000023142);ENSBGRT00000043301(ENSBGRG00000023142);ENSBGRT00000043457(ENSBGRG00000023142);ENSBGRT00000043545(ENSBGRG00000023142);ENSBGRT00…
GO:0097756	negative regulation of blood vessel diameter	biological_process	19	21624	19	38403	1.81696e-05	0.00109586	1.77594	ENSBGRT00000003499(ENSBGRG00000001876);ENSBGRT00000003535(ENSBGRG00000001876);ENSBGRT00000003563(ENSBGRG00000001876);ENSBGRT00000003590(ENSBGRG00000001876);ENSBGRT00000003618(ENSBGRG00000001876);ENSBGRT00000010480(ENSBGRG00000005661);ENSBGRT00000010524(ENSBGRG00000005661);ENSBGRT00000029493(ENSBGRG00000015697);ENSBGRT00000029735(ENSBGRG00000015697);ENSBGRT00000029765(ENSBGRG00000015697);ENSBGRT00…
GO:1900246	positive regulation of RIG-I signaling pathway	biological_process	19	21624	19	38403	1.81696e-05	0.00109586	1.77594	ENSBGRT00000022470(ENSBGRG00000012275);ENSBGRT00000022580(ENSBGRG00000012275);ENSBGRT00000022689(ENSBGRG00000012275);ENSBGRT00000022781(ENSBGRG00000012275);ENSBGRT00000022894(ENSBGRG00000012275);ENSBGRT00000022971(ENSBGRG00000012275);ENSBGRT00000037912(ENSBGRG00000020573);ENSBGRT00000037959(ENSBGRG00000020573);ENSBGRT00000041985(ENSBGRG00000022335);ENSBGRT00000042068(ENSBGRG00000022335);ENSBGRT00…
GO:0010507	negative regulation of autophagy	biological_process	38	21624	44	38403	1.9972e-05	0.00118546	1.53377	ENSBGRT00000009257(ENSBGRG00000003743);ENSBGRT00000009313(ENSBGRG00000003743);ENSBGRT00000009403(ENSBGRG00000003743);ENSBGRT00000009462(ENSBGRG00000003743);ENSBGRT00000011816(ENSBGRG00000006353);ENSBGRT00000011895(ENSBGRG00000006353);ENSBGRT00000011926(ENSBGRG00000006353);ENSBGRT00000012001(ENSBGRG00000006353);ENSBGRT00000012101(ENSBGRG00000006353);ENSBGRT00000012145(ENSBGRG00000006353);ENSBGRT00…
GO:0018024	histone-lysine N-methyltransferase activity	molecular_function	38	21624	44	38403	1.9972e-05	0.00118546	1.53377	ENSBGRT00000002245(ENSBGRG00000001218);ENSBGRT00000003006(ENSBGRG00000001615);ENSBGRT00000007375(ENSBGRG00000003959);ENSBGRT00000007399(ENSBGRG00000003959);ENSBGRT00000015316(ENSBGRG00000008413);ENSBGRT00000017163(ENSBGRG00000009356);ENSBGRT00000018327(ENSBGRG00000009981);ENSBGRT00000018388(ENSBGRG00000009981);ENSBGRT00000021251(ENSBGRG00000011253);ENSBGRT00000021329(ENSBGRG00000011253);ENSBGRT00…
GO:0016616	oxidoreductase activity, acting on the CH-OH group of donors, NAD or NADP as acceptor	molecular_function	23	21624	24	38403	2.01592e-05	0.00118546	1.70195	ENSBGRT00000003589(ENSBGRG00000001921);ENSBGRT00000003612(ENSBGRG00000001921);ENSBGRT00000007769(ENSBGRG00000004204);ENSBGRT00000011056(ENSBGRG00000005960);ENSBGRT00000011096(ENSBGRG00000005960);ENSBGRT00000014166(ENSBGRG00000007663);ENSBGRT00000014326(ENSBGRG00000007663);ENSBGRT00000014409(ENSBGRG00000007663);ENSBGRT00000014500(ENSBGRG00000007663);ENSBGRT00000030413(ENSBGRG00000016598);ENSBGRT00…
GO:0044300	cerebellar mossy fiber	cellular_component	23	21624	24	38403	2.01592e-05	0.00118546	1.70195	ENSBGRT00000000983(ENSBGRG00000000469);ENSBGRT00000000994(ENSBGRG00000000469);ENSBGRT00000001027(ENSBGRG00000000469);ENSBGRT00000001051(ENSBGRG00000000469);ENSBGRT00000001070(ENSBGRG00000000469);ENSBGRT00000001114(ENSBGRG00000000469);ENSBGRT00000001127(ENSBGRG00000000469);ENSBGRT00000001171(ENSBGRG00000000469);ENSBGRT00000001189(ENSBGRG00000000469);ENSBGRT00000021802(ENSBGRG00000011927);ENSBGRT00…
GO:0102391	decanoate-CoA ligase activity	molecular_function	23	21624	24	38403	2.01592e-05	0.00118546	1.70195	ENSBGRT00000006537(ENSBGRG00000003485);ENSBGRT00000006578(ENSBGRG00000003485);ENSBGRT00000006586(ENSBGRG00000003485);ENSBGRT00000006628(ENSBGRG00000003485);ENSBGRT00000006686(ENSBGRG00000003485);ENSBGRT00000006735(ENSBGRG00000003485);ENSBGRT00000030458(ENSBGRG00000016568);ENSBGRT00000030635(ENSBGRG00000016568);ENSBGRT00000030761(ENSBGRG00000016568);ENSBGRT00000030817(ENSBGRG00000016568);ENSBGRT00…
GO:0007411	axon guidance	biological_process	140	21624	198	38403	2.07484e-05	0.00121404	1.25572	ENSBGRT00000000798(ENSBGRG00000000461);ENSBGRT00000000826(ENSBGRG00000000461);ENSBGRT00000001050(ENSBGRG00000000520);ENSBGRT00000001101(ENSBGRG00000000520);ENSBGRT00000001116(ENSBGRG00000000520);ENSBGRT00000001168(ENSBGRG00000000520);ENSBGRT00000001248(ENSBGRG00000000694);ENSBGRT00000002299(ENSBGRG00000001261);ENSBGRT00000003153(ENSBGRG00000001510);ENSBGRT00000003188(ENSBGRG00000001510);ENSBGRT00…
GO:0030154	cell differentiation	biological_process	503	21624	793	38403	2.26107e-05	0.00131646	1.12648	ENSBGRT00000000034(ENSBGRG00000000023);ENSBGRT00000000309(ENSBGRG00000000190);ENSBGRT00000000376(ENSBGRG00000000235);ENSBGRT00000000575(ENSBGRG00000000341);ENSBGRT00000001122(ENSBGRG00000000628);ENSBGRT00000001172(ENSBGRG00000000650);ENSBGRT00000001198(ENSBGRG00000000671);ENSBGRT00000001317(ENSBGRG00000000734);ENSBGRT00000001388(ENSBGRG00000000765);ENSBGRT00000001407(ENSBGRG00000000781);ENSBGRT00…
GO:0030136	clathrin-coated vesicle	cellular_component	65	21624	83	38403	2.29228e-05	0.00132805	1.3908	ENSBGRT00000000655(ENSBGRG00000000393);ENSBGRT00000002450(ENSBGRG00000001333);ENSBGRT00000002463(ENSBGRG00000001333);ENSBGRT00000003268(ENSBGRG00000001711);ENSBGRT00000003306(ENSBGRG00000001711);ENSBGRT00000003344(ENSBGRG00000001711);ENSBGRT00000003376(ENSBGRG00000001711);ENSBGRT00000009263(ENSBGRG00000004617);ENSBGRT00000009425(ENSBGRG00000004979);ENSBGRT00000009547(ENSBGRG00000004979);ENSBGRT00…
GO:0006468	protein phosphorylation	biological_process	274	21624	414	38403	2.37077e-05	0.00136679	1.17538	ENSBGRT00000000189(ENSBGRG00000000119);ENSBGRT00000000704(ENSBGRG00000000394);ENSBGRT00000000754(ENSBGRG00000000394);ENSBGRT00000001436(ENSBGRG00000000696);ENSBGRT00000001443(ENSBGRG00000000696);ENSBGRT00000001458(ENSBGRG00000000696);ENSBGRT00000001462(ENSBGRG00000000696);ENSBGRT00000001478(ENSBGRG00000000804);ENSBGRT00000001500(ENSBGRG00000000804);ENSBGRT00000001518(ENSBGRG00000000804);ENSBGRT00…
GO:0005913	cell-cell adherens junction	cellular_component	79	21624	104	38403	2.40282e-05	0.00137851	1.34903	ENSBGRT00000001668(ENSBGRG00000000904);ENSBGRT00000008771(ENSBGRG00000004747);ENSBGRT00000010032(ENSBGRG00000005438);ENSBGRT00000010072(ENSBGRG00000005438);ENSBGRT00000010104(ENSBGRG00000005438);ENSBGRT00000012117(ENSBGRG00000006442);ENSBGRT00000012270(ENSBGRG00000006442);ENSBGRT00000012308(ENSBGRG00000006442);ENSBGRT00000012380(ENSBGRG00000006442);ENSBGRT00000012461(ENSBGRG00000006442);ENSBGRT00…
GO:0006644	phospholipid metabolic process	biological_process	40	21624	47	38403	2.52922e-05	0.00144399	1.51144	ENSBGRT00000001174(ENSBGRG00000000652);ENSBGRT00000001192(ENSBGRG00000000652);ENSBGRT00000008997(ENSBGRG00000004883);ENSBGRT00000009016(ENSBGRG00000004872);ENSBGRT00000009051(ENSBGRG00000004910);ENSBGRT00000009058(ENSBGRG00000004872);ENSBGRT00000009087(ENSBGRG00000004940);ENSBGRT00000009091(ENSBGRG00000004910);ENSBGRT00000009112(ENSBGRG00000004961);ENSBGRT00000009142(ENSBGRG00000004961);ENSBGRT00…
GO:0006355	regulation of transcription, DNA-templated	biological_process	392	21624	609	38403	2.73004e-05	0.0015441	1.14314	ENSBGRT00000000142(ENSBGRG00000000080);ENSBGRT00000000380(ENSBGRG00000000236);ENSBGRT00000000636(ENSBGRG00000000386);ENSBGRT00000000652(ENSBGRG00000000386);ENSBGRT00000000704(ENSBGRG00000000394);ENSBGRT00000000754(ENSBGRG00000000394);ENSBGRT00000000999(ENSBGRG00000000517);ENSBGRT00000001017(ENSBGRG00000000517);ENSBGRT00000001081(ENSBGRG00000000517);ENSBGRT00000001898(ENSBGRG00000001034);ENSBGRT00…
GO:0043025	neuronal cell body	cellular_component	320	21624	490	38403	2.73082e-05	0.0015441	1.1598	ENSBGRT00000000764(ENSBGRG00000000446);ENSBGRT00000000773(ENSBGRG00000000446);ENSBGRT00000000812(ENSBGRG00000000446);ENSBGRT00000000881(ENSBGRG00000000446);ENSBGRT00000001050(ENSBGRG00000000520);ENSBGRT00000001056(ENSBGRG00000000508);ENSBGRT00000001101(ENSBGRG00000000520);ENSBGRT00000001110(ENSBGRG00000000508);ENSBGRT00000001116(ENSBGRG00000000520);ENSBGRT00000001142(ENSBGRG00000000508);ENSBGRT00…
GO:0007043	cell-cell junction assembly	biological_process	42	21624	50	38403	3.06344e-05	0.00172388	1.49179	ENSBGRT00000010032(ENSBGRG00000005438);ENSBGRT00000010072(ENSBGRG00000005438);ENSBGRT00000010104(ENSBGRG00000005438);ENSBGRT00000012117(ENSBGRG00000006442);ENSBGRT00000012270(ENSBGRG00000006442);ENSBGRT00000012308(ENSBGRG00000006442);ENSBGRT00000012380(ENSBGRG00000006442);ENSBGRT00000012461(ENSBGRG00000006442);ENSBGRT00000012543(ENSBGRG00000006442);ENSBGRT00000012602(ENSBGRG00000006442);ENSBGRT00…
GO:0070491	repressing transcription factor binding	molecular_function	62	21624	79	38403	3.12887e-05	0.00175232	1.39378	ENSBGRT00000001471(ENSBGRG00000000793);ENSBGRT00000001678(ENSBGRG00000000857);ENSBGRT00000001768(ENSBGRG00000000857);ENSBGRT00000001799(ENSBGRG00000000857);ENSBGRT00000001834(ENSBGRG00000000857);ENSBGRT00000001864(ENSBGRG00000000857);ENSBGRT00000001898(ENSBGRG00000001034);ENSBGRT00000006137(ENSBGRG00000003298);ENSBGRT00000006181(ENSBGRG00000003298);ENSBGRT00000006188(ENSBGRG00000003298);ENSBGRT00…
GO:0031253	cell projection membrane	cellular_component	18	21624	18	38403	3.22799e-05	0.00179078	1.77594	ENSBGRT00000014873(ENSBGRG00000007906);ENSBGRT00000014959(ENSBGRG00000007906);ENSBGRT00000015002(ENSBGRG00000007906);ENSBGRT00000015094(ENSBGRG00000007906);ENSBGRT00000015201(ENSBGRG00000007906);ENSBGRT00000016272(ENSBGRG00000008803);ENSBGRT00000016427(ENSBGRG00000008803);ENSBGRT00000017145(ENSBGRG00000009308);ENSBGRT00000017262(ENSBGRG00000009308);ENSBGRT00000017324(ENSBGRG00000009308);ENSBGRT00…
GO:0047372	acylglycerol lipase activity	molecular_function	18	21624	18	38403	3.22799e-05	0.00179078	1.77594	ENSBGRT00000007520(ENSBGRG00000004063);ENSBGRT00000007579(ENSBGRG00000004063);ENSBGRT00000007667(ENSBGRG00000004063);ENSBGRT00000020338(ENSBGRG00000011063);ENSBGRT00000020548(ENSBGRG00000011063);ENSBGRT00000020599(ENSBGRG00000011063);ENSBGRT00000020688(ENSBGRG00000011063);ENSBGRT00000020931(ENSBGRG00000011384);ENSBGRT00000021101(ENSBGRG00000011384);ENSBGRT00000021197(ENSBGRG00000011384);ENSBGRT00…
GO:0042417	dopamine metabolic process	biological_process	22	21624	23	38403	3.44003e-05	0.00189057	1.69873	ENSBGRT00000012494(ENSBGRG00000006669);ENSBGRT00000012557(ENSBGRG00000006669);ENSBGRT00000016178(ENSBGRG00000008842);ENSBGRT00000016237(ENSBGRG00000008842);ENSBGRT00000016480(ENSBGRG00000008842);ENSBGRT00000016619(ENSBGRG00000008842);ENSBGRT00000016659(ENSBGRG00000008842);ENSBGRT00000016705(ENSBGRG00000008842);ENSBGRT00000016765(ENSBGRG00000008842);ENSBGRT00000016814(ENSBGRG00000008842);ENSBGRT00…
GO:0051693	actin filament capping	biological_process	22	21624	23	38403	3.44003e-05	0.00189057	1.69873	ENSBGRT00000002422(ENSBGRG00000001312);ENSBGRT00000002459(ENSBGRG00000001312);ENSBGRT00000007038(ENSBGRG00000003783);ENSBGRT00000014873(ENSBGRG00000007906);ENSBGRT00000014959(ENSBGRG00000007906);ENSBGRT00000015002(ENSBGRG00000007906);ENSBGRT00000015094(ENSBGRG00000007906);ENSBGRT00000015201(ENSBGRG00000007906);ENSBGRT00000017274(ENSBGRG00000009300);ENSBGRT00000022450(ENSBGRG00000012175);ENSBGRT00…
GO:0070268	cornification	biological_process	34	21624	39	38403	3.65087e-05	0.00199711	1.54826	ENSBGRT00000001479(ENSBGRG00000000811);ENSBGRT00000001619(ENSBGRG00000000865);ENSBGRT00000001634(ENSBGRG00000000865);ENSBGRT00000002488(ENSBGRG00000001344);ENSBGRT00000005740(ENSBGRG00000003077);ENSBGRT00000005747(ENSBGRG00000003077);ENSBGRT00000005826(ENSBGRG00000003128);ENSBGRT00000023301(ENSBGRG00000012678);ENSBGRT00000023460(ENSBGRG00000012786);ENSBGRT00000023836(ENSBGRG00000012989);ENSBGRT00…
GO:0001650	fibrillar center	cellular_component	134	21624	190	38403	3.76566e-05	0.00205037	1.25251	ENSBGRT00000000983(ENSBGRG00000000469);ENSBGRT00000000994(ENSBGRG00000000469);ENSBGRT00000001027(ENSBGRG00000000469);ENSBGRT00000001051(ENSBGRG00000000469);ENSBGRT00000001070(ENSBGRG00000000469);ENSBGRT00000001114(ENSBGRG00000000469);ENSBGRT00000001127(ENSBGRG00000000469);ENSBGRT00000001171(ENSBGRG00000000469);ENSBGRT00000001189(ENSBGRG00000000469);ENSBGRT00000002505(ENSBGRG00000001381);ENSBGRT00…
GO:0002576	platelet degranulation	biological_process	31	21624	35	38403	4.14814e-05	0.0022379	1.57298	ENSBGRT00000010547(ENSBGRG00000005332);ENSBGRT00000010621(ENSBGRG00000005332);ENSBGRT00000010758(ENSBGRG00000005332);ENSBGRT00000010820(ENSBGRG00000005332);ENSBGRT00000010827(ENSBGRG00000005875);ENSBGRT00000019291(ENSBGRG00000010538);ENSBGRT00000019334(ENSBGRG00000010538);ENSBGRT00000019385(ENSBGRG00000010538);ENSBGRT00000019688(ENSBGRG00000010745);ENSBGRT00000019820(ENSBGRG00000010745);ENSBGRT00…
GO:0035371	microtubule plus-end	cellular_component	31	21624	35	38403	4.14814e-05	0.0022379	1.57298	ENSBGRT00000000479(ENSBGRG00000000305);ENSBGRT00000000519(ENSBGRG00000000305);ENSBGRT00000000548(ENSBGRG00000000305);ENSBGRT00000000692(ENSBGRG00000000305);ENSBGRT00000000786(ENSBGRG00000000305);ENSBGRT00000004737(ENSBGRG00000002464);ENSBGRT00000004748(ENSBGRG00000002464);ENSBGRT00000004781(ENSBGRG00000002464);ENSBGRT00000008126(ENSBGRG00000004061);ENSBGRT00000008158(ENSBGRG00000004061);ENSBGRT00…
GO:0022617	extracellular matrix disassembly	biological_process	25	21624	27	38403	4.27728e-05	0.00227625	1.64439	ENSBGRT00000000121(ENSBGRG00000000069);ENSBGRT00000013536(ENSBGRG00000007372);ENSBGRT00000015805(ENSBGRG00000008680);ENSBGRT00000015871(ENSBGRG00000008680);ENSBGRT00000015955(ENSBGRG00000008680);ENSBGRT00000016049(ENSBGRG00000008680);ENSBGRT00000016112(ENSBGRG00000008680);ENSBGRT00000017726(ENSBGRG00000009629);ENSBGRT00000017853(ENSBGRG00000009629);ENSBGRT00000017995(ENSBGRG00000009629);ENSBGRT00…
GO:0030506	ankyrin binding	molecular_function	25	21624	27	38403	4.27728e-05	0.00227625	1.64439	ENSBGRT00000007038(ENSBGRG00000003783);ENSBGRT00000009509(ENSBGRG00000005133);ENSBGRT00000009565(ENSBGRG00000005133);ENSBGRT00000017823(ENSBGRG00000009694);ENSBGRT00000019368(ENSBGRG00000010413);ENSBGRT00000019483(ENSBGRG00000010413);ENSBGRT00000019602(ENSBGRG00000010413);ENSBGRT00000019770(ENSBGRG00000010413);ENSBGRT00000019944(ENSBGRG00000010413);ENSBGRT00000028780(ENSBGRG00000015284);ENSBGRT00…
GO:1990782	protein tyrosine kinase binding	molecular_function	25	21624	27	38403	4.27728e-05	0.00227625	1.64439	ENSBGRT00000001300(ENSBGRG00000000718);ENSBGRT00000001331(ENSBGRG00000000718);ENSBGRT00000009414(ENSBGRG00000005117);ENSBGRT00000017903(ENSBGRG00000009758);ENSBGRT00000022656(ENSBGRG00000012239);ENSBGRT00000022835(ENSBGRG00000012239);ENSBGRT00000023007(ENSBGRG00000012239);ENSBGRT00000023044(ENSBGRG00000012239);ENSBGRT00000023137(ENSBGRG00000012239);ENSBGRT00000023201(ENSBGRG00000012625);ENSBGRT00…
GO:0004725	protein tyrosine phosphatase activity	molecular_function	94	21624	128	38403	4.50048e-05	0.00238408	1.30421	ENSBGRT00000000405(ENSBGRG00000000259);ENSBGRT00000001296(ENSBGRG00000000723);ENSBGRT00000001309(ENSBGRG00000000723);ENSBGRT00000003778(ENSBGRG00000002021);ENSBGRT00000003810(ENSBGRG00000002021);ENSBGRT00000003831(ENSBGRG00000002021);ENSBGRT00000003847(ENSBGRG00000002021);ENSBGRT00000003866(ENSBGRG00000002021);ENSBGRT00000004836(ENSBGRG00000002575);ENSBGRT00000005093(ENSBGRG00000002711);ENSBGRT00…
GO:0050679	positive regulation of epithelial cell proliferation	biological_process	48	21624	59	38403	4.52045e-05	0.00238408	1.44484	ENSBGRT00000000798(ENSBGRG00000000461);ENSBGRT00000000826(ENSBGRG00000000461);ENSBGRT00000000835(ENSBGRG00000000478);ENSBGRT00000010044(ENSBGRG00000005449);ENSBGRT00000010155(ENSBGRG00000005449);ENSBGRT00000014744(ENSBGRG00000008067);ENSBGRT00000014772(ENSBGRG00000008067);ENSBGRT00000014821(ENSBGRG00000008067);ENSBGRT00000017712(ENSBGRG00000009570);ENSBGRT00000019154(ENSBGRG00000010395);ENSBGRT00…
GO:0035025	positive regulation of Rho protein signal transduction	biological_process	41	21624	49	38403	4.60378e-05	0.00241719	1.48599	ENSBGRT00000000749(ENSBGRG00000000438);ENSBGRT00000005943(ENSBGRG00000003163);ENSBGRT00000006008(ENSBGRG00000003163);ENSBGRT00000006020(ENSBGRG00000003163);ENSBGRT00000006049(ENSBGRG00000003163);ENSBGRT00000006077(ENSBGRG00000003163);ENSBGRT00000007856(ENSBGRG00000004262);ENSBGRT00000010618(ENSBGRG00000005757);ENSBGRT00000013913(ENSBGRG00000007584);ENSBGRT00000013992(ENSBGRG00000007584);ENSBGRT00…
GO:0031016	pancreas development	biological_process	36	21624	42	38403	4.74336e-05	0.00247941	1.52224	ENSBGRT00000000835(ENSBGRG00000000478);ENSBGRT00000011293(ENSBGRG00000005964);ENSBGRT00000011365(ENSBGRG00000005964);ENSBGRT00000011416(ENSBGRG00000005964);ENSBGRT00000011453(ENSBGRG00000005964);ENSBGRT00000011494(ENSBGRG00000005964);ENSBGRT00000011543(ENSBGRG00000005964);ENSBGRT00000011575(ENSBGRG00000005964);ENSBGRT00000011691(ENSBGRG00000005964);ENSBGRT00000011732(ENSBGRG00000006378);ENSBGRT00…
GO:0000792	heterochromatin	cellular_component	33	21624	38	38403	5.68924e-05	0.00289467	1.54227	ENSBGRT00000005520(ENSBGRG00000002934);ENSBGRT00000010348(ENSBGRG00000005594);ENSBGRT00000010624(ENSBGRG00000005725);ENSBGRT00000010687(ENSBGRG00000005725);ENSBGRT00000023223(ENSBGRG00000012575);ENSBGRT00000023395(ENSBGRG00000012575);ENSBGRT00000024541(ENSBGRG00000013371);ENSBGRT00000024658(ENSBGRG00000013371);ENSBGRT00000024839(ENSBGRG00000013371);ENSBGRT00000025077(ENSBGRG00000013460);ENSBGRT00…
GO:0003958	NADPH-hemoprotein reductase activity	molecular_function	17	21624	17	38403	5.73471e-05	0.00289467	1.77594	ENSBGRT00000008545(ENSBGRG00000004423);ENSBGRT00000008713(ENSBGRG00000004423);ENSBGRT00000008848(ENSBGRG00000004423);ENSBGRT00000016722(ENSBGRG00000009108);ENSBGRT00000016803(ENSBGRG00000009108);ENSBGRT00000016920(ENSBGRG00000009108);ENSBGRT00000019460(ENSBGRG00000010563);ENSBGRT00000019622(ENSBGRG00000010563);ENSBGRT00000021110(ENSBGRG00000011588);ENSBGRT00000021222(ENSBGRG00000011588);ENSBGRT00…
GO:0008347	glial cell migration	biological_process	17	21624	17	38403	5.73471e-05	0.00289467	1.77594	ENSBGRT00000009004(ENSBGRG00000004856);ENSBGRT00000009024(ENSBGRG00000004856);ENSBGRT00000009061(ENSBGRG00000004856);ENSBGRT00000009162(ENSBGRG00000004856);ENSBGRT00000010387(ENSBGRG00000005633);ENSBGRT00000010405(ENSBGRG00000005633);ENSBGRT00000010426(ENSBGRG00000005633);ENSBGRT00000013228(ENSBGRG00000007214);ENSBGRT00000013294(ENSBGRG00000007214);ENSBGRT00000013346(ENSBGRG00000007214);ENSBGRT00…
GO:0014910	regulation of smooth muscle cell migration	biological_process	17	21624	17	38403	5.73471e-05	0.00289467	1.77594	ENSBGRT00000021456(ENSBGRG00000011099);ENSBGRT00000029493(ENSBGRG00000015697);ENSBGRT00000029735(ENSBGRG00000015697);ENSBGRT00000029765(ENSBGRG00000015697);ENSBGRT00000033247(ENSBGRG00000018034);ENSBGRT00000046856(ENSBGRG00000025342);ENSBGRT00000046869(ENSBGRG00000025342);ENSBGRT00000046887(ENSBGRG00000025342);ENSBGRT00000046895(ENSBGRG00000025342);ENSBGRT00000046903(ENSBGRG00000025342);ENSBGRT00…
GO:0035194	posttranscriptional gene silencing by RNA	biological_process	17	21624	17	38403	5.73471e-05	0.00289467	1.77594	ENSBGRT00000009533(ENSBGRG00000005173);ENSBGRT00000009610(ENSBGRG00000005173);ENSBGRT00000009706(ENSBGRG00000005173);ENSBGRT00000013842(ENSBGRG00000007053);ENSBGRT00000014011(ENSBGRG00000007053);ENSBGRT00000014264(ENSBGRG00000007053);ENSBGRT00000014438(ENSBGRG00000007053);ENSBGRT00000027215(ENSBGRG00000013779);ENSBGRT00000027459(ENSBGRG00000013779);ENSBGRT00000027633(ENSBGRG00000013779);ENSBGRT00…
GO:0045295	gamma-catenin binding	molecular_function	17	21624	17	38403	5.73471e-05	0.00289467	1.77594	ENSBGRT00000029921(ENSBGRG00000016072);ENSBGRT00000030058(ENSBGRG00000016072);ENSBGRT00000030159(ENSBGRG00000016072);ENSBGRT00000030333(ENSBGRG00000016072);ENSBGRT00000042467(ENSBGRG00000023015);ENSBGRT00000042509(ENSBGRG00000023015);ENSBGRT00000042563(ENSBGRG00000023015);ENSBGRT00000043393(ENSBGRG00000020041);ENSBGRT00000043662(ENSBGRG00000020041);ENSBGRT00000043722(ENSBGRG00000020041);ENSBGRT00…
GO:0045616	regulation of keratinocyte differentiation	biological_process	17	21624	17	38403	5.73471e-05	0.00289467	1.77594	ENSBGRT00000001619(ENSBGRG00000000865);ENSBGRT00000001634(ENSBGRG00000000865);ENSBGRT00000012063(ENSBGRG00000006544);ENSBGRT00000021771(ENSBGRG00000011381);ENSBGRT00000022084(ENSBGRG00000011381);ENSBGRT00000022222(ENSBGRG00000011381);ENSBGRT00000022384(ENSBGRG00000011381);ENSBGRT00000022555(ENSBGRG00000011381);ENSBGRT00000022794(ENSBGRG00000011381);ENSBGRT00000022891(ENSBGRG00000011381);ENSBGRT00…
GO:0048625	myoblast fate commitment	biological_process	17	21624	17	38403	5.73471e-05	0.00289467	1.77594	ENSBGRT00000003738(ENSBGRG00000002014);ENSBGRT00000003747(ENSBGRG00000002014);ENSBGRT00000003763(ENSBGRG00000002014);ENSBGRT00000012946(ENSBGRG00000006847);ENSBGRT00000013062(ENSBGRG00000006847);ENSBGRT00000013177(ENSBGRG00000006847);ENSBGRT00000013372(ENSBGRG00000006847);ENSBGRT00000043393(ENSBGRG00000020041);ENSBGRT00000043662(ENSBGRG00000020041);ENSBGRT00000043722(ENSBGRG00000020041);ENSBGRT00…
GO:0007596	blood coagulation	biological_process	93	21624	127	38403	5.92356e-05	0.00297722	1.30049	ENSBGRT00000001779(ENSBGRG00000000845);ENSBGRT00000001794(ENSBGRG00000000845);ENSBGRT00000004934(ENSBGRG00000002634);ENSBGRT00000004953(ENSBGRG00000002634);ENSBGRT00000004980(ENSBGRG00000002634);ENSBGRT00000006863(ENSBGRG00000003651);ENSBGRT00000006906(ENSBGRG00000003651);ENSBGRT00000006962(ENSBGRG00000003651);ENSBGRT00000006986(ENSBGRG00000003651);ENSBGRT00000007065(ENSBGRG00000003651);ENSBGRT00…
GO:0021987	cerebral cortex development	biological_process	72	21624	95	38403	6.2119e-05	0.00310886	1.34598	ENSBGRT00000004528(ENSBGRG00000002053);ENSBGRT00000004549(ENSBGRG00000002053);ENSBGRT00000004577(ENSBGRG00000002053);ENSBGRT00000004585(ENSBGRG00000002053);ENSBGRT00000004656(ENSBGRG00000002053);ENSBGRT00000004675(ENSBGRG00000002053);ENSBGRT00000004693(ENSBGRG00000002053);ENSBGRT00000006863(ENSBGRG00000003651);ENSBGRT00000006906(ENSBGRG00000003651);ENSBGRT00000006962(ENSBGRG00000003651);ENSBGRT00…
GO:0007160	cell-matrix adhesion	biological_process	66	21624	86	38403	6.34261e-05	0.00316083	1.36293	ENSBGRT00000000333(ENSBGRG00000000208);ENSBGRT00000003192(ENSBGRG00000001716);ENSBGRT00000004944(ENSBGRG00000002637);ENSBGRT00000004969(ENSBGRG00000002637);ENSBGRT00000004998(ENSBGRG00000002637);ENSBGRT00000005066(ENSBGRG00000002637);ENSBGRT00000005076(ENSBGRG00000002637);ENSBGRT00000007400(ENSBGRG00000003873);ENSBGRT00000007450(ENSBGRG00000003873);ENSBGRT00000007537(ENSBGRG00000003873);ENSBGRT00…
GO:0046580	negative regulation of Ras protein signal transduction	biological_process	30	21624	34	38403	6.56447e-05	0.00325758	1.56701	ENSBGRT00000006575(ENSBGRG00000003473);ENSBGRT00000006597(ENSBGRG00000003473);ENSBGRT00000013239(ENSBGRG00000007176);ENSBGRT00000013414(ENSBGRG00000007176);ENSBGRT00000013637(ENSBGRG00000007176);ENSBGRT00000013910(ENSBGRG00000007176);ENSBGRT00000014068(ENSBGRG00000007176);ENSBGRT00000018337(ENSBGRG00000010005);ENSBGRT00000019906(ENSBGRG00000010882);ENSBGRT00000020089(ENSBGRG00000010994);ENSBGRT00…
GO:0009888	tissue development	biological_process	24	21624	26	38403	7.06426e-05	0.00343317	1.63933	ENSBGRT00000004231(ENSBGRG00000002268);ENSBGRT00000026602(ENSBGRG00000014433);ENSBGRT00000026699(ENSBGRG00000014433);ENSBGRT00000029703(ENSBGRG00000016122);ENSBGRT00000029749(ENSBGRG00000016228);ENSBGRT00000031272(ENSBGRG00000016990);ENSBGRT00000031379(ENSBGRG00000016990);ENSBGRT00000031437(ENSBGRG00000016990);ENSBGRT00000033068(ENSBGRG00000017904);ENSBGRT00000033125(ENSBGRG00000017904);ENSBGRT00…
GO:0031402	sodium ion binding	molecular_function	24	21624	26	38403	7.06426e-05	0.00343317	1.63933	ENSBGRT00000023265(ENSBGRG00000012616);ENSBGRT00000026154(ENSBGRG00000014219);ENSBGRT00000027217(ENSBGRG00000014422);ENSBGRT00000038454(ENSBGRG00000020107);ENSBGRT00000039444(ENSBGRG00000021296);ENSBGRT00000039593(ENSBGRG00000021296);ENSBGRT00000039631(ENSBGRG00000021296);ENSBGRT00000039718(ENSBGRG00000020107);ENSBGRT00000039719(ENSBGRG00000021296);ENSBGRT00000039748(ENSBGRG00000021296);ENSBGRT00…
GO:0043984	histone H4-K16 acetylation	biological_process	24	21624	26	38403	7.06426e-05	0.00343317	1.63933	ENSBGRT00000001063(ENSBGRG00000000597);ENSBGRT00000003358(ENSBGRG00000001780);ENSBGRT00000003383(ENSBGRG00000001780);ENSBGRT00000009081(ENSBGRG00000004930);ENSBGRT00000009134(ENSBGRG00000004930);ENSBGRT00000009223(ENSBGRG00000004930);ENSBGRT00000009245(ENSBGRG00000005020);ENSBGRT00000009320(ENSBGRG00000005020);ENSBGRT00000009369(ENSBGRG00000005020);ENSBGRT00000009467(ENSBGRG00000005020);ENSBGRT00…
GO:0048675	axon extension	biological_process	24	21624	26	38403	7.06426e-05	0.00343317	1.63933	ENSBGRT00000002056(ENSBGRG00000001111);ENSBGRT00000002084(ENSBGRG00000001111);ENSBGRT00000007792(ENSBGRG00000004203);ENSBGRT00000007887(ENSBGRG00000004203);ENSBGRT00000007963(ENSBGRG00000004203);ENSBGRT00000014277(ENSBGRG00000007587);ENSBGRT00000014301(ENSBGRG00000007783);ENSBGRT00000014464(ENSBGRG00000007587);ENSBGRT00000017072(ENSBGRG00000008668);ENSBGRT00000017220(ENSBGRG00000008668);ENSBGRT00…
GO:0090161	Golgi ribbon formation	biological_process	24	21624	26	38403	7.06426e-05	0.00343317	1.63933	ENSBGRT00000001644(ENSBGRG00000000898);ENSBGRT00000001660(ENSBGRG00000000898);ENSBGRT00000001696(ENSBGRG00000000898);ENSBGRT00000009072(ENSBGRG00000004439);ENSBGRT00000009169(ENSBGRG00000004439);ENSBGRT00000009252(ENSBGRG00000004439);ENSBGRT00000009297(ENSBGRG00000004439);ENSBGRT00000009333(ENSBGRG00000004439);ENSBGRT00000015512(ENSBGRG00000008482);ENSBGRT00000015630(ENSBGRG00000008482);ENSBGRT00…
GO:0007588	excretion	biological_process	27	21624	30	38403	7.1432e-05	0.00345725	1.59835	ENSBGRT00000002935(ENSBGRG00000001565);ENSBGRT00000002965(ENSBGRG00000001565);ENSBGRT00000003589(ENSBGRG00000001921);ENSBGRT00000003612(ENSBGRG00000001921);ENSBGRT00000003986(ENSBGRG00000002080);ENSBGRT00000004067(ENSBGRG00000002080);ENSBGRT00000005506(ENSBGRG00000002931);ENSBGRT00000010283(ENSBGRG00000005559);ENSBGRT00000010338(ENSBGRG00000005559);ENSBGRT00000017145(ENSBGRG00000009308);ENSBGRT00…
GO:0006886	intracellular protein transport	biological_process	307	21624	473	38403	7.82335e-05	0.00377092	1.15267	ENSBGRT00000001136(ENSBGRG00000000594);ENSBGRT00000001181(ENSBGRG00000000594);ENSBGRT00000001215(ENSBGRG00000000594);ENSBGRT00000001233(ENSBGRG00000000594);ENSBGRT00000001238(ENSBGRG00000000594);ENSBGRT00000001563(ENSBGRG00000000779);ENSBGRT00000001637(ENSBGRG00000000786);ENSBGRT00000001655(ENSBGRG00000000786);ENSBGRT00000001683(ENSBGRG00000000783);ENSBGRT00000001700(ENSBGRG00000000786);ENSBGRT00…
GO:0006887	exocytosis	biological_process	99	21624	137	38403	8.35248e-05	0.00399323	1.28335	ENSBGRT00000001136(ENSBGRG00000000594);ENSBGRT00000001181(ENSBGRG00000000594);ENSBGRT00000001215(ENSBGRG00000000594);ENSBGRT00000001233(ENSBGRG00000000594);ENSBGRT00000001238(ENSBGRG00000000594);ENSBGRT00000001569(ENSBGRG00000000860);ENSBGRT00000001616(ENSBGRG00000000880);ENSBGRT00000001623(ENSBGRG00000000880);ENSBGRT00000004296(ENSBGRG00000002305);ENSBGRT00000012697(ENSBGRG00000006606);ENSBGRT00…
GO:0042391	regulation of membrane potential	biological_process	99	21624	137	38403	8.35248e-05	0.00399323	1.28335	ENSBGRT00000001783(ENSBGRG00000000968);ENSBGRT00000001838(ENSBGRG00000000975);ENSBGRT00000001852(ENSBGRG00000000975);ENSBGRT00000001871(ENSBGRG00000000975);ENSBGRT00000003257(ENSBGRG00000001752);ENSBGRT00000005271(ENSBGRG00000002768);ENSBGRT00000005287(ENSBGRG00000002768);ENSBGRT00000005288(ENSBGRG00000002828);ENSBGRT00000010290(ENSBGRG00000005550);ENSBGRT00000010733(ENSBGRG00000005742);ENSBGRT00…
GO:0005200	structural constituent of cytoskeleton	molecular_function	67	21624	88	38403	8.66712e-05	0.00411024	1.35214	ENSBGRT00000001352(ENSBGRG00000000751);ENSBGRT00000001619(ENSBGRG00000000865);ENSBGRT00000001634(ENSBGRG00000000865);ENSBGRT00000001751(ENSBGRG00000000932);ENSBGRT00000002654(ENSBGRG00000001452);ENSBGRT00000002665(ENSBGRG00000001452);ENSBGRT00000002724(ENSBGRG00000001452);ENSBGRT00000002740(ENSBGRG00000001452);ENSBGRT00000002828(ENSBGRG00000001528);ENSBGRT00000007038(ENSBGRG00000003783);ENSBGRT00…
GO:0006909	phagocytosis	biological_process	67	21624	88	38403	8.66712e-05	0.00411024	1.35214	ENSBGRT00000000333(ENSBGRG00000000208);ENSBGRT00000005191(ENSBGRG00000002740);ENSBGRT00000005366(ENSBGRG00000002843);ENSBGRT00000005448(ENSBGRG00000002843);ENSBGRT00000005503(ENSBGRG00000002843);ENSBGRT00000009104(ENSBGRG00000004270);ENSBGRT00000009263(ENSBGRG00000004617);ENSBGRT00000009381(ENSBGRG00000004270);ENSBGRT00000009427(ENSBGRG00000004270);ENSBGRT00000009475(ENSBGRG00000004270);ENSBGRT00…
GO:0005604	basement membrane	cellular_component	65	21624	85	38403	8.72485e-05	0.00411059	1.35807	ENSBGRT00000001411(ENSBGRG00000000776);ENSBGRT00000001429(ENSBGRG00000000776);ENSBGRT00000009004(ENSBGRG00000004856);ENSBGRT00000009024(ENSBGRG00000004856);ENSBGRT00000009033(ENSBGRG00000004859);ENSBGRT00000009061(ENSBGRG00000004856);ENSBGRT00000009162(ENSBGRG00000004856);ENSBGRT00000010044(ENSBGRG00000005449);ENSBGRT00000010155(ENSBGRG00000005449);ENSBGRT00000014367(ENSBGRG00000005083);ENSBGRT00…
GO:0045444	fat cell differentiation	biological_process	63	21624	82	38403	8.73776e-05	0.00411059	1.36444	ENSBGRT00000000798(ENSBGRG00000000461);ENSBGRT00000000826(ENSBGRG00000000461);ENSBGRT00000000931(ENSBGRG00000000523);ENSBGRT00000000942(ENSBGRG00000000523);ENSBGRT00000004615(ENSBGRG00000002473);ENSBGRT00000004627(ENSBGRG00000002473);ENSBGRT00000004948(ENSBGRG00000002649);ENSBGRT00000005051(ENSBGRG00000002697);ENSBGRT00000005059(ENSBGRG00000002697);ENSBGRT00000005071(ENSBGRG00000002697);ENSBGRT00…
GO:0035035	histone acetyltransferase binding	molecular_function	32	21624	37	38403	8.83449e-05	0.00412311	1.53595	ENSBGRT00000000798(ENSBGRG00000000461);ENSBGRT00000000826(ENSBGRG00000000461);ENSBGRT00000003434(ENSBGRG00000001845);ENSBGRT00000003463(ENSBGRG00000001845);ENSBGRT00000003508(ENSBGRG00000001845);ENSBGRT00000003552(ENSBGRG00000001845);ENSBGRT00000003595(ENSBGRG00000001845);ENSBGRT00000003622(ENSBGRG00000001845);ENSBGRT00000003653(ENSBGRG00000001845);ENSBGRT00000006137(ENSBGRG00000003298);ENSBGRT00…
GO:0045494	photoreceptor cell maintenance	biological_process	32	21624	37	38403	8.83449e-05	0.00412311	1.53595	ENSBGRT00000004538(ENSBGRG00000002433);ENSBGRT00000004709(ENSBGRG00000002459);ENSBGRT00000009033(ENSBGRG00000004859);ENSBGRT00000011413(ENSBGRG00000005790);ENSBGRT00000011611(ENSBGRG00000006223);ENSBGRT00000011722(ENSBGRG00000006223);ENSBGRT00000011794(ENSBGRG00000006223);ENSBGRT00000011852(ENSBGRG00000006223);ENSBGRT00000011906(ENSBGRG00000006223);ENSBGRT00000016201(ENSBGRG00000008855);ENSBGRT00…
GO:0008201	heparin binding	molecular_function	157	21624	229	38403	9.34618e-05	0.00434468	1.21757	ENSBGRT00000000121(ENSBGRG00000000069);ENSBGRT00000001411(ENSBGRG00000000776);ENSBGRT00000001429(ENSBGRG00000000776);ENSBGRT00000001543(ENSBGRG00000000772);ENSBGRT00000001567(ENSBGRG00000000772);ENSBGRT00000003192(ENSBGRG00000001716);ENSBGRT00000005118(ENSBGRG00000002721);ENSBGRT00000005137(ENSBGRG00000002721);ENSBGRT00000005403(ENSBGRG00000002811);ENSBGRT00000005428(ENSBGRG00000002811);ENSBGRT00…
GO:0019369	arachidonic acid metabolic process	biological_process	20	21624	21	38403	9.96413e-05	0.00452146	1.69137	ENSBGRT00000009479(ENSBGRG00000005147);ENSBGRT00000009506(ENSBGRG00000005147);ENSBGRT00000013751(ENSBGRG00000007125);ENSBGRT00000013810(ENSBGRG00000007125);ENSBGRT00000013883(ENSBGRG00000007125);ENSBGRT00000020338(ENSBGRG00000011063);ENSBGRT00000020548(ENSBGRG00000011063);ENSBGRT00000020599(ENSBGRG00000011063);ENSBGRT00000020688(ENSBGRG00000011063);ENSBGRT00000046839(ENSBGRG00000024892);ENSBGRT00…
GO:0048514	blood vessel morphogenesis	biological_process	20	21624	21	38403	9.96413e-05	0.00452146	1.69137	ENSBGRT00000007566(ENSBGRG00000004087);ENSBGRT00000007599(ENSBGRG00000004087);ENSBGRT00000011428(ENSBGRG00000006109);ENSBGRT00000011573(ENSBGRG00000006109);ENSBGRT00000011862(ENSBGRG00000006400);ENSBGRT00000017903(ENSBGRG00000009758);ENSBGRT00000020162(ENSBGRG00000010835);ENSBGRT00000020226(ENSBGRG00000010835);ENSBGRT00000021309(ENSBGRG00000011693);ENSBGRT00000021392(ENSBGRG00000011693);ENSBGRT00…
GO:0000791	euchromatin	cellular_component	16	21624	16	38403	0.000101878	0.00452146	1.77594	ENSBGRT00000024541(ENSBGRG00000013371);ENSBGRT00000024658(ENSBGRG00000013371);ENSBGRT00000024839(ENSBGRG00000013371);ENSBGRT00000027975(ENSBGRG00000015176);ENSBGRT00000028103(ENSBGRG00000015176);ENSBGRT00000028405(ENSBGRG00000015176);ENSBGRT00000028692(ENSBGRG00000015176);ENSBGRT00000033762(ENSBGRG00000018070);ENSBGRT00000033829(ENSBGRG00000018070);ENSBGRT00000033888(ENSBGRG00000018070);ENSBGRT00…
GO:0021895	cerebral cortex neuron differentiation	biological_process	16	21624	16	38403	0.000101878	0.00452146	1.77594	ENSBGRT00000000073(ENSBGRG00000000042);ENSBGRT00000000074(ENSBGRG00000000042);ENSBGRT00000012792(ENSBGRG00000006910);ENSBGRT00000014052(ENSBGRG00000007672);ENSBGRT00000017029(ENSBGRG00000009291);ENSBGRT00000017085(ENSBGRG00000009291);ENSBGRT00000024639(ENSBGRG00000013419);ENSBGRT00000036889(ENSBGRG00000020035);ENSBGRT00000037177(ENSBGRG00000020035);ENSBGRT00000037430(ENSBGRG00000020035);ENSBGRT00…
GO:0033391	chromatoid body	cellular_component	16	21624	16	38403	0.000101878	0.00452146	1.77594	ENSBGRT00000012140(ENSBGRG00000006454);ENSBGRT00000012204(ENSBGRG00000006454);ENSBGRT00000014603(ENSBGRG00000007992);ENSBGRT00000017076(ENSBGRG00000009320);ENSBGRT00000017155(ENSBGRG00000009320);ENSBGRT00000017270(ENSBGRG00000009320);ENSBGRT00000017369(ENSBGRG00000009320);ENSBGRT00000017486(ENSBGRG00000009320);ENSBGRT00000017638(ENSBGRG00000009320);ENSBGRT00000036278(ENSBGRG00000019635);ENSBGRT00…
GO:0035374	chondroitin sulfate binding	molecular_function	16	21624	16	38403	0.000101878	0.00452146	1.77594	ENSBGRT00000012702(ENSBGRG00000006833);ENSBGRT00000012775(ENSBGRG00000006833);ENSBGRT00000012919(ENSBGRG00000006833);ENSBGRT00000012975(ENSBGRG00000006833);ENSBGRT00000013013(ENSBGRG00000006833);ENSBGRT00000014010(ENSBGRG00000003245);ENSBGRT00000014689(ENSBGRG00000003245);ENSBGRT00000015394(ENSBGRG00000003245);ENSBGRT00000016017(ENSBGRG00000003245);ENSBGRT00000016617(ENSBGRG00000003245);ENSBGRT00…
GO:0042551	neuron maturation	biological_process	16	21624	16	38403	0.000101878	0.00452146	1.77594	ENSBGRT00000006863(ENSBGRG00000003651);ENSBGRT00000006906(ENSBGRG00000003651);ENSBGRT00000006962(ENSBGRG00000003651);ENSBGRT00000006986(ENSBGRG00000003651);ENSBGRT00000007065(ENSBGRG00000003651);ENSBGRT00000007142(ENSBGRG00000003651);ENSBGRT00000014585(ENSBGRG00000007951);ENSBGRT00000014664(ENSBGRG00000007951);ENSBGRT00000014702(ENSBGRG00000007951);ENSBGRT00000014776(ENSBGRG00000007951);ENSBGRT00…
GO:0043576	regulation of respiratory gaseous exchange	biological_process	16	21624	16	38403	0.000101878	0.00452146	1.77594	ENSBGRT00000000249(ENSBGRG00000000146);ENSBGRT00000002558(ENSBGRG00000001050);ENSBGRT00000002623(ENSBGRG00000001050);ENSBGRT00000002671(ENSBGRG00000001050);ENSBGRT00000002700(ENSBGRG00000001050);ENSBGRT00000014585(ENSBGRG00000007951);ENSBGRT00000014664(ENSBGRG00000007951);ENSBGRT00000014702(ENSBGRG00000007951);ENSBGRT00000014776(ENSBGRG00000007951);ENSBGRT00000014781(ENSBGRG00000008074);ENSBGRT00…
GO:0046322	negative regulation of fatty acid oxidation	biological_process	16	21624	16	38403	0.000101878	0.00452146	1.77594	ENSBGRT00000041775(ENSBGRG00000022258);ENSBGRT00000041860(ENSBGRG00000022258);ENSBGRT00000042001(ENSBGRG00000022258);ENSBGRT00000042122(ENSBGRG00000022258);ENSBGRT00000042251(ENSBGRG00000022258);ENSBGRT00000042363(ENSBGRG00000022258);ENSBGRT00000048646(ENSBGRG00000026294);ENSBGRT00000049705(ENSBGRG00000026733);ENSBGRT00000049713(ENSBGRG00000026733);ENSBGRT00000049716(ENSBGRG00000026733);ENSBGRT00…
GO:0051492	regulation of stress fiber assembly	biological_process	16	21624	16	38403	0.000101878	0.00452146	1.77594	ENSBGRT00000008059(ENSBGRG00000004358);ENSBGRT00000008175(ENSBGRG00000004358);ENSBGRT00000008237(ENSBGRG00000004358);ENSBGRT00000021383(ENSBGRG00000011405);ENSBGRT00000021539(ENSBGRG00000011405);ENSBGRT00000021699(ENSBGRG00000011405);ENSBGRT00000021815(ENSBGRG00000011405);ENSBGRT00000021859(ENSBGRG00000011405);ENSBGRT00000042088(ENSBGRG00000022770);ENSBGRT00000047744(ENSBGRG00000025825);ENSBGRT00…
GO:0060346	bone trabecula formation	biological_process	16	21624	16	38403	0.000101878	0.00452146	1.77594	ENSBGRT00000001991(ENSBGRG00000001078);ENSBGRT00000002011(ENSBGRG00000001078);ENSBGRT00000010265(ENSBGRG00000005548);ENSBGRT00000010433(ENSBGRG00000005548);ENSBGRT00000010556(ENSBGRG00000005548);ENSBGRT00000010773(ENSBGRG00000005548);ENSBGRT00000013203(ENSBGRG00000006565);ENSBGRT00000013446(ENSBGRG00000006565);ENSBGRT00000013655(ENSBGRG00000006565);ENSBGRT00000013861(ENSBGRG00000006565);ENSBGRT00…
GO:0090656	t-circle formation	biological_process	16	21624	16	38403	0.000101878	0.00452146	1.77594	ENSBGRT00000007449(ENSBGRG00000003931);ENSBGRT00000007514(ENSBGRG00000003931);ENSBGRT00000007578(ENSBGRG00000003931);ENSBGRT00000007625(ENSBGRG00000003931);ENSBGRT00000007656(ENSBGRG00000003931);ENSBGRT00000007759(ENSBGRG00000004194);ENSBGRT00000007800(ENSBGRG00000004194);ENSBGRT00000007844(ENSBGRG00000004194);ENSBGRT00000007898(ENSBGRG00000004194);ENSBGRT00000014660(ENSBGRG00000007963);ENSBGRT00…
GO:0030097	hemopoiesis	biological_process	48	21624	60	38403	0.000102336	0.00452473	1.42075	ENSBGRT00000002521(ENSBGRG00000001385);ENSBGRT00000002540(ENSBGRG00000001385);ENSBGRT00000003768(ENSBGRG00000002024);ENSBGRT00000003795(ENSBGRG00000002024);ENSBGRT00000003849(ENSBGRG00000002024);ENSBGRT00000003875(ENSBGRG00000002024);ENSBGRT00000003923(ENSBGRG00000002024);ENSBGRT00000003963(ENSBGRG00000002024);ENSBGRT00000004016(ENSBGRG00000002024);ENSBGRT00000004325(ENSBGRG00000002310);ENSBGRT00…
GO:0043523	regulation of neuron apoptotic process	biological_process	29	21624	33	38403	0.000103526	0.00456019	1.56068	ENSBGRT00000005045(ENSBGRG00000002684);ENSBGRT00000018119(ENSBGRG00000009802);ENSBGRT00000018257(ENSBGRG00000009802);ENSBGRT00000018376(ENSBGRG00000009802);ENSBGRT00000018420(ENSBGRG00000009802);ENSBGRT00000018468(ENSBGRG00000009802);ENSBGRT00000018506(ENSBGRG00000009802);ENSBGRT00000024228(ENSBGRG00000013214);ENSBGRT00000024274(ENSBGRG00000013214);ENSBGRT00000025054(ENSBGRG00000012176);ENSBGRT00…
GO:0031589	cell-substrate adhesion	biological_process	34	21624	40	38403	0.000111075	0.00486663	1.50955	ENSBGRT00000005871(ENSBGRG00000003150);ENSBGRT00000008717(ENSBGRG00000004717);ENSBGRT00000008840(ENSBGRG00000004717);ENSBGRT00000014235(ENSBGRG00000007642);ENSBGRT00000014310(ENSBGRG00000007642);ENSBGRT00000014456(ENSBGRG00000002102);ENSBGRT00000015418(ENSBGRG00000002102);ENSBGRT00000015802(ENSBGRG00000002102);ENSBGRT00000015894(ENSBGRG00000008568);ENSBGRT00000016052(ENSBGRG00000008568);ENSBGRT00…
GO:0005903	brush border	cellular_component	72	21624	96	38403	0.000111724	0.00486663	1.33196	ENSBGRT00000000578(ENSBGRG00000000350);ENSBGRT00000000609(ENSBGRG00000000350);ENSBGRT00000002502(ENSBGRG00000001372);ENSBGRT00000002522(ENSBGRG00000001372);ENSBGRT00000002562(ENSBGRG00000001372);ENSBGRT00000002575(ENSBGRG00000001372);ENSBGRT00000007328(ENSBGRG00000003951);ENSBGRT00000007358(ENSBGRG00000003951);ENSBGRT00000008372(ENSBGRG00000004529);ENSBGRT00000008435(ENSBGRG00000004529);ENSBGRT00…
GO:0032147	activation of protein kinase activity	biological_process	72	21624	96	38403	0.000111724	0.00486663	1.33196	ENSBGRT00000001418(ENSBGRG00000000787);ENSBGRT00000001427(ENSBGRG00000000787);ENSBGRT00000001438(ENSBGRG00000000787);ENSBGRT00000003245(ENSBGRG00000001737);ENSBGRT00000003263(ENSBGRG00000001737);ENSBGRT00000003294(ENSBGRG00000001737);ENSBGRT00000004812(ENSBGRG00000002568);ENSBGRT00000004871(ENSBGRG00000002568);ENSBGRT00000005772(ENSBGRG00000003093);ENSBGRT00000007040(ENSBGRG00000003799);ENSBGRT00…
GO:0070588	calcium ion transmembrane transport	biological_process	70	21624	93	38403	0.000114295	0.00496024	1.33673	ENSBGRT00000000573(ENSBGRG00000000318);ENSBGRT00000000738(ENSBGRG00000000380);ENSBGRT00000004911(ENSBGRG00000002601);ENSBGRT00000004913(ENSBGRG00000002601);ENSBGRT00000004914(ENSBGRG00000002601);ENSBGRT00000004916(ENSBGRG00000002601);ENSBGRT00000005271(ENSBGRG00000002768);ENSBGRT00000005287(ENSBGRG00000002768);ENSBGRT00000014200(ENSBGRG00000007753);ENSBGRT00000014410(ENSBGRG00000007606);ENSBGRT00…
GO:0072686	mitotic spindle	cellular_component	54	21624	69	38403	0.000115849	0.0049759	1.38987	ENSBGRT00000002413(ENSBGRG00000001305);ENSBGRT00000005049(ENSBGRG00000002692);ENSBGRT00000005092(ENSBGRG00000002692);ENSBGRT00000005376(ENSBGRG00000002871);ENSBGRT00000010929(ENSBGRG00000005930);ENSBGRT00000010952(ENSBGRG00000005930);ENSBGRT00000012773(ENSBGRG00000006909);ENSBGRT00000016025(ENSBGRG00000007853);ENSBGRT00000016274(ENSBGRG00000007853);ENSBGRT00000016368(ENSBGRG00000007853);ENSBGRT00…
GO:0030520	intracellular estrogen receptor signaling pathway	biological_process	23	21624	25	38403	0.000116348	0.0049759	1.63387	ENSBGRT00000004798(ENSBGRG00000002546);ENSBGRT00000004843(ENSBGRG00000002546);ENSBGRT00000004857(ENSBGRG00000002546);ENSBGRT00000004873(ENSBGRG00000002546);ENSBGRT00000004885(ENSBGRG00000002557);ENSBGRT00000005200(ENSBGRG00000002780);ENSBGRT00000005246(ENSBGRG00000002780);ENSBGRT00000009939(ENSBGRG00000005309);ENSBGRT00000010029(ENSBGRG00000005309);ENSBGRT00000010090(ENSBGRG00000005309);ENSBGRT00…
GO:0030705	cytoskeleton-dependent intracellular transport	biological_process	23	21624	25	38403	0.000116348	0.0049759	1.63387	ENSBGRT00000001056(ENSBGRG00000000508);ENSBGRT00000001110(ENSBGRG00000000508);ENSBGRT00000001142(ENSBGRG00000000508);ENSBGRT00000001162(ENSBGRG00000000508);ENSBGRT00000001190(ENSBGRG00000000508);ENSBGRT00000001352(ENSBGRG00000000751);ENSBGRT00000011256(ENSBGRG00000005838);ENSBGRT00000011299(ENSBGRG00000005838);ENSBGRT00000011337(ENSBGRG00000005838);ENSBGRT00000023797(ENSBGRG00000012948);ENSBGRT00…
GO:0045742	positive regulation of epidermal growth factor receptor signaling pathway	biological_process	23	21624	25	38403	0.000116348	0.0049759	1.63387	ENSBGRT00000003145(ENSBGRG00000001698);ENSBGRT00000009425(ENSBGRG00000004979);ENSBGRT00000009547(ENSBGRG00000004979);ENSBGRT00000011819(ENSBGRG00000006242);ENSBGRT00000011971(ENSBGRG00000006242);ENSBGRT00000012146(ENSBGRG00000006242);ENSBGRT00000020131(ENSBGRG00000011058);ENSBGRT00000020229(ENSBGRG00000011058);ENSBGRT00000020320(ENSBGRG00000011058);ENSBGRT00000020663(ENSBGRG00000011203);ENSBGRT00…
GO:0042472	inner ear morphogenesis	biological_process	64	21624	84	38403	0.000119625	0.00509751	1.3531	ENSBGRT00000002941(ENSBGRG00000001407);ENSBGRT00000004199(ENSBGRG00000002254);ENSBGRT00000004220(ENSBGRG00000002264);ENSBGRT00000005288(ENSBGRG00000002828);ENSBGRT00000005711(ENSBGRG00000003066);ENSBGRT00000005824(ENSBGRG00000003131);ENSBGRT00000006575(ENSBGRG00000003473);ENSBGRT00000006597(ENSBGRG00000003473);ENSBGRT00000008322(ENSBGRG00000004521);ENSBGRT00000008380(ENSBGRG00000004521);ENSBGRT00…
GO:0000149	SNARE binding	molecular_function	62	21624	81	38403	0.00012036	0.00511031	1.35936	ENSBGRT00000001136(ENSBGRG00000000594);ENSBGRT00000001181(ENSBGRG00000000594);ENSBGRT00000001215(ENSBGRG00000000594);ENSBGRT00000001233(ENSBGRG00000000594);ENSBGRT00000001238(ENSBGRG00000000594);ENSBGRT00000010547(ENSBGRG00000005332);ENSBGRT00000010621(ENSBGRG00000005332);ENSBGRT00000010758(ENSBGRG00000005332);ENSBGRT00000010820(ENSBGRG00000005332);ENSBGRT00000011087(ENSBGRG00000005986);ENSBGRT00…
GO:0019904	protein domain specific binding	molecular_function	225	21624	340	38403	0.000121431	0.00513724	1.17526	ENSBGRT00000000004(ENSBGRG00000000003);ENSBGRT00000000005(ENSBGRG00000000003);ENSBGRT00000001352(ENSBGRG00000000751);ENSBGRT00000001436(ENSBGRG00000000696);ENSBGRT00000001443(ENSBGRG00000000696);ENSBGRT00000001458(ENSBGRG00000000696);ENSBGRT00000001462(ENSBGRG00000000696);ENSBGRT00000001617(ENSBGRG00000000867);ENSBGRT00000001646(ENSBGRG00000000867);ENSBGRT00000001805(ENSBGRG00000000988);ENSBGRT00…
GO:0008138	protein tyrosine/serine/threonine phosphatase activity	molecular_function	43	21624	53	38403	0.000128046	0.00539766	1.44086	ENSBGRT00000000405(ENSBGRG00000000259);ENSBGRT00000001296(ENSBGRG00000000723);ENSBGRT00000001309(ENSBGRG00000000723);ENSBGRT00000003778(ENSBGRG00000002021);ENSBGRT00000003810(ENSBGRG00000002021);ENSBGRT00000003831(ENSBGRG00000002021);ENSBGRT00000003847(ENSBGRG00000002021);ENSBGRT00000003866(ENSBGRG00000002021);ENSBGRT00000005093(ENSBGRG00000002711);ENSBGRT00000005106(ENSBGRG00000002711);ENSBGRT00…
GO:0006812	cation transport	biological_process	31	21624	36	38403	0.000136677	0.00574093	1.52928	ENSBGRT00000002179(ENSBGRG00000001184);ENSBGRT00000004638(ENSBGRG00000002485);ENSBGRT00000005113(ENSBGRG00000002593);ENSBGRT00000005237(ENSBGRG00000002465);ENSBGRT00000005268(ENSBGRG00000002465);ENSBGRT00000005354(ENSBGRG00000002465);ENSBGRT00000005393(ENSBGRG00000002465);ENSBGRT00000009429(ENSBGRG00000005034);ENSBGRT00000017962(ENSBGRG00000009787);ENSBGRT00000018119(ENSBGRG00000009802);ENSBGRT00…
GO:0060291	long-term synaptic potentiation	biological_process	47	21624	59	38403	0.000146732	0.00614136	1.41473	ENSBGRT00000001478(ENSBGRG00000000804);ENSBGRT00000001500(ENSBGRG00000000804);ENSBGRT00000001518(ENSBGRG00000000804);ENSBGRT00000001584(ENSBGRG00000000804);ENSBGRT00000001662(ENSBGRG00000000804);ENSBGRT00000002179(ENSBGRG00000001184);ENSBGRT00000006436(ENSBGRG00000003457);ENSBGRT00000006639(ENSBGRG00000003550);ENSBGRT00000006677(ENSBGRG00000003550);ENSBGRT00000006715(ENSBGRG00000003550);ENSBGRT00…
GO:1900745	positive regulation of p38MAPK cascade	biological_process	38	21624	46	38403	0.000152858	0.00637503	1.46708	ENSBGRT00000002309(ENSBGRG00000001269);ENSBGRT00000002328(ENSBGRG00000001269);ENSBGRT00000002338(ENSBGRG00000001269);ENSBGRT00000002356(ENSBGRG00000001269);ENSBGRT00000002375(ENSBGRG00000001269);ENSBGRT00000010956(ENSBGRG00000005947);ENSBGRT00000012599(ENSBGRG00000006725);ENSBGRT00000012629(ENSBGRG00000006725);ENSBGRT00000013307(ENSBGRG00000007209);ENSBGRT00000026144(ENSBGRG00000013627);ENSBGRT00…
GO:0001755	neural crest cell migration	biological_process	49	21624	62	38403	0.000153567	0.00638199	1.40357	ENSBGRT00000002299(ENSBGRG00000001261);ENSBGRT00000007792(ENSBGRG00000004203);ENSBGRT00000007887(ENSBGRG00000004203);ENSBGRT00000007963(ENSBGRG00000004203);ENSBGRT00000008802(ENSBGRG00000004703);ENSBGRT00000008861(ENSBGRG00000004703);ENSBGRT00000008918(ENSBGRG00000004703);ENSBGRT00000009010(ENSBGRG00000004703);ENSBGRT00000009521(ENSBGRG00000005155);ENSBGRT00000011932(ENSBGRG00000006275);ENSBGRT00…
GO:0043410	positive regulation of MAPK cascade	biological_process	67	21624	89	38403	0.000157894	0.0065387	1.33695	ENSBGRT00000003279(ENSBGRG00000001753);ENSBGRT00000004836(ENSBGRG00000002575);ENSBGRT00000005772(ENSBGRG00000003093);ENSBGRT00000006336(ENSBGRG00000003384);ENSBGRT00000012236(ENSBGRG00000006644);ENSBGRT00000012260(ENSBGRG00000006644);ENSBGRT00000012301(ENSBGRG00000006644);ENSBGRT00000012334(ENSBGRG00000006644);ENSBGRT00000012402(ENSBGRG00000006644);ENSBGRT00000012432(ENSBGRG00000006644);ENSBGRT00…
GO:0010634	positive regulation of epithelial cell migration	biological_process	28	21624	32	38403	0.000162672	0.00664302	1.55395	ENSBGRT00000002422(ENSBGRG00000001312);ENSBGRT00000002459(ENSBGRG00000001312);ENSBGRT00000006033(ENSBGRG00000003251);ENSBGRT00000006043(ENSBGRG00000003251);ENSBGRT00000006053(ENSBGRG00000003251);ENSBGRT00000006066(ENSBGRG00000003251);ENSBGRT00000006073(ENSBGRG00000003251);ENSBGRT00000010387(ENSBGRG00000005633);ENSBGRT00000010405(ENSBGRG00000005633);ENSBGRT00000010426(ENSBGRG00000005633);ENSBGRT00…
GO:0030215	semaphorin receptor binding	molecular_function	28	21624	32	38403	0.000162672	0.00664302	1.55395	ENSBGRT00000007792(ENSBGRG00000004203);ENSBGRT00000007887(ENSBGRG00000004203);ENSBGRT00000007963(ENSBGRG00000004203);ENSBGRT00000011932(ENSBGRG00000006275);ENSBGRT00000011964(ENSBGRG00000006275);ENSBGRT00000011984(ENSBGRG00000006275);ENSBGRT00000012022(ENSBGRG00000006522);ENSBGRT00000014301(ENSBGRG00000007783);ENSBGRT00000016196(ENSBGRG00000008759);ENSBGRT00000016276(ENSBGRG00000008759);ENSBGRT00…
GO:0070273	phosphatidylinositol-4-phosphate binding	molecular_function	28	21624	32	38403	0.000162672	0.00664302	1.55395	ENSBGRT00000005415(ENSBGRG00000002854);ENSBGRT00000005434(ENSBGRG00000002854);ENSBGRT00000005443(ENSBGRG00000002854);ENSBGRT00000005482(ENSBGRG00000002854);ENSBGRT00000005501(ENSBGRG00000002854);ENSBGRT00000009494(ENSBGRG00000005118);ENSBGRT00000018378(ENSBGRG00000009950);ENSBGRT00000018421(ENSBGRG00000009950);ENSBGRT00000019211(ENSBGRG00000010435);ENSBGRT00000019254(ENSBGRG00000010435);ENSBGRT00…
GO:0090103	cochlea morphogenesis	biological_process	28	21624	32	38403	0.000162672	0.00664302	1.55395	ENSBGRT00000000338(ENSBGRG00000000209);ENSBGRT00000001582(ENSBGRG00000000862);ENSBGRT00000001629(ENSBGRG00000000862);ENSBGRT00000003687(ENSBGRG00000001963);ENSBGRT00000004199(ENSBGRG00000002254);ENSBGRT00000004220(ENSBGRG00000002264);ENSBGRT00000004484(ENSBGRG00000002408);ENSBGRT00000004882(ENSBGRG00000002594);ENSBGRT00000011619(ENSBGRG00000006200);ENSBGRT00000011717(ENSBGRG00000006200);ENSBGRT00…
GO:0000980	RNA polymerase II distal enhancer sequence-specific DNA binding	molecular_function	57	21624	74	38403	0.000166099	0.00671802	1.36796	ENSBGRT00000000142(ENSBGRG00000000080);ENSBGRT00000000459(ENSBGRG00000000285);ENSBGRT00000000480(ENSBGRG00000000285);ENSBGRT00000003095(ENSBGRG00000001670);ENSBGRT00000003113(ENSBGRG00000001670);ENSBGRT00000003794(ENSBGRG00000002039);ENSBGRT00000006252(ENSBGRG00000003347);ENSBGRT00000006862(ENSBGRG00000003673);ENSBGRT00000006909(ENSBGRG00000003673);ENSBGRT00000007180(ENSBGRG00000003860);ENSBGRT00…
GO:0002031	G protein-coupled receptor internalization	biological_process	19	21624	20	38403	0.000169079	0.00671802	1.68715	ENSBGRT00000007690(ENSBGRG00000004160);ENSBGRT00000007716(ENSBGRG00000004160);ENSBGRT00000009104(ENSBGRG00000004270);ENSBGRT00000009381(ENSBGRG00000004270);ENSBGRT00000009427(ENSBGRG00000004270);ENSBGRT00000009475(ENSBGRG00000004270);ENSBGRT00000017384(ENSBGRG00000009415);ENSBGRT00000017511(ENSBGRG00000009415);ENSBGRT00000017627(ENSBGRG00000009415);ENSBGRT00000017718(ENSBGRG00000009415);ENSBGRT00…
GO:0008195	phosphatidate phosphatase activity	molecular_function	19	21624	20	38403	0.000169079	0.00671802	1.68715	ENSBGRT00000001174(ENSBGRG00000000652);ENSBGRT00000001192(ENSBGRG00000000652);ENSBGRT00000009016(ENSBGRG00000004872);ENSBGRT00000009058(ENSBGRG00000004872);ENSBGRT00000012410(ENSBGRG00000006180);ENSBGRT00000012506(ENSBGRG00000006180);ENSBGRT00000012586(ENSBGRG00000006180);ENSBGRT00000012742(ENSBGRG00000006180);ENSBGRT00000012806(ENSBGRG00000006180);ENSBGRT00000012846(ENSBGRG00000006180);ENSBGRT00…
GO:0010884	positive regulation of lipid storage	biological_process	19	21624	20	38403	0.000169079	0.00671802	1.68715	ENSBGRT00000012599(ENSBGRG00000006725);ENSBGRT00000012629(ENSBGRG00000006725);ENSBGRT00000013629(ENSBGRG00000007415);ENSBGRT00000013674(ENSBGRG00000007415);ENSBGRT00000013733(ENSBGRG00000007415);ENSBGRT00000026568(ENSBGRG00000014462);ENSBGRT00000027349(ENSBGRG00000014822);ENSBGRT00000027508(ENSBGRG00000014822);ENSBGRT00000027627(ENSBGRG00000014822);ENSBGRT00000048064(ENSBGRG00000025983);ENSBGRT00…
GO:0017146	NMDA selective glutamate receptor complex	cellular_component	19	21624	20	38403	0.000169079	0.00671802	1.68715	ENSBGRT00000001478(ENSBGRG00000000804);ENSBGRT00000001500(ENSBGRG00000000804);ENSBGRT00000001518(ENSBGRG00000000804);ENSBGRT00000001584(ENSBGRG00000000804);ENSBGRT00000001662(ENSBGRG00000000804);ENSBGRT00000002179(ENSBGRG00000001184);ENSBGRT00000006436(ENSBGRG00000003457);ENSBGRT00000015423(ENSBGRG00000008412);ENSBGRT00000018119(ENSBGRG00000009802);ENSBGRT00000018257(ENSBGRG00000009802);ENSBGRT00…
GO:0034454	microtubule anchoring at centrosome	biological_process	19	21624	20	38403	0.000169079	0.00671802	1.68715	ENSBGRT00000017299(ENSBGRG00000008018);ENSBGRT00000017483(ENSBGRG00000008018);ENSBGRT00000017744(ENSBGRG00000008018);ENSBGRT00000017904(ENSBGRG00000008018);ENSBGRT00000021217(ENSBGRG00000011591);ENSBGRT00000021463(ENSBGRG00000011591);ENSBGRT00000021833(ENSBGRG00000011591);ENSBGRT00000022094(ENSBGRG00000011591);ENSBGRT00000022564(ENSBGRG00000011591);ENSBGRT00000022845(ENSBGRG00000011591);ENSBGRT00…
GO:0042641	actomyosin	cellular_component	19	21624	20	38403	0.000169079	0.00671802	1.68715	ENSBGRT00000003434(ENSBGRG00000001845);ENSBGRT00000003463(ENSBGRG00000001845);ENSBGRT00000003508(ENSBGRG00000001845);ENSBGRT00000003552(ENSBGRG00000001845);ENSBGRT00000003595(ENSBGRG00000001845);ENSBGRT00000003622(ENSBGRG00000001845);ENSBGRT00000003653(ENSBGRG00000001845);ENSBGRT00000035665(ENSBGRG00000019280);ENSBGRT00000035784(ENSBGRG00000019280);ENSBGRT00000035854(ENSBGRG00000019447);ENSBGRT00…
GO:1903358	regulation of Golgi organization	biological_process	19	21624	20	38403	0.000169079	0.00671802	1.68715	ENSBGRT00000009104(ENSBGRG00000004270);ENSBGRT00000009381(ENSBGRG00000004270);ENSBGRT00000009427(ENSBGRG00000004270);ENSBGRT00000009475(ENSBGRG00000004270);ENSBGRT00000032090(ENSBGRG00000017526);ENSBGRT00000032151(ENSBGRG00000017526);ENSBGRT00000032234(ENSBGRG00000017610);ENSBGRT00000032299(ENSBGRG00000017610);ENSBGRT00000040199(ENSBGRG00000021762);ENSBGRT00000040218(ENSBGRG00000019601);ENSBGRT00…
GO:0048873	homeostasis of number of cells within a tissue	biological_process	40	21624	49	38403	0.00017073	0.00676078	1.44975	ENSBGRT00000004325(ENSBGRG00000002310);ENSBGRT00000004345(ENSBGRG00000002310);ENSBGRT00000004351(ENSBGRG00000002310);ENSBGRT00000004401(ENSBGRG00000002310);ENSBGRT00000004453(ENSBGRG00000002310);ENSBGRT00000011293(ENSBGRG00000005964);ENSBGRT00000011365(ENSBGRG00000005964);ENSBGRT00000011416(ENSBGRG00000005964);ENSBGRT00000011453(ENSBGRG00000005964);ENSBGRT00000011494(ENSBGRG00000005964);ENSBGRT00…
GO:0008022	protein C-terminus binding	molecular_function	139	21624	202	38403	0.000175856	0.00682231	1.22206	ENSBGRT00000000007(ENSBGRG00000000004);ENSBGRT00000001478(ENSBGRG00000000804);ENSBGRT00000001500(ENSBGRG00000000804);ENSBGRT00000001518(ENSBGRG00000000804);ENSBGRT00000001584(ENSBGRG00000000804);ENSBGRT00000001662(ENSBGRG00000000804);ENSBGRT00000003844(ENSBGRG00000002063);ENSBGRT00000004740(ENSBGRG00000002526);ENSBGRT00000006137(ENSBGRG00000003298);ENSBGRT00000006181(ENSBGRG00000003298);ENSBGRT00…
GO:0001894	tissue homeostasis	biological_process	15	21624	15	38403	0.000180985	0.00682231	1.77594	ENSBGRT00000014444(ENSBGRG00000007904);ENSBGRT00000023391(ENSBGRG00000012753);ENSBGRT00000036280(ENSBGRG00000019738);ENSBGRT00000039774(ENSBGRG00000021557);ENSBGRT00000039844(ENSBGRG00000021557);ENSBGRT00000041332(ENSBGRG00000022165);ENSBGRT00000041403(ENSBGRG00000022165);ENSBGRT00000045869(ENSBGRG00000024422);ENSBGRT00000045904(ENSBGRG00000024422);ENSBGRT00000049028(ENSBGRG00000026479);ENSBGRT00…
GO:0001961	positive regulation of cytokine-mediated signaling pathway	biological_process	15	21624	15	38403	0.000180985	0.00682231	1.77594	ENSBGRT00000020002(ENSBGRG00000010963);ENSBGRT00000036975(ENSBGRG00000020110);ENSBGRT00000037095(ENSBGRG00000020110);ENSBGRT00000037260(ENSBGRG00000020110);ENSBGRT00000037441(ENSBGRG00000020110);ENSBGRT00000041381(ENSBGRG00000022423);ENSBGRT00000041417(ENSBGRG00000022423);ENSBGRT00000042483(ENSBGRG00000023024);ENSBGRT00000042512(ENSBGRG00000023024);ENSBGRT00000042551(ENSBGRG00000023024);ENSBGRT00…
GO:0006270	DNA replication initiation	biological_process	15	21624	15	38403	0.000180985	0.00682231	1.77594	ENSBGRT00000001164(ENSBGRG00000000645);ENSBGRT00000001194(ENSBGRG00000000645);ENSBGRT00000001205(ENSBGRG00000000645);ENSBGRT00000002350(ENSBGRG00000001270);ENSBGRT00000006831(ENSBGRG00000003630);ENSBGRT00000012899(ENSBGRG00000007003);ENSBGRT00000019431(ENSBGRG00000010580);ENSBGRT00000019580(ENSBGRG00000010580);ENSBGRT00000021331(ENSBGRG00000011694);ENSBGRT00000021470(ENSBGRG00000011694);ENSBGRT00…
GO:0006517	protein deglycosylation	biological_process	15	21624	15	38403	0.000180985	0.00682231	1.77594	ENSBGRT00000009278(ENSBGRG00000005041);ENSBGRT00000009366(ENSBGRG00000005041);ENSBGRT00000009487(ENSBGRG00000005041);ENSBGRT00000009537(ENSBGRG00000005041);ENSBGRT00000015088(ENSBGRG00000008287);ENSBGRT00000015158(ENSBGRG00000008287);ENSBGRT00000015233(ENSBGRG00000008287);ENSBGRT00000015363(ENSBGRG00000008287);ENSBGRT00000015451(ENSBGRG00000008287);ENSBGRT00000024228(ENSBGRG00000013214);ENSBGRT00…
GO:0006527	arginine catabolic process	biological_process	15	21624	15	38403	0.000180985	0.00682231	1.77594	ENSBGRT00000008545(ENSBGRG00000004423);ENSBGRT00000008713(ENSBGRG00000004423);ENSBGRT00000008848(ENSBGRG00000004423);ENSBGRT00000023794(ENSBGRG00000013000);ENSBGRT00000023931(ENSBGRG00000013000);ENSBGRT00000024095(ENSBGRG00000013000);ENSBGRT00000024306(ENSBGRG00000013000);ENSBGRT00000024535(ENSBGRG00000013000);ENSBGRT00000024736(ENSBGRG00000013000);ENSBGRT00000029479(ENSBGRG00000016025);ENSBGRT00…
[truncated: 11,501 more rows]

## Sheet: Table S7
Table S7. GO enrichment analysis of differentially expressed piRNA target genes between M18 and M6
id	Term	Category	ListHits	ListTotal	PopHits	PopTotal	pValue	qValue	Enrichment_score	Gene
[truncated: 12,605 more rows]

## Sheet: Table S8
Table S8. GO enrichment analysis of differentially expressed piRNA target genes between M30 and M6
id	Term	Category	ListHits	ListTotal	PopHits	PopTotal	pValue	qValue	Enrichment_score	Gene
[truncated: 12,831 more rows]

## Sheet: Table S9
Table S9. GO enrichment analysis of common differentially expressed piRNA target genes
[truncated: 2,544 more rows]

[truncated: 5 more sheets: Table S10, Table S11, Table S12, Table S13, Table S14]
